# Supplementary material for: Senescence Rewires Microenvironment Sensing to Facilitate Antitumor Immunity
Source: Cancer Discov. 2022 Oct 27;13(2):432–53. doi: 10.1158/2159-8290.CD-22-0528 (PMC9901536; doi:10.1158/2159-8290.CD-22-0528)
Supplement: Supplementary Table S1 — Differential expression analyses of CD8 T and macrophages populations of proliferating (p53 off) vs. senescent (p53 on) tumors by scRNA-seq. [file cd-22-0528_supplementary_table_s1_suppst1.xlsx]

## Sheet: PRO CD8 T vs SEN CD8 T DEGS
names	scores	logfoldchanges	pvals	pvals_adj			PRO CD8 T vs SEN CD8 T DEGS
Irf8	11.1387	3.38792	2.19903e-27	3.91031e-23			Differentially expressed genes between CD8 T cells isolated from proliferating tumors vs CD8 T cells isolated from senescent tumors
Tnfrsf9	10.6109	3.26273	4.29473e-25	3.81845e-21			Related to Fig. 2F and 2G
mt-Nd4l	10.4523	3.18352	2.00422e-24	1.18797e-20
Krt8	9.71247	3.02746	1.8714e-21	8.31933e-18
mt-Nd3	9.03525	2.79065	8.15173e-19	2.89908e-15
Nrgn	8.97232	2.7869	1.22069e-18	3.61771e-15
Cenpa	8.67806	2.67076	1.43661e-17	3.64941e-14
mt-Atp8	8.61533	2.66281	2.58093e-17	5.73676e-14
mt-Nd5	8.0729	2.54907	2.03927e-15	4.02914e-12
Krt19	7.97584	3.05989	4.05828e-15	6.56039e-12
Trbc1	7.88986	2.59489	7.52076e-15	1.11445e-11
Sdf4	7.82716	2.46132	1.25638e-14	1.71854e-11
Prf1	7.68574	2.43941	3.43576e-14	4.07298e-11
Myo10	7.6049	2.50238	6.08769e-14	6.36772e-11
Serpine2	7.57888	2.49013	7.36475e-14	7.27555e-11
Twsg1	7.3965	2.57476	2.80343e-13	2.62371e-10
Lag3	7.38056	2.3018	3.25409e-13	2.89321e-10
Tnfrsf4	7.27187	2.2821	6.70574e-13	5.67816e-10
Gldc	7.0131	2.47113	4.09991e-12	3.16976e-09
Tpi1	6.83514	2.10352	1.3761e-11	9.78791e-09
Ldha	6.81706	2.12616	1.5959e-11	1.09147e-08
Spp1	6.79247	2.18738	1.81711e-11	1.19673e-08
Ttn	6.61115	2.96124	6.27842e-11	3.98725e-08
Lars2	6.58503	1.83897	7.76942e-11	4.76399e-08
Mif	6.5201	2.0435	1.11987e-10	6.45074e-08
Cd160	6.50941	2.12755	1.14272e-10	6.45074e-08
Krt18	6.50792	2.04912	1.16086e-10	6.45074e-08
Hmga2	6.48421	2.82869	1.39464e-10	7.51499e-08
Ikzf2	6.47002	2.04665	1.50522e-10	7.87227e-08
Pkp4	6.39877	2.11112	2.30999e-10	1.17361e-07
Alkbh1	6.3089	2.11476	4.05985e-10	2.00534e-07
Plek	6.26722	1.92994	5.30924e-10	2.55159e-07
Slc16a11	6.05661	2.81932	1.97368e-09	8.77401e-07
Eif2s2	6.01799	1.83613	2.47084e-09	1.07162e-06
Rrbp1	5.99507	1.84877	2.80922e-09	1.165e-06
Pgam1	5.99232	1.86031	2.81718e-09	1.165e-06
Mt1	5.82998	1.87192	7.29366e-09	2.81947e-06
Gpd2	5.72458	1.91094	1.33541e-08	4.94715e-06
Slc17a6	5.69956	1.98854	1.54091e-08	5.50898e-06
Chchd10	5.69904	2.14095	1.54903e-08	5.50898e-06
Pkm	5.67349	1.76209	1.83836e-08	6.40975e-06
Cd27	5.64935	1.73315	2.07376e-08	7.09147e-06
Spag9	5.63698	1.73635	2.21901e-08	7.44498e-06
Zbtb32	5.60896	2.08388	2.57816e-08	8.4898e-06
Fcrl6	5.56496	3.41516	3.45662e-08	1.0976e-05
Gzmf	5.56409	2.72991	3.39012e-08	1.09606e-05
Ubash3b	5.54075	1.71706	3.79057e-08	1.14991e-05
Clic4	5.53846	1.98156	3.81534e-08	1.14991e-05
Snx9	5.52482	2.97055	4.25073e-08	1.24791e-05
Tff1	5.51432	2.37008	4.40587e-08	1.24791e-05
Slc5a3	5.51342	2.1056	4.38984e-08	1.24791e-05
Wfdc2	5.51201	2.08099	4.42124e-08	1.24791e-05
Eea1	5.50385	1.74094	4.63734e-08	1.26863e-05
C2cd4b	5.4194	2.40386	7.41963e-08	1.96919e-05
Atp2b2	5.38632	3.44608	9.25689e-08	2.42068e-05
mt-Nd2	5.34334	1.30649	1.18263e-07	3.04776e-05
Stat3	5.31703	1.6834	1.30528e-07	3.31578e-05
Ftl1	5.31547	1.65502	1.33069e-07	3.31645e-05
Igkc	5.30759	1.80309	1.34284e-07	3.31645e-05
Flnb	5.30156	1.88944	1.38615e-07	3.37651e-05
Nupr1	5.29797	2.70799	1.44782e-07	3.47907e-05
Ptms	5.28887	1.62928	1.50787e-07	3.57506e-05
Gnptab	5.21946	1.80787	2.14276e-07	4.9323e-05
Ier3	5.21767	1.94505	2.16353e-07	4.9323e-05
Ybx3	5.20515	1.62011	2.35408e-07	5.29876e-05
Sept11	5.14893	1.57875	3.12642e-07	6.79122e-05
Ptprs	5.14698	1.81646	3.13171e-07	6.79122e-05
Mcm6	5.1346	1.72181	3.34172e-07	7.15934e-05
Galnt18	5.12593	3.09102	3.61883e-07	7.5982e-05
Tox	5.10649	1.58781	3.88888e-07	8.04094e-05
Npnt	5.08516	3.65257	4.51701e-07	9.23235e-05
Fubp1	5.07058	1.57352	4.71475e-07	9.527e-05
Baz1a	5.06256	1.56925	4.89661e-07	9.78332e-05
Ddx21	5.0481	1.57059	5.2494e-07	0.000103717
Ssbp3	5.04067	1.61186	5.43356e-07	0.000105021
Aldoa	5.03766	1.5881	5.63291e-07	0.000107234
Ap3b1	5.03141	1.58428	5.7051e-07	0.000107234
Anxa2	4.97984	1.55725	7.51334e-07	0.000137734
Rgs16	4.96603	1.5908	8.00058e-07	0.00014517
S100a16	4.942	4.36734	9.47459e-07	0.000168477
Phactr2	4.93496	1.81947	9.25137e-07	0.00016617
Itih5	4.86907	2.16005	1.28916e-06	0.000222944
Mlec	4.86731	1.52237	1.30085e-06	0.000222944
Eomes	4.86605	1.79981	1.30392e-06	0.000222944
Gpr65	4.84245	1.5215	1.46972e-06	0.000248901
Penk	4.8325	1.87408	1.53866e-06	0.000255705
Supt3	4.7933	2.40622	1.87727e-06	0.000308907
Ccnd2	4.77208	1.51014	2.10068e-06	0.000339585
Ywhag	4.76692	1.66518	2.12099e-06	0.000339778
Kif13b	4.74789	1.84456	2.32633e-06	0.000369347
Ndufa11	4.74373	1.45164	2.39062e-06	0.000376195
Pglyrp1	4.74115	1.46312	2.41902e-06	0.000377325
Arl14ep	4.71803	1.58814	2.68769e-06	0.000415587
Sec61a1	4.71557	1.49846	2.72837e-06	0.000416224
Ermp1	4.71484	2.16599	2.73863e-06	0.000416224
Ndufa4	4.71016	1.45233	2.80885e-06	0.00042328
Ndufc1	4.69781	1.46607	2.97291e-06	0.000444237
Vmp1	4.68691	1.43904	3.14986e-06	0.000466757
Dap	4.67319	1.47744	3.34268e-06	0.000483248
Tmem258	4.67151	1.43008	3.38199e-06	0.000484988
Gm156	4.64737	1.53853	3.77814e-06	0.000533198
Eif4a1	4.64178	1.43196	3.91216e-06	0.000547763
Fzd4	4.63271	27.6759	4.34901e-06	0.000604172
Ndfip1	4.595	1.42486	4.84687e-06	0.000668117
Ube2s	4.58486	1.42599	5.0838e-06	0.000695385
Pacsin1	4.58206	2.64049	5.20025e-06	0.000705884
Pou2f2	4.56523	1.44636	5.56867e-06	0.000750168
Pet100	4.55824	1.4857	5.7419e-06	0.000767687
Eef1g	4.55528	1.41256	5.91959e-06	0.000785539
Hspa9	4.54236	1.57882	6.17605e-06	0.0008135
Anxa4	4.52791	2.25009	6.64248e-06	0.000868277
Il2rb	4.52785	1.40702	6.68957e-06	0.000868277
Havcr2	4.52188	1.42011	6.84933e-06	0.000882571
Prl2c3	4.51218	27.6736	7.59607e-06	0.000964809
Impa2	4.51075	1.54129	7.15567e-06	0.00091541
Ap3m1	4.48861	4.09279	8.22208e-06	0.00102961
Eif5a	4.48632	1.38609	8.09729e-06	0.00102118
Atp2a2	4.47678	1.47408	8.37691e-06	0.00104167
Sh2d2a	4.46153	1.42837	9.11937e-06	0.00112612
mt-Nd4	4.44354	0.920829	1.00698e-05	0.00120987
Bcl2a1b	4.42505	1.36205	1.06945e-05	0.00126779
Tfrc	4.42188	2.07061	1.0788e-05	0.00127041
Rsrp1	4.42121	1.3797	1.09037e-05	0.00127559
Capza1	4.41419	1.34281	1.12138e-05	0.00130329
Ptpn1	4.40507	1.37271	1.16446e-05	0.00134458
Gm15564	4.39441	2.3111	1.2261e-05	0.0013976
Ccr7	4.37613	1.73416	1.32272e-05	0.00149813
Ormdl1	4.36995	1.84778	1.36082e-05	0.00153153
Pabpc4	4.35687	2.50781	1.45543e-05	0.00160748
S100a9	4.35615	1.89142	1.44922e-05	0.00160748
Serpinb6b	4.35062	1.36659	1.49404e-05	0.00163994
Ppp1r14b	4.33697	1.38995	1.58018e-05	0.00172385
Sdcbp2	4.32307	1.45413	1.68012e-05	0.0018217
Iigp1	4.31575	3.93205	1.78373e-05	0.00192024
Eif5b	4.302	1.33368	1.85293e-05	0.00197299
Serpinb9b	4.29866	2.1385	1.87919e-05	0.00198904
Mthfd1l	4.28622	2.08063	1.98238e-05	0.00208584
Cd53	4.27479	1.33931	2.0995e-05	0.00218323
Wipf1	4.25833	1.31089	2.25471e-05	0.00231753
Prkrir	4.25104	1.57281	2.30793e-05	0.00234512
Srsf10	4.24697	1.41278	2.35349e-05	0.00237783
Stk39	4.24016	1.34379	2.42688e-05	0.00242443
2200002D01Rik	4.22561	2.29112	2.59047e-05	0.00255909
Rpl31	4.21453	1.29558	2.74473e-05	0.00269272
Tgfb1	4.2117	1.30418	2.75601e-05	0.00269272
Golga4	4.20195	1.3025	2.87702e-05	0.00279019
Slc16a3	4.20078	2.2067	2.88717e-05	0.00279019
Scyl2	4.19732	1.55688	2.91822e-05	0.00280496
Cdc14a	4.18606	1.53271	3.0645e-05	0.00292547
Acsl4	4.18545	1.4019	3.0765e-05	0.00292547
Acot9	4.18058	1.39179	3.14208e-05	0.0029692
Top2a	4.17961	1.39274	3.15589e-05	0.0029692
Sec31a	4.17526	1.38396	3.21613e-05	0.00300996
Gps1	4.17337	1.74486	3.23811e-05	0.00301466
Sema4c	4.17028	1.75619	3.28157e-05	0.00303921
Rbp4	4.16785	2.64938	3.35127e-05	0.00308769
Tmcc3	4.15672	27.373	3.65407e-05	0.00328165
Creb3l2	4.15292	1.55129	3.53587e-05	0.00320269
Ppp4c	4.15237	1.39923	3.54814e-05	0.00320269
Snrpa	4.13062	1.68893	3.89128e-05	0.00347712
Hspa5	4.12938	1.30733	3.95985e-05	0.0035207
Alcam	4.12181	1.38041	4.04586e-05	0.00357928
Man1a	4.11707	1.61756	4.12313e-05	0.00362958
Atg16l2	4.11176	1.58488	4.21761e-05	0.00369446
Adssl1	4.11001	2.38714	4.27346e-05	0.00372504
Calr	4.10561	1.29414	4.37603e-05	0.00379583
Qrfp	4.10065	2.5742	4.4601e-05	0.00383138
Itpripl2	4.09895	1.88268	4.45894e-05	0.00383138
Ppa1	4.09647	1.58948	4.50152e-05	0.00384836
Ankrd17	4.0917	1.27455	4.61252e-05	0.00392439
Pitpnm2	4.08813	1.72524	4.66536e-05	0.00395045
Itgav	4.08333	1.2807	4.79691e-05	0.00402352
Pik3ca	4.07094	1.5617	5.01626e-05	0.00418775
Mrto4	4.06141	1.988	5.23246e-05	0.00433386
Anxa5	4.06057	1.25098	5.26611e-05	0.00433386
Fam162a	4.06007	1.29836	5.26513e-05	0.00433386
Endod1	4.05847	1.46493	5.28876e-05	0.00433386
Tia1	4.05416	1.32417	5.39357e-05	0.00439947
St6galnac3	4.05156	1.47981	5.44484e-05	0.00442101
Ptch1	4.03646	1.8059	5.80335e-05	0.00469069
2010300C02Rik	4.03607	3.85512	5.9483e-05	0.00478609
Pik3r1	4.02452	1.26131	6.1233e-05	0.00490471
Hnrnpab	4.02298	1.24082	6.17068e-05	0.00492049
Nol7	4.01597	1.23459	6.36913e-05	0.00505607
Knstrn	4.01577	27.2114	6.60598e-05	0.00518034
Nrp1	4.01152	1.26892	6.4637e-05	0.00510834
Prpf19	4.00518	1.49445	6.61307e-05	0.00518034
Rgs8	3.99502	3.95702	7.0752e-05	0.00546353
Cd9	3.99492	1.52466	6.90079e-05	0.00538201
Psma4	3.99441	1.22055	6.94762e-05	0.00539487
Cldnd1	3.98697	1.83843	7.13799e-05	0.00547102
Serpina3g	3.98481	1.28391	7.21433e-05	0.0055058
Cct7	3.97949	1.22747	7.39048e-05	0.00561613
Nudt5	3.97593	1.53781	7.46719e-05	0.00565028
Aim1	3.97212	1.36662	7.59339e-05	0.00569729
Nucb1	3.97026	1.23697	7.67113e-05	0.00573143
Nudt16	3.96241	1.87533	7.90252e-05	0.00587961
Areg	3.95961	1.54992	7.98815e-05	0.00591856
Sv2c	3.94893	1.85834	8.35323e-05	0.0061379
Ube2c	3.94139	2.10497	8.63056e-05	0.00626403
Gsr	3.92977	1.65345	9.03188e-05	0.00652865
Prelid1	3.91556	1.20077	9.61089e-05	0.00691906
Cd63	3.90831	1.33164	9.86991e-05	0.00707688
Ppip5k2	3.90369	1.38987	0.000100506	0.00715483
Setbp1	3.90258	1.30974	0.000101037	0.00715483
Gpd1l	3.90251	27.1284	0.000104968	0.00726279
Hist1h1e	3.90251	1.22844	0.000101316	0.00715483
Rpa2	3.90206	1.24873	0.000101396	0.00715483
Ndufa12	3.90074	1.22508	0.000102025	0.00715942
Dut	3.89956	1.21907	0.000102478	0.00715942
Hsd17b12	3.8984	1.56206	0.000102668	0.00715942
Dock9	3.89548	1.99717	0.000104071	0.00722886
Cdh23	3.89241	27.289	0.000109334	0.00753554
Prdx2	3.88144	1.18264	0.000110525	0.00757737
Ctsb	3.88077	1.19704	0.000110793	0.00757737
Nap1l1	3.87599	1.20188	0.000113169	0.00769568
Cast	3.87466	1.21682	0.000113388	0.00769568
Map2k3	3.8726	1.36127	0.000114099	0.0077145
Runx2os1	3.8683	2.44052	0.000116577	0.00785214
Cib2	3.86432	3.00987	0.000119169	0.00794639
Glipr1	3.86159	1.32146	0.000119316	0.00794639
Ccdc50	3.86148	1.19	0.000119768	0.00794668
Otulin	3.85917	1.2166	0.000120669	0.00797672
Alyref	3.85713	1.38623	0.000121405	0.00799568
Tnfrsf18	3.8563	1.18916	0.000122417	0.00800302
Stk11	3.85531	1.33712	0.000122404	0.00800302
Bsg	3.84922	1.18138	0.0001259	0.00820059
Slc25a3	3.84391	1.20552	0.000129038	0.00831359
Hspa13	3.84348	1.90584	0.000128386	0.00831359
Cxcl9	3.84227	2.72657	0.000130041	0.00834797
Nploc4	3.8232	1.91733	0.00013935	0.00878697
Sprr1a	3.82119	1.66151	0.000140224	0.00881085
Cdk1	3.81785	2.71672	0.000143347	0.00896425
Acsl5	3.81515	1.31339	0.000143749	0.00896425
Mllt4	3.81442	2.65395	0.000145084	0.00896425
Dip2b	3.81275	1.31652	0.000145138	0.00896425
Slc22a15	3.81271	1.83072	0.000145186	0.00896425
Hspe1	3.81068	1.19297	0.000147358	0.00906685
Timm50	3.80004	2.01214	0.000152819	0.00937045
Mrc2	3.7909	3.01662	0.000159947	0.00977381
Ccl24	3.78641	3.91142	0.000164543	0.0098848
Eif3h	3.7852	1.18434	0.000163234	0.00987625
Rfxank	3.78516	2.66322	0.000163088	0.00987625
Ube2r2	3.78328	1.27351	0.00016329	0.00987625
Samsn1	3.78255	1.17055	0.000164398	0.0098848
Bub1b	3.77955	3.70778	0.00016843	0.0100504
Sae1	3.7779	1.41715	0.000166644	0.00997729
Eps8l1	3.77356	3.70077	0.0001724	0.0100843
Ssr2	3.77317	1.26811	0.000169982	0.0100843
Odc1	3.77127	1.18282	0.000171857	0.0100843
Ube2l3	3.77114	1.1524	0.000171878	0.0100843
Calu	3.76981	1.33022	0.000172138	0.0100843
Nfkb2	3.76294	1.35644	0.000176824	0.0103091
Ran	3.76058	1.1652	0.000179454	0.0103943
Actn1	3.76045	1.33913	0.00017865	0.0103816
Vsig10	3.7594	27.1469	0.000185424	0.0107052
Clybl	3.7573	27.0553	0.000186955	0.0107336
Trim37	3.7496	2.90281	0.000187727	0.0107336
St13	3.74864	1.16211	0.000187624	0.0107336
Hist1h2bg	3.74163	27.0799	0.000198749	0.0112552
Dusp4	3.73759	1.1827	0.000195767	0.0111575
Eif3g	3.73665	1.17858	0.000196549	0.0111663
Ftsj3	3.73135	1.57852	0.000200151	0.0112987
Csnk1d	3.72991	1.33933	0.000201389	0.0113326
Mt2	3.72746	1.52487	0.00020323	0.0114001
Hk1	3.72666	1.34178	0.000203951	0.0114046
Hist2h2aa1	3.72533	2.39755	0.000205875	0.0114761
Tpm4	3.72177	1.15188	0.000208599	0.0115916
Phf5a	3.71627	1.25178	0.000212607	0.0117775
Pigu	3.71525	2.99694	0.000215394	0.0118948
Dpm3	3.70729	1.19938	0.000220267	0.0121263
Rapgef1	3.70559	1.29483	0.000221485	0.0121557
Ncor2	3.70061	1.42625	0.000225711	0.0123495
Pop7	3.69989	1.89724	0.000226531	0.0123564
H13	3.69589	1.15943	0.000230534	0.0125363
Nmt1	3.68836	1.27415	0.000236895	0.0128039
Tes	3.68451	1.13616	0.000241379	0.0130066
Uqcc2	3.67811	1.12653	0.000247286	0.0132847
Tctex1d2	3.67616	2.66101	0.000250142	0.0133977
Srebf2	3.66825	1.67503	0.00025592	0.0136482
Axl	3.66822	2.07027	0.000256356	0.0136482
Cycs	3.66511	1.1225	0.000259869	0.013794
Il1rn	3.64817	3.00562	0.000279334	0.0146523
Gzme	3.64645	1.47916	0.00027831	0.0146417
Pdk3	3.6419	2.32633	0.000284114	0.0148591
Tm4sf4	3.64012	1.88751	0.000285381	0.0148817
Kcnq1ot1	3.6391	1.18227	0.000287029	0.0149238
Mlxip	3.63533	1.36829	0.000290501	0.0150367
Arglu1	3.63434	1.12564	0.000292792	0.0150911
Fam178b	3.62934	26.8706	0.000306126	0.0156874
Tuba1c	3.62679	1.32061	0.000300213	0.0154289
Med29	3.61955	1.80195	0.000308685	0.0157731
Cyp51	3.61818	2.16488	0.000310796	0.0158354
Fkbp1a	3.61667	1.11952	0.000313574	0.015886
Snrnp27	3.61597	1.16509	0.000313352	0.015886
Eps8	3.61487	27.0354	0.000323393	0.0161988
Def6	3.61224	1.25825	0.000317538	0.0160344
Cdk4	3.61143	1.35115	0.000318308	0.0160344
Tmem256	3.60993	1.12882	0.00032085	0.0161168
Limd2	3.60618	1.10299	0.000326046	0.0162858
Lgals2	3.60196	1.69814	0.000329931	0.0164337
Oxct1	3.60009	1.32696	0.000332387	0.0165098
Clgn	3.59449	2.31839	0.000340554	0.0167749
Sssca1	3.58376	1.40572	0.000353538	0.0172236
Gzmd	3.57721	1.4691	0.000362364	0.0175985
Slc30a9	3.57543	1.23898	0.000365055	0.0176397
Eya3	3.56611	2.16391	0.000378867	0.0182082
Gpr107	3.55949	1.36383	0.000387459	0.0185709
Ubxn7	3.55613	1.38644	0.000392342	0.0187544
Rabggtb	3.55383	1.33878	0.000395807	0.0188456
Ctnna1	3.55345	1.30021	0.000396371	0.0188456
Zmiz2	3.54938	1.17867	0.00040291	0.0191054
Ndufv3	3.54543	1.07993	0.000410106	0.0193949
Rrs1	3.54367	1.84002	0.000411385	0.0194039
Nfkbib	3.54149	1.43526	0.000414491	0.0194986
Rbm22	3.53707	1.22062	0.000421832	0.0197916
Emc8	3.53543	1.54149	0.000423996	0.0198175
2210016L21Rik	3.53504	1.45929	0.000424612	0.0198175
Lima1	3.53479	2.9661	0.000429104	0.0199747
Ube2a	3.52671	1.20206	0.000438434	0.0203557
Gapdh	3.52629	1.08689	0.000441581	0.0203812
Cxxc1	3.52421	1.82524	0.000442423	0.0203812
Stard9	3.52383	2.53859	0.000444984	0.0204463
Emd	3.52016	1.16	0.000449645	0.0206072
Dscam	3.51776	1.77552	0.00045311	0.0207126
Kansl2	3.51573	2.4697	0.000458052	0.0208848
Nsa2	3.50943	1.09821	0.000470046	0.0213546
Eno1	3.50785	1.1353	0.000470758	0.0213546
U2af2	3.50215	1.14178	0.000480791	0.0216991
Usp16	3.50195	1.23454	0.000480658	0.0216991
Rab10	3.49867	1.09187	0.00048748	0.0219452
Ptpn7	3.49692	1.12053	0.000490315	0.0219809
Il1r2	3.49618	1.54822	0.000490745	0.0219809
Atp5a1	3.49329	1.07316	0.000498319	0.022189
Spcs1	3.49146	1.10976	0.000500382	0.022189
Fem1c	3.4875	1.38558	0.000506776	0.022361
Cnpy2	3.48431	1.42839	0.000512817	0.0225715
Trp53rkb	3.48066	26.7898	0.000533122	0.0233497
Ccdc112	3.47755	1.81553	0.00052606	0.0230973
2610528A11Rik	3.47605	26.9195	0.000542213	0.0235815
Magi3	3.47214	2.52783	0.000539091	0.0235531
Midn	3.46908	1.42104	0.000542392	0.0235815
Nudt10	3.46807	26.8022	0.000558269	0.024007
Zfand2a	3.46621	26.8323	0.000562068	0.0240836
Rdx	3.46479	1.06474	0.000552786	0.0238583
Eif2s1	3.46117	1.16921	0.00055893	0.024007
Lsm2	3.45867	1.28845	0.00056374	0.0240972
Rabgap1l	3.45751	1.07061	0.000567767	0.0241532
Chchd1	3.45733	1.19442	0.00056683	0.0241532
Cks2	3.45241	1.31989	0.000576764	0.0244774
Nek1	3.44904	3.40652	0.000589499	0.024899
Hist1h3e	3.44875	1.95168	0.000584933	0.0247649
Tacc2	3.44385	1.80963	0.000595454	0.0250909
Tnip3	3.44159	1.48643	0.000599959	0.025221
Sertad2	3.43822	1.48685	0.000607388	0.025473
Rpl35	3.43813	1.09226	0.000611104	0.0255686
Fdx1l	3.43179	1.34155	0.000621935	0.0259607
Iars	3.4306	1.66064	0.000624594	0.0260106
Nop56	3.42572	1.1184	0.00063666	0.0264511
Eif3b	3.4229	1.13556	0.000643215	0.0265708
B230219D22Rik	3.42286	1.11842	0.000643388	0.0265708
Mtch2	3.42244	1.20399	0.000644023	0.0265708
Jak3	3.42135	1.32239	0.000646043	0.0265924
Rpn1	3.42045	1.16029	0.000648683	0.0266226
Tma16	3.41916	1.76908	0.00065128	0.0266226
Kif20b	3.4163	1.85698	0.000658257	0.0267852
Angptl4	3.41544	3.53306	0.000667619	0.0269809
Uqcr11	3.41532	1.05392	0.000662388	0.0268305
Dnajc13	3.41463	1.23579	0.000662262	0.0268305
Sf3b3	3.41076	1.30282	0.00067148	0.0270754
Cep41	3.41046	3.3505	0.000677742	0.0271433
Man2a1	3.40848	1.1529	0.000677549	0.0271433
Prelid2	3.40375	1.28574	0.000688692	0.0275198
Btbd1	3.39836	1.33149	0.000702238	0.0279355
Rab27a	3.39393	1.27361	0.0007137	0.0282852
Ddit4	3.39374	1.27076	0.000714207	0.0282852
Zcrb1	3.39342	1.05322	0.000716572	0.0283157
Tigit	3.39192	1.84386	0.000719092	0.0283523
Inf2	3.3881	1.67041	0.000728881	0.0286747
Ptgs2	3.38279	1.8705	0.000743387	0.0291007
Cops6	3.38243	1.12082	0.000744618	0.0291007
Il2ra	3.37757	1.25644	0.000757066	0.0295223
Serbp1	3.37529	1.0269	0.000768316	0.0298793
Epas1	3.37309	1.16908	0.000769582	0.0298793
Samd1	3.37005	1.83436	0.000778001	0.0301403
Dbi	3.36776	1.04542	0.000786142	0.03034
Nudc	3.3673	1.09117	0.000786568	0.03034
Snrpf	3.36608	1.03541	0.00079198	0.0304827
Cd44	3.36425	1.06204	0.000795742	0.0305613
Ipo5	3.35825	1.54627	0.000811186	0.0310873
Psmb3	3.35356	1.02972	0.000828411	0.0316022
Exosc2	3.35346	3.4128	0.000833007	0.0316507
Tmem165	3.35191	1.32815	0.000829952	0.0316022
Tcf3	3.34862	1.34736	0.00083966	0.0318355
Wdr5	3.34349	2.72124	0.000859292	0.0324883
Snrpd2	3.34204	1.03495	0.00086308	0.0324883
Cmtm6	3.34068	1.29541	0.000864036	0.0324883
Sharpin	3.34052	1.47771	0.000864185	0.0324883
Galnt3	3.33923	1.37949	0.000868189	0.0325699
Psma1	3.33844	1.05817	0.000872389	0.0326327
1700020I14Rik	3.33832	1.02969	0.000873533	0.0326327
Pafah1b2	3.32835	1.23798	0.000902846	0.0336571
Hsbp1	3.32691	1.06289	0.000908896	0.033791
Hdac1	3.3263	1.10833	0.000910239	0.033791
Fundc2	3.31738	1.04527	0.000940044	0.0348247
Ssbp1	3.31474	1.11529	0.000948332	0.034986
Gm16120	3.31089	26.6805	0.000980648	0.0357844
Stk24	3.3097	1.03146	0.000966435	0.03558
Cox17	3.30817	1.02706	0.000973475	0.0356794
Dot1l	3.30668	1.38179	0.000974521	0.0356794
Slc39a14	3.30663	1.76006	0.000975154	0.0356794
Cda	3.30542	26.7264	0.000999697	0.036058
1110032F04Rik	3.30509	2.75903	0.00098558	0.0357844
Polr2f	3.30429	1.03504	0.00098488	0.0357844
B4galnt1	3.30417	1.02431	0.000986073	0.0357844
Fars2	3.30233	1.42204	0.000989632	0.0358404
Cd70	3.30185	26.6835	0.00101229	0.0362915
Farp1	3.29947	1.49319	0.000999607	0.036058
Metap2	3.29884	1.0232	0.00100439	0.0361539
Igfbp7	3.29747	1.05631	0.00100847	0.0362274
Napsa	3.29308	1.73529	0.00102283	0.0365955
Herpud1	3.29236	1.37844	0.00102503	0.0366005
Txn2	3.28762	1.08246	0.00104355	0.0371378
Cks1b	3.28712	1.66477	0.00104425	0.0371378
Igfbp4	3.28424	1.15522	0.00105558	0.037391
Gar1	3.28106	1.39172	0.00106656	0.0377049
Plp2	3.27665	1.31917	0.00108335	0.0382226
Tmed7	3.2734	1.15313	0.00109633	0.0386037
Atp5o	3.27225	1.00843	0.00110383	0.0387147
Dpp3	3.26982	1.60956	0.00110951	0.0388374
Mesdc2	3.26834	1.47127	0.00111517	0.0389554
Npat	3.26783	1.65213	0.00111727	0.0389554
Cars	3.26347	2.4376	0.0011389	0.039632
Add1	3.26024	1.12169	0.0011481	0.0398411
Cdv3	3.26005	1.01581	0.00115057	0.0398411
Hiat1	3.25918	1.31777	0.00115163	0.0398411
Dgkh	3.25015	2.16544	0.00119057	0.0408564
Cad	3.2501	1.64534	0.00118865	0.0408564
Slc39a3	3.24975	2.69241	0.00119526	0.0408564
Nfat5	3.24958	1.02441	0.00119485	0.0408564
Shmt2	3.24906	1.87967	0.00119364	0.0408564
Mvb12a	3.24887	1.19427	0.00119434	0.0408564
Prpf40a	3.24831	1.01431	0.00119844	0.0408564
Ankrd28	3.24668	2.37171	0.00120626	0.0410128
1110008F13Rik	3.24467	1.14862	0.00121206	0.0411314
Txnl4a	3.24213	1.30725	0.00122207	0.0413923
Tmem123	3.24103	0.99781	0.00122964	0.0415462
Cstb	3.24045	1.03468	0.00123129	0.0415462
Cwc27	3.23683	2.00047	0.00124604	0.0419641
Mapkapk2	3.23418	1.11347	0.00125736	0.0422655
Hdlbp	3.231	1.01776	0.0012725	0.0426936
Tmem171	3.23096	2.67404	0.00127559	0.0427168
Psmb2	3.22968	1.01587	0.00127809	0.04272
Prpf4b	3.22836	0.995612	0.00128516	0.0428756
Alg13	3.22463	2.73492	0.00130523	0.0433823
Fdx1	3.22434	1.20445	0.00130021	0.0432963
Set	3.22208	1.00342	0.00131524	0.0436335
Ccnb2	3.22082	3.34497	0.00132618	0.0439094
Map3k11	3.2168	1.98004	0.0013353	0.0439094
Mkks	3.2165	1.34802	0.0013354	0.0439094
Nras	3.21573	1.06953	0.00134048	0.0439094
Mrpl50	3.21557	1.7729	0.00134026	0.0439094
Iars2	3.21535	1.59078	0.00134084	0.0439094
Mtrf1l	3.21431	2.30723	0.001348	0.0440064
Zdhhc3	3.21376	1.17096	0.00134875	0.0440064
Tcerg1	3.21285	1.08879	0.00135371	0.0440811
Rnps1	3.21233	1.08272	0.001356	0.0440811
Eif4g3	3.21076	1.01387	0.00136467	0.044282
Siae	3.21046	2.73687	0.00137058	0.0443436
Psmd8	3.20928	1.008	0.00137155	0.0443436
Dhx38	3.20151	1.59259	0.00140641	0.045388
Smap2	3.20061	0.985998	0.00141378	0.0455432
Cnih2	3.19814	3.46247	0.00143593	0.0459238
Srpk2	3.1968	1.01974	0.00143146	0.0459238
Bmyc	3.19585	1.38042	0.00143385	0.0459238
Eif3j1	3.1929	1.10961	0.0014494	0.0462716
Arhgap12	3.19221	1.86599	0.00145285	0.0462986
Qser1	3.18815	2.36894	0.00147671	0.0469747
Ehd4	3.18618	1.33313	0.00148217	0.0470643
Akr1b8	3.18458	3.28644	0.00150094	0.0474063
Cept1	3.18435	1.3203	0.00149146	0.0472317
Racgap1	3.18408	1.4328	0.00149276	0.0472317
Sat1	3.18008	1.01214	0.00151837	0.0477869
Mettl1	3.17922	2.31025	0.0015212	0.0477914
Lrrc9	3.17738	1.70108	0.00152808	0.0479228
Tomm20	3.17635	0.976247	0.00153755	0.0480213
Ly75	3.17611	1.2116	0.00153463	0.0480213
Dstn	3.17522	1.10635	0.00153998	0.0480213
Sf3b4	3.17462	1.34991	0.00154202	0.0480213
Vimp	3.17149	1.02061	0.00156101	0.0485276
Git2	3.16978	0.999917	0.00157066	0.0487426
Etv5	3.16934	26.5502	0.00159846	0.0491328
Plekhg1	3.16909	26.5701	0.00159981	0.0491328
Mrps6	3.16852	1.12001	0.00157557	0.0488098
Batf	3.16751	1.28484	0.00157991	0.048859
Mgat3	3.16708	3.43753	0.0015962	0.0491328
Mir155hg	3.16663	1.1765	0.00158493	0.0489292
Crisp1	3.16595	26.6992	0.00161695	0.0493493
Zkscan3	3.16273	1.24426	0.00160588	0.0492341
Arel1	3.16145	1.4433	0.00161263	0.0493493
Rhof	3.16072	1.10478	0.00161796	0.0493493
Cd55	3.15922	1.8374	0.00162581	0.0495036
Pdia6	3.15901	1.00653	0.00162912	0.0495197
Zbtb8os	3.15767	1.07817	0.00163538	0.049625
Elk3	3.1552	0.990525	0.00165032	0.0498971
Xpo1	3.15473	1.12714	0.001651	0.0498971
Asna1	3.15422	1.47257	0.00165276	0.0498971
Ddx58	-3.18345	-1.29733	0.00151589	0.0477869
Lat	-3.20136	-1.00676	0.0014179	0.0455932
St8sia4	-3.22022	-1.06774	0.00133094	0.0439094
B2m	-3.2476	-0.565671	0.00119936	0.0408564
Cxcr6	-3.27399	-1.04178	0.00109945	0.0386371
Apbb1ip	-3.2879	-1.0589	0.00105106	0.0373053
Stk17b	-3.31647	-1.03871	0.000946654	0.034986
Rps13	-3.35561	-0.743931	0.000819977	0.0313566
AU020206	-3.38471	-1.08175	0.000743477	0.0291007
Klrc2	-3.4032	-1.09071	0.000695952	0.0277476
Ankrd44	-3.41225	-1.08834	0.000673162	0.0270818
Rpl17	-3.41861	-0.704981	0.000652765	0.0266226
Pydc4	-3.42651	-1.79556	0.000649835	0.0266226
Rpl30	-3.46438	-0.715118	0.000552391	0.0238583
Rpl9	-3.46698	-0.810967	0.000547783	0.0237577
Rps3	-3.49163	-0.704487	0.000499345	0.022189
Slamf1	-3.49476	-1.37015	0.000502742	0.0222382
Rgs5	-3.50317	-2.09521	0.000493587	0.0220527
Ssbp2	-3.53241	-1.87632	0.000441243	0.0203812
Rps27	-3.57685	-0.822109	0.000363213	0.0175985
Cfh	-3.57964	-3.29357	0.000376828	0.0181592
Lilr4b	-3.59306	-1.1838	0.00034621	0.0169595
Ptger4	-3.59391	-1.50802	0.000348354	0.0170177
Arhgdib	-3.60006	-1.09589	0.000334247	0.0165559
Qpct	-3.6011	-2.12996	0.000342802	0.0168389
Sema6d	-3.60362	-1.68658	0.000336709	0.0166315
Vps37b	-3.63689	-1.16869	0.000290891	0.0150367
Rps24	-3.64811	-0.688504	0.000277265	0.0146301
Cd226	-3.65147	-1.16455	0.000276403	0.014628
Isg20	-3.69938	-1.33184	0.000231739	0.0125634
Lyz2	-3.77827	-1.40654	0.00017035	0.0100843
Ms4a4b	-3.8242	-0.989576	0.000139043	0.00878697
Nfkbid	-3.83334	-1.45444	0.000137255	0.00871666
Cd28	-3.84037	-1.23224	0.000131549	0.00841438
Rab37	-3.84154	-2.17927	0.000135145	0.00861345
AA467197	-3.84624	-1.23575	0.000128914	0.00831359
Itpkb	-3.8661	-1.24194	0.000118993	0.00794639
Epsti1	-3.94815	-1.24082	8.50287e-05	0.00619664
Rac2	-3.95324	-1.17185	8.26781e-05	0.00610034
Dkkl1	-3.96219	-2.9083	8.44087e-05	0.00617677
Cish	-3.97908	-1.28036	7.51261e-05	0.00566056
Arl4c	-3.99501	-1.40887	7.09748e-05	0.00546353
Sit1	-4.09972	-2.77461	4.7621e-05	0.00401325
Gpr183	-4.15899	-1.37307	3.52976e-05	0.00320269
Itga1	-4.16409	-1.70316	3.51993e-05	0.00320269
Ubald2	-4.23378	-1.34977	2.5543e-05	0.00253746
Cd3g	-4.24228	-1.12154	2.41067e-05	0.00242183
Gzma	-4.25958	-1.67208	2.3022e-05	0.00234512
H3f3b	-4.26437	-1.06783	2.18533e-05	0.00225927
Sh3bgrl3	-4.27644	-1.20639	2.08147e-05	0.00217722
Cdc42ep3	-4.31971	-1.74638	1.7926e-05	0.00192024
Amica1	-4.37498	-1.4762	1.37776e-05	0.00154084
Saa3	-4.41916	-4.27771	1.22538e-05	0.0013976
Gng2	-4.42866	-1.38927	1.06502e-05	0.00126779
Ifng	-4.44191	-1.51602	1.00285e-05	0.00120987
Btg1	-4.45488	-1.00948	9.30318e-06	0.00114089
Zfp36l2	-4.45558	-1.45031	9.40408e-06	0.00114537
Bcl11b	-4.66891	-1.47128	3.50635e-06	0.000498799
AW112010	-4.67825	-1.24072	3.26818e-06	0.000476351
Zcchc11	-4.68784	-1.49846	3.21253e-06	0.000472109
Apoe	-4.8008	-1.6063	1.89354e-06	0.000308907
Rgs10	-4.85375	-2.01548	1.51749e-06	0.000254566
Pde7a	-4.90125	-1.58553	1.14491e-06	0.000201573
Fos	-5.0256	-1.79196	6.29919e-07	0.000116679
Smad7	-5.03681	-1.6124	5.72897e-07	0.000107234
Rgs2	-5.0524	-1.66871	5.32992e-07	0.00010415
Ccr2	-5.13908	-2.0913	3.63203e-07	7.5982e-05
Itgb7	-5.20548	-1.83113	2.51062e-07	5.58048e-05
Ly6e	-5.24413	-1.63264	1.93371e-07	4.52438e-05
Mgp	-5.47977	-2.8846	6.44363e-08	1.73607e-05
Klf6	-5.51462	-1.76664	4.52185e-08	1.25637e-05
Ctsw	-5.55042	-1.76458	3.76059e-08	1.14991e-05
Ctla2a	-5.79977	-1.87607	9.22418e-09	3.48988e-06
Tnf	-5.9021	-2.85589	6.17632e-09	2.44061e-06
S100a4	-5.96298	-1.90221	3.43529e-09	1.38833e-06
Rgs1	-6.05929	-1.90911	1.94656e-09	8.77401e-07
Ccl5	-6.10911	-1.93601	1.41447e-09	6.61896e-07
Cd69	-7.0218	-2.31375	4.6713e-12	3.46105e-09
Fosb	-7.09656	-2.43434	3.05381e-12	2.46831e-09
Cd52	-7.63014	-1.71609	5.06277e-14	5.62663e-11
Ccl4	-7.71565	-2.7937	3.06658e-14	3.895e-11
Dusp2	-8.06737	-2.61156	2.29252e-15	4.07656e-12

## Sheet: PRO-enr CD8 T vs ALL DEGs
names	scores	logfoldchanges	pvals	pvals_adj			PRO-enr CD8 T vs ALL DEGs
Prf1	17.0275	5.50658	3.93951e-53	7.00523e-49			Differentially expressed genes between the activated CD8 T cell cluster enriched in proliferating tumors (Tnfrsf9high CD44+ CD8 T cells) vs all other CD8 T cells.
Sdf4	15.3208	4.61418	2.43471e-46	2.1647e-42			Related to Supplementary Fig. S5D-right panel.
Nrgn	15.1355	5.14724	8.49967e-43	3.77853e-39
Tnfrsf9	15.1312	4.83032	3.7386e-44	2.21599e-40
Lag3	14.4264	4.46749	2.46629e-41	8.7711e-38
Irf8	12.3335	4.06192	3.39826e-31	1.00713e-27
Gm156	12.0526	4.56352	2.33212e-29	5.92426e-26
Cst7	11.6461	3.67742	1.16442e-28	2.58821e-25
Spp1	11.3554	4.02688	5.20441e-27	1.02828e-23
Cenpa	11.166	3.70329	2.19089e-26	3.89584e-23
Gzmd	10.7567	8.6617	1.34148e-23	1.83493e-20
Aldoa	10.591	3.2198	1.35207e-24	2.18569e-21
Ybx3	10.4791	3.31662	6.27535e-24	9.29902e-21
Gzme	10.3634	6.83651	2.90581e-22	3.44474e-19
Sh2d2a	10.1358	3.08612	7.92529e-23	1.00662e-19
Il2rb	9.69094	3.02636	6.0655e-21	6.74105e-18
Tpi1	9.30512	3.08147	2.48837e-19	2.60283e-16
Nrp1	9.29388	3.18734	3.3584e-19	3.31773e-16
Tnfrsf4	9.23179	3.20933	6.55273e-19	6.13266e-16
Myo10	9.17473	3.32215	1.13457e-18	1.00874e-15
Gzmf	9.10062	31.783	6.31354e-18	4.4907e-15
Pkm	8.97041	2.82371	2.51771e-18	2.1319e-15
Gldc	8.95103	3.53372	8.93461e-18	5.67411e-15
Tnfrsf18	8.94133	2.90605	4.3961e-18	3.55325e-15
Havcr2	8.92939	2.97156	4.91088e-18	3.79675e-15
Serpine2	8.9183	3.27498	8.50812e-18	5.60339e-15
Gapdh	8.84715	2.59632	5.16382e-18	3.82596e-15
Stat3	8.77203	2.80925	1.25144e-17	7.67348e-15
Nkg7	8.76815	1.91531	7.34729e-18	5.02498e-15
Ubash3b	8.74571	2.94069	2.57448e-17	1.52598e-14
Slc17a6	8.61218	3.47784	1.17784e-16	6.54513e-14
Samsn1	8.60825	2.7966	5.93498e-17	3.40438e-14
Mif	8.44833	2.68901	1.57673e-16	8.49618e-14
Pglyrp1	8.42265	2.80464	2.83638e-16	1.48342e-13
Ldha	8.31657	2.68916	4.75138e-16	2.41397e-13
Ptms	8.28749	2.66903	6.48655e-16	3.1174e-13
Penk	8.27889	3.8483	1.61686e-15	7.56604e-13
Anxa2	8.27244	2.63593	6.36713e-16	3.1174e-13
Zbtb32	8.14194	3.49467	3.99262e-15	1.77492e-12
Fkbp1a	8.13233	2.58712	1.99063e-15	9.07625e-13
Vamp8	8.03152	2.55246	4.36202e-15	1.89184e-12
Cd8a	7.90599	2.17907	7.68153e-15	3.17658e-12
Itgav	7.85507	2.55198	1.58268e-14	6.3962e-12
Dusp4	7.77376	2.69138	3.77526e-14	1.49181e-11
Klre1	7.70533	2.58462	5.36108e-14	2.07241e-11
Cd27	7.68925	2.52624	5.91694e-14	2.23862e-11
Uhrf2	7.62563	2.47638	7.66352e-14	2.78143e-11
Eif3h	7.61924	2.36987	7.6645e-14	2.78143e-11
Rgs16	7.58872	2.5811	1.14241e-13	4.06287e-11
Serpinb6b	7.52175	2.52714	1.91253e-13	6.66835e-11
Trbc1	7.5012	2.67944	2.12503e-13	7.26677e-11
Twsg1	7.49383	2.82946	3.13805e-13	1.01456e-10
Serpinb9	7.48746	2.5026	2.36095e-13	7.92122e-11
Wipf1	7.38873	2.35868	4.39289e-13	1.3949e-10
Cd3e	7.35877	2.23512	4.62105e-13	1.44161e-10
Sdcbp2	7.35507	2.75881	8.0158e-13	2.45753e-10
Slc16a11	7.30551	3.89234	1.45497e-12	4.31206e-10
Plek	7.26516	2.41643	1.16827e-12	3.52104e-10
Impa2	7.20788	2.74371	2.15057e-12	6.26908e-10
Tff1	7.11487	3.55319	4.88146e-12	1.35628e-09
Fxyd5	7.08522	1.83932	2.8013e-12	8.0343e-10
Klrd1	7.06449	2.11292	3.3726e-12	9.5193e-10
Ssbp3	6.97692	2.43398	8.86499e-12	2.35279e-09
Bcl2a1b	6.96098	2.254	8.34767e-12	2.28366e-09
Gpr65	6.9603	2.39119	9.6234e-12	2.51652e-09
Edf1	6.94282	2.20884	8.77772e-12	2.35279e-09
Cd53	6.91892	2.23611	1.03834e-11	2.6759e-09
Cst3	6.88867	2.21776	1.28529e-11	3.21903e-09
Rbpj	6.88451	2.17738	1.22631e-11	3.11518e-09
Trac	6.86081	2.10441	1.37119e-11	3.34006e-09
Calm3	6.84878	2.21989	1.7492e-11	4.20329e-09
Pfn1	6.8468	1.74304	1.34613e-11	3.32457e-09
Arl14ep	6.82734	2.55135	2.49987e-11	5.77308e-09
Vmp1	6.81218	2.20973	2.19346e-11	5.20054e-09
Ikzf2	6.79705	2.28591	2.36982e-11	5.54475e-09
Serpinb9b	6.78801	4.58738	4.33245e-11	9.62994e-09
Uqcrq	6.77168	2.16128	2.75554e-11	6.28191e-09
Igfbp7	6.7335	2.34689	4.15427e-11	9.3508e-09
Nrn1	6.68872	2.60524	6.04618e-11	1.31114e-08
Elk3	6.68376	2.27028	5.55003e-11	1.2184e-08
Tnfrsf1b	6.63976	2.1833	6.946e-11	1.4704e-08
Ubl5	6.63271	2.05912	6.24348e-11	1.33761e-08
Epas1	6.59835	2.55947	1.05959e-10	2.16653e-08
Sat1	6.55577	2.17049	1.09577e-10	2.2142e-08
Ostf1	6.5556	2.06983	1.05999e-10	2.16653e-08
Arpc1b	6.53795	1.99708	1.12966e-10	2.25703e-08
Arf5	6.50947	2.04898	1.42807e-10	2.82155e-08
Pkp4	6.50827	2.32718	1.73425e-10	3.38883e-08
mt-Atp8	6.47423	2.11248	1.78219e-10	3.44467e-08
Nsa2	6.45353	2.0328	1.96899e-10	3.7648e-08
Baz1a	6.422	2.11811	2.62423e-10	4.96427e-08
Ndufs6	6.37051	2.03632	3.58835e-10	6.71664e-08
Srgap3	6.33173	2.23436	5.02884e-10	9.21885e-08
Ube2m	6.31749	2.13006	5.36689e-10	9.73817e-08
Rpl31	6.30879	1.89826	4.62184e-10	8.561e-08
Fcrl6	6.30598	4.3466	7.69741e-10	1.34464e-07
Capg	6.28886	2.04234	5.75405e-10	1.03352e-07
Spag9	6.2733	2.07372	6.64114e-10	1.18093e-07
Tmem163	6.26802	2.34653	7.71305e-10	1.34464e-07
Ap3b1	6.22382	2.13414	9.39933e-10	1.62271e-07
Exph5	6.20117	2.85191	1.25125e-09	2.09864e-07
Atp5b	6.18186	1.96465	1.065e-09	1.82094e-07
Pgam1	6.1726	2.0623	1.23126e-09	2.08516e-07
Srp14	6.15835	1.98054	1.26282e-09	2.09864e-07
Plac8	6.14456	2.09846	1.36195e-09	2.22185e-07
Id2	6.1329	1.88892	1.34993e-09	2.22185e-07
Fam162a	6.10848	2.12814	1.89418e-09	3.00735e-07
Galnt18	6.10511	4.43329	2.49841e-09	3.79715e-07
Eif2s2	6.09997	1.94506	1.76135e-09	2.84731e-07
Sec11c	6.09867	1.95318	1.79131e-09	2.86965e-07
Ralbp1	6.09545	1.99922	1.9228e-09	3.02578e-07
Gpi1	6.08618	1.96917	1.95587e-09	3.03697e-07
Cytip	6.08264	1.95101	1.96408e-09	3.03697e-07
Lgals1	6.0309	1.64274	2.39176e-09	3.6664e-07
Itih5	6.01782	2.98125	3.72951e-09	5.48084e-07
Endod1	6.00691	2.42133	3.70423e-09	5.48084e-07
Alcam	6.00549	2.1957	3.51201e-09	5.24794e-07
Uqcrb	5.99545	1.91095	3.29359e-09	4.96327e-07
Fubp1	5.9677	1.94903	3.8812e-09	5.65701e-07
Mrpl52	5.95871	1.90751	4.0578e-09	5.86633e-07
Eif3k	5.95499	1.88713	4.09496e-09	5.8723e-07
Sub1	5.94384	1.79964	4.13854e-09	5.88732e-07
Psma4	5.9356	1.92908	4.8487e-09	6.7359e-07
Gm19585	5.93112	2.02606	5.20652e-09	7.17693e-07
Psmb8	5.92379	1.77912	4.65671e-09	6.52012e-07
Hnrnpa1	5.8905	1.90767	6.18376e-09	8.39387e-07
Eea1	5.88832	2.00666	6.56226e-09	8.84016e-07
Cd3g	5.88821	1.50281	5.45669e-09	7.46392e-07
Filip1	5.85015	2.24096	8.6825e-09	1.15218e-06
Lars2	5.83034	1.52287	7.65082e-09	1.02291e-06
Ccdc50	5.82679	1.91669	9.07445e-09	1.18648e-06
Gzmb	5.82	2.0523	9.36566e-09	1.21285e-06
Golga4	5.81733	1.91616	9.41252e-09	1.21285e-06
Cox6b1	5.81352	1.81622	9.05285e-09	1.18648e-06
Mt1	5.8055	2.01957	1.06203e-08	1.34893e-06
Gpd2	5.7929	2.08943	1.17413e-08	1.48074e-06
Ppib	5.78653	1.80503	1.05871e-08	1.34893e-06
Ddt	5.76443	2.01188	1.35872e-08	1.68957e-06
Hspa5	5.75211	1.83286	1.28154e-08	1.60482e-06
Dap	5.72084	1.94955	1.70242e-08	2.08776e-06
Serf2	5.7083	1.56153	1.56968e-08	1.93834e-06
Mrpl33	5.67496	1.82828	2.06935e-08	2.50321e-06
Chchd2	5.66217	1.64255	2.05755e-08	2.50321e-06
Traf1	5.65169	1.84448	2.32695e-08	2.77703e-06
Mmd	5.64684	1.97904	2.58508e-08	3.02421e-06
Rpl6	5.64656	1.30756	2.15942e-08	2.59452e-06
Use1	5.63499	1.82191	2.627e-08	3.05316e-06
Myl12a	5.61589	1.80068	2.79155e-08	3.22333e-06
Hsd17b10	5.58454	2.07973	3.7507e-08	4.24808e-06
Pdcd1	5.58346	1.80509	3.3494e-08	3.81788e-06
Akap13	5.57733	1.56479	3.26262e-08	3.74296e-06
Prelid1	5.53233	1.81604	4.68611e-08	5.2419e-06
Cstb	5.53042	1.89211	4.82424e-08	5.36153e-06
Pou2f2	5.52535	1.89632	4.92444e-08	5.41398e-06
Tma7	5.51942	1.72239	4.68711e-08	5.2419e-06
Zap70	5.51177	1.80216	5.14169e-08	5.60917e-06
Ftl1	5.50949	1.72827	4.93232e-08	5.41398e-06
Ssbp1	5.50537	2.00976	5.69062e-08	6.05931e-06
Csnk1a1	5.50323	1.76359	5.19551e-08	5.63333e-06
Cx3cr1	5.49841	1.99019	5.84902e-08	6.19091e-06
Anxa5	5.49776	1.80913	5.59097e-08	6.02537e-06
Stk39	5.48389	1.87493	6.22332e-08	6.54811e-06
Pfdn5	5.48075	1.59019	5.62756e-08	6.02827e-06
Ubap2l	5.47662	1.79606	6.2826e-08	6.5716e-06
Itgb3	5.47295	1.98934	6.71423e-08	6.94142e-06
Atp5c1	5.46367	1.74804	6.5333e-08	6.79386e-06
Laptm4a	5.46274	1.93245	7.04977e-08	7.20454e-06
Gzmc	5.46091	3.35054	8.22485e-08	8.08034e-06
Higd1a	5.45816	1.79341	6.91091e-08	7.10346e-06
Flnb	5.44955	2.09021	7.77183e-08	7.80783e-06
St6galnac3	5.44588	2.1761	8.00563e-08	7.90868e-06
Acot9	5.44261	1.95247	7.90712e-08	7.89419e-06
Gabarap	5.43731	1.73989	7.50735e-08	7.62833e-06
Slc25a4	5.4367	1.76681	7.73267e-08	7.80783e-06
Myl12b	5.42493	1.71169	7.94657e-08	7.89419e-06
Tmem50a	5.41948	1.72769	8.2899e-08	8.09951e-06
Tmem123	5.41526	1.7798	8.7904e-08	8.54157e-06
Dhrs7	5.41194	2.07731	9.52513e-08	9.10623e-06
Mlec	5.40581	1.82034	9.32332e-08	9.01018e-06
Cdv3	5.40045	1.80607	9.60537e-08	9.13383e-06
Cox5b	5.3945	1.71634	9.3766e-08	9.01269e-06
Trmt112	5.38051	1.76534	1.06042e-07	9.87242e-06
Reep5	5.37617	1.72525	1.05393e-07	9.86368e-06
Smap2	5.37191	1.76978	1.10695e-07	1.02519e-05
Cblb	5.35673	1.7534	1.18693e-07	1.08794e-05
Atp5a1	5.35611	1.71586	1.16462e-07	1.07302e-05
C2cd4b	5.34726	2.51647	1.39688e-07	1.23578e-05
Odc1	5.34624	1.78348	1.24718e-07	1.1315e-05
Slc25a3	5.34398	1.7165	1.21894e-07	1.11155e-05
Camk4	5.33772	1.76988	1.31993e-07	1.18299e-05
Rpl10	5.33239	1.63817	1.26612e-07	1.14285e-05
Tmem160	5.32569	1.72602	1.3926e-07	1.23578e-05
Cox6c	5.3249	1.63929	1.3239e-07	1.18299e-05
Ccrl2	5.32384	2.13824	1.52849e-07	1.32252e-05
Mien1	5.32184	1.77853	1.45685e-07	1.28246e-05
Acsl4	5.31929	1.92187	1.51815e-07	1.32252e-05
Prkch	5.31476	1.76181	1.49198e-07	1.30691e-05
Il21r	5.30626	1.73614	1.53211e-07	1.32252e-05
Psmb4	5.30057	1.7274	1.59731e-07	1.37215e-05
Tmed9	5.27844	1.70844	1.77993e-07	1.51439e-05
Bsg	5.27648	1.71489	1.79896e-07	1.52329e-05
Srgn	5.27308	1.5075	1.7127e-07	1.46419e-05
Nfat5	5.26428	1.72739	1.88106e-07	1.58526e-05
Cox17	5.26159	1.6946	1.90435e-07	1.59732e-05
Creb3l2	5.25077	2.14282	2.23178e-07	1.85447e-05
Atp5e	5.23879	1.56659	2.06432e-07	1.72336e-05
Uqcc2	5.21891	1.69957	2.44001e-07	2.01806e-05
Fdx1	5.20849	2.13551	2.78063e-07	2.24751e-05
Crem	5.20751	1.75769	2.63607e-07	2.16012e-05
Kit	5.2062	2.35377	2.86482e-07	2.29469e-05
Naca	5.2019	1.4465	2.46497e-07	2.02927e-05
Slc37a2	5.1998	2.59941	3.02434e-07	2.40775e-05
Txndc17	5.19349	1.70093	2.79616e-07	2.24984e-05
Sec61g	5.19153	1.65121	2.70709e-07	2.19806e-05
Lat2	5.18116	2.07665	3.17455e-07	2.50888e-05
Etfb	5.17988	1.73058	3.03304e-07	2.40775e-05
Ddit4	5.17664	2.13795	3.27931e-07	2.55757e-05
Crlf2	5.16841	1.77193	3.25583e-07	2.55045e-05
Psma1	5.16088	1.75395	3.37622e-07	2.59896e-05
Ndfip1	5.15946	1.71665	3.36097e-07	2.59896e-05
Ube2l3	5.15601	1.67134	3.36917e-07	2.59896e-05
Cyba	5.15287	1.58293	3.23634e-07	2.5464e-05
Dad1	5.14762	1.64323	3.40615e-07	2.61069e-05
Ptprs	5.14531	1.95939	3.75999e-07	2.86954e-05
Snrnp27	5.13365	1.78357	3.89637e-07	2.96091e-05
Setbp1	5.1331	1.86911	3.94318e-07	2.98373e-05
Capza1	5.11954	1.64717	4.04195e-07	3.0455e-05
Phactr2	5.10922	2.02621	4.55404e-07	3.37417e-05
Nucks1	5.10812	1.65331	4.25869e-07	3.19528e-05
Bend4	5.09934	1.841	4.66132e-07	3.42511e-05
Ndufb7	5.09917	1.63269	4.39575e-07	3.27051e-05
Luc7l2	5.0974	1.56064	4.31124e-07	3.22111e-05
Casp3	5.09169	1.85416	4.88202e-07	3.57252e-05
Arl6ip1	5.08464	1.54635	4.5889e-07	3.38589e-05
Tiprl	5.07665	1.7373	5.16581e-07	3.71897e-05
Ptprcap	5.07203	1.62159	5.00802e-07	3.6497e-05
Mdh1	5.06947	1.66241	5.27759e-07	3.75385e-05
Shfm1	5.0658	1.59254	5.13797e-07	3.71396e-05
Fis1	5.06314	1.62318	5.33883e-07	3.78228e-05
H13	5.06052	1.70037	5.57059e-07	3.89985e-05
Itm2b	5.06007	1.54402	5.21442e-07	3.735e-05
Stap1	5.05628	1.67323	5.60597e-07	3.90923e-05
Eef1d	5.05426	1.58919	5.4507e-07	3.84621e-05
Gng5	5.0514	1.57737	5.50796e-07	3.87125e-05
Rps7	5.05095	1.09827	5.23009e-07	3.735e-05
Lyst	5.04913	1.7013	5.82783e-07	4.03232e-05
Sept7	5.03361	1.61625	6.14853e-07	4.23772e-05
Atp5f1	5.02834	1.5993	6.29099e-07	4.31476e-05
Orai1	5.0246	1.68988	6.64418e-07	4.50176e-05
Hsp90b1	5.0242	1.57639	6.30883e-07	4.31476e-05
Lsm12	5.0215	1.69225	6.80669e-07	4.56742e-05
Tsc22d4	5.01829	1.61169	6.6764e-07	4.50176e-05
Eef1g	5.0155	1.56425	6.58101e-07	4.48366e-05
Bnip2	5.01513	1.7582	7.08057e-07	4.69741e-05
Copb1	5.0137	1.79017	7.17502e-07	4.72541e-05
Rpl36al	5.00794	1.4193	6.68353e-07	4.50176e-05
Atp6v1f	5.00352	1.59025	7.10608e-07	4.69741e-05
Hmgb1	5.00255	1.56012	7.00775e-07	4.66711e-05
Rps17	5.00006	1.4065	6.98168e-07	4.66711e-05
Ccni	4.99244	1.64809	7.72763e-07	5.07058e-05
Arpc4	4.98283	1.61364	8.01381e-07	5.21983e-05
Syf2	4.9795	1.645	8.25947e-07	5.32138e-05
Ost4	4.97827	1.59831	8.23585e-07	5.32138e-05
Psma2	4.97734	1.60377	8.22803e-07	5.32138e-05
1700020I14Rik	4.96875	1.62308	8.64808e-07	5.55163e-05
Eif5b	4.95609	1.6333	9.20999e-07	5.89108e-05
Prdx2	4.94406	1.59149	9.73416e-07	6.18189e-05
Psmb6	4.94126	1.60753	9.95269e-07	6.29817e-05
Cmip	4.9351	1.59834	1.01324e-06	6.38917e-05
Ctla4	4.93144	1.64782	1.0243e-06	6.41344e-05
Nap1l1	4.93117	1.59485	1.02337e-06	6.41344e-05
Thy1	4.921	1.48341	1.04409e-06	6.51438e-05
Psmb3	4.91727	1.56842	1.09712e-06	6.82135e-05
Txk	4.91193	1.63493	1.14579e-06	7.09912e-05
Tnfsf4	4.91084	2.86738	1.28523e-06	7.82672e-05
Ctsb	4.90628	1.60487	1.17332e-06	7.24445e-05
Glipr1	4.89138	1.80459	1.3177e-06	7.94286e-05
Cdk6	4.89113	1.63857	1.27627e-06	7.82572e-05
Eva1b	4.89092	1.68187	1.29755e-06	7.86761e-05
Hist1h1e	4.89	1.65144	1.28345e-06	7.82672e-05
Serbp1	4.88896	1.44656	1.21931e-06	7.50236e-05
Smc4	4.8852	1.60677	1.3008e-06	7.86761e-05
Eif3e	4.87158	1.53897	1.35591e-06	8.14555e-05
Atp5j2	4.86787	1.53403	1.3789e-06	8.25574e-05
Nfatc1	4.86757	1.61113	1.43391e-06	8.5277e-05
Rac1	4.86756	1.57831	1.40821e-06	8.40296e-05
Taf10	4.86278	1.5566	1.4449e-06	8.56439e-05
Ctsc	4.85218	1.62884	1.54848e-06	9.14786e-05
Rps27l	4.84544	1.58906	1.58861e-06	9.35386e-05
Psmd11	4.8413	1.68954	1.65861e-06	9.70175e-05
Hilpda	4.83973	1.61726	1.63226e-06	9.57915e-05
Areg	4.83634	2.11502	1.76727e-06	0.000102364
Ergic3	4.8311	1.78946	1.76662e-06	0.000102364
Fam96b	4.83107	1.74441	1.7573e-06	0.000102364
Jtb	4.82844	1.84788	1.79719e-06	0.000103089
Unc13b	4.82443	3.12768	1.96887e-06	0.000111511
Rabgap1l	4.81996	1.57828	1.79259e-06	0.000103089
Sik1	4.8144	1.6339	1.8684e-06	0.000106487
Trbc2	4.80971	1.34509	1.78151e-06	0.000102853
Atp5j	4.80917	1.52407	1.84284e-06	0.000105368
Bhlhe40	4.79332	1.52735	1.9691e-06	0.000111511
Rpl7a	4.78776	1.33412	1.98881e-06	0.00011227
Tm9sf3	4.78033	1.5455	2.1518e-06	0.000121087
Pin4	4.77921	1.61203	2.21255e-06	0.000123904
Serpina3g	4.77883	1.65761	2.22278e-06	0.000123904
Hypk	4.77573	1.76234	2.30361e-06	0.000127214
Ndufv3	4.77425	1.52886	2.21691e-06	0.000123904
Rpl36a	4.7637	1.31661	2.23632e-06	0.00012427
Tceb2	4.76322	1.50883	2.29083e-06	0.000126902
Otulin	4.75006	1.60811	2.54877e-06	0.000139453
Trps1	4.74603	1.62597	2.59338e-06	0.000141458
Gltscr2	4.74561	1.5284	2.53323e-06	0.000139031
Atr	4.74523	2.01088	2.71431e-06	0.000147152
Rplp0	4.7369	1.24815	2.52998e-06	0.000139031
Mdfic	4.73171	1.56204	2.74174e-06	0.000148187
Ndufa13	4.72926	1.47999	2.68631e-06	0.000146079
Tmem256	4.72716	1.58375	2.83801e-06	0.000151548
Atp2b2	4.72585	2.90136	3.10918e-06	0.000165037
Ybx1	4.72183	1.46529	2.77276e-06	0.00014941
Eif3f	4.71938	1.49583	2.82402e-06	0.000151255
Calm1	4.71675	1.3552	2.81077e-06	0.000151
Tspan13	4.70992	1.64311	3.10382e-06	0.000165037
Sema4c	4.69992	2.11833	3.37323e-06	0.000176941
Ciapin1	4.69943	1.62963	3.25869e-06	0.000171625
Acot7	4.69754	1.54907	3.24647e-06	0.000171625
Tox	4.69602	1.57365	3.26225e-06	0.000171625
Gatad2a	4.68539	1.58718	3.45931e-06	0.000180391
Rap1a	4.68331	1.52251	3.43904e-06	0.000179862
Nrip1	4.67198	1.52903	3.56525e-06	0.000185372
Ghitm	4.66992	1.54972	3.69765e-06	0.000190584
Spcs2	4.66672	1.48964	3.66872e-06	0.000189835
Adgrg1	4.66521	1.88794	3.91529e-06	0.000201219
Agpat4	4.66082	1.80907	3.97486e-06	0.000203691
Vgll4	4.64493	1.51885	4.08163e-06	0.000208562
Ndufc1	4.63207	1.54716	4.42201e-06	0.000224372
Nedd8	4.62944	1.48205	4.38408e-06	0.000223374
Ndufa2	4.62537	1.47018	4.4289e-06	0.000224372
Bax	4.62337	1.54241	4.60939e-06	0.000231537
Cd160	4.62213	1.60824	4.67873e-06	0.000234358
Sec61b	4.62053	1.46702	4.52283e-06	0.00022848
Nr4a2	4.61765	1.55091	4.55358e-06	0.000229382
Polr2f	4.60689	1.53871	4.97352e-06	0.000248425
Ssr4	4.60247	1.47372	4.98831e-06	0.000248466
Ehd1	4.60211	1.64255	5.15678e-06	0.000255426
Maea	4.59017	1.92659	5.5917e-06	0.000273916
Myl6	4.58669	1.20389	5.1522e-06	0.000255426
Pde4d	4.58478	1.59439	5.55717e-06	0.000272977
Plxnd1	4.58123	2.90252	6.06878e-06	0.000290876
Sdhb	4.58101	1.6051	5.67683e-06	0.000276563
Ncor2	4.58042	1.91297	5.82616e-06	0.000283062
Bcr	4.57832	1.93402	5.89603e-06	0.0002849
Atp6v0e	4.57378	1.47092	5.66973e-06	0.000276563
Cct7	4.56745	1.49832	5.92339e-06	0.000285446
Arf1	4.56447	1.46819	5.9545e-06	0.00028617
Tomm7	4.56427	1.44528	5.884e-06	0.0002849
Eif3m	4.55018	1.45708	6.34747e-06	0.000303416
Rrbp1	4.54265	1.4877	6.57696e-06	0.000312204
Ube2i	4.54172	1.45519	6.57654e-06	0.000312204
Ndufa7	4.54157	1.4449	6.58399e-06	0.000312204
Ctnna1	4.53763	1.79762	7.02782e-06	0.000332363
Vps29	4.53082	1.54413	7.10143e-06	0.000334954
H2-T23	4.52388	1.4674	7.16239e-06	0.000336935
Il2rg	4.52131	1.45263	7.21527e-06	0.000338528
Mplkip	4.51944	1.8069	7.65781e-06	0.000356469
Itgb2	4.51721	1.46536	7.35118e-06	0.000343996
Cd200	4.51346	2.42672	8.13214e-06	0.000375599
Pomp	4.51297	1.44598	7.5304e-06	0.000351458
Ndufb9	4.50542	1.44462	7.77498e-06	0.000360978
Atp6v0b	4.50535	1.50628	7.92245e-06	0.000366867
Limd2	4.49471	1.44732	8.21071e-06	0.000378246
Ostc	4.49169	1.46475	8.41561e-06	0.000385686
Map1lc3b	4.49148	1.43929	8.28847e-06	0.000380841
Ttn	4.49136	1.99124	8.75089e-06	0.000400021
Sra1	4.47801	1.49929	8.99384e-06	0.000410073
Ppp1r11	4.47314	1.50658	9.2039e-06	0.000418577
Lrrc9	4.46864	2.7261	1.00305e-05	0.000451552
Mt2	4.46639	1.99346	9.8521e-06	0.000444645
Sept11	4.45855	1.45822	9.72093e-06	0.000440866
Calr	4.45435	1.44452	9.74358e-06	0.000440866
Adamts14	4.44914	2.18414	1.07334e-05	0.000471261
Ssu72	4.44656	1.52868	1.04088e-05	0.000463884
Tmed5	4.4462	1.45546	1.03033e-05	0.00046084
Amfr	4.44599	1.65253	1.05742e-05	0.000470078
Mrps17	4.44557	1.74604	1.06659e-05	0.000470624
Cd3d	4.4424	1.24251	1.01011e-05	0.000453582
Drg1	4.44213	1.81603	1.08831e-05	0.000476658
Cd48	4.43819	1.4362	1.06259e-05	0.000470465
Psma7	4.43344	1.42535	1.07261e-05	0.000471261
Adam8	4.43097	1.68135	1.13328e-05	0.000495135
Uqcrh	4.43081	1.24404	1.06359e-05	0.000470465
Il1r2	4.42875	2.13698	1.17144e-05	0.000509304
Cox7c	4.41328	1.33984	1.15955e-05	0.000505369
Mrps14	4.40891	1.45222	1.22324e-05	0.000529238
S100a11	4.40053	1.21978	1.21856e-05	0.000528499
Krtcap2	4.39516	1.41346	1.27497e-05	0.000548947
Adipor2	4.39191	1.50603	1.32827e-05	0.000567773
Tmbim6	4.39025	1.42213	1.31042e-05	0.000562848
Cd164	4.38919	1.42079	1.3215e-05	0.00056624
Sirt2	4.38299	1.5886	1.3939e-05	0.000594397
Capza2	4.37593	1.41099	1.40554e-05	0.000597925
Akr1a1	4.3725	1.43486	1.43507e-05	0.00060903
Cycs	4.36629	1.42593	1.47475e-05	0.000622899
Set	4.36319	1.3903	1.46581e-05	0.000620596
Ube2b	4.35632	1.40069	1.52851e-05	0.000644073
Swi5	4.35511	1.4047	1.54048e-05	0.000647584
Ubxn1	4.3549	1.41607	1.54722e-05	0.000648883
Mmgt2	4.35181	2.08807	1.64625e-05	0.000682514
Gem	4.35138	1.61388	1.60738e-05	0.000670951
Rab8b	4.35021	1.41184	1.57757e-05	0.000660055
Sfr1	4.34397	1.41765	1.62672e-05	0.000677432
Tmem258	4.33421	1.40884	1.69315e-05	0.000700178
Vimp	4.33311	1.49091	1.72566e-05	0.000710319
H2-D1	4.33041	0.928999	1.6466e-05	0.000682514
Actr3	4.32226	1.36033	1.752e-05	0.000719492
Dnajc1	4.32162	1.4091	1.78731e-05	0.000732082
Eif3c	4.31978	1.39129	1.79089e-05	0.000732082
Fam117b	4.31895	1.50453	1.8399e-05	0.000745264
Arglu1	4.31847	1.40893	1.80975e-05	0.000738096
Sh3kbp1	4.31695	1.38607	1.81884e-05	0.000740106
Stard9	4.31657	3.63192	1.99903e-05	0.000792634
Mrps33	4.31533	1.46283	1.8616e-05	0.000752342
Map2k3	4.31215	1.62213	1.91366e-05	0.000768716
Fundc2	4.30884	1.45192	1.91509e-05	0.000768716
Nol7	4.3062	1.38827	1.90388e-05	0.000767682
Grpel1	4.3062	1.67821	1.97272e-05	0.000784763
Sept2	4.3043	1.54804	1.97009e-05	0.000784763
Il2ra	4.30326	1.73198	2.00142e-05	0.000792634
Cox4i1	4.29742	1.23042	1.93228e-05	0.000772394
Ppme1	4.29641	1.87394	2.08262e-05	0.000819316
Cast	4.29329	1.43295	2.04076e-05	0.00080463
Elmo1	4.28513	1.45594	2.12286e-05	0.000833304
Eif4g3	4.2834	1.44779	2.13605e-05	0.000836635
Smim14	4.27574	1.50593	2.22296e-05	0.000864959
Usmg5	4.27282	1.38743	2.21458e-05	0.00086359
Cd8b1	4.27076	1.26759	2.17596e-05	0.000850394
Ndfip2	4.27016	1.43598	2.26113e-05	0.000877893
Arf4	4.26924	1.43376	2.27261e-05	0.000880424
Ndufa1	4.26284	1.381	2.32139e-05	0.000897368
Nono	4.25594	1.38455	2.39369e-05	0.000923309
Aprt	4.2531	1.37012	2.40878e-05	0.000927119
Ndufb4	4.25148	1.4287	2.45527e-05	0.000942973
Hsbp1	4.24775	1.43673	2.49516e-05	0.000956226
Ermp1	4.24615	2.02661	2.60465e-05	0.000996041
Nfkbib	4.24398	1.85717	2.61144e-05	0.000996495
Mxi1	4.23412	1.54433	2.6713e-05	0.00101498
Phf3	4.23097	1.37729	2.64217e-05	0.00100606
Rnf19a	4.22506	1.67859	2.80443e-05	0.00106103
Rabac1	4.2209	1.36318	2.76262e-05	0.00104744
Serpinb6a	4.21417	1.38094	2.86206e-05	0.00108054
Cul3	4.21253	1.52215	2.93238e-05	0.00110474
Traf2	4.20626	2.02852	3.09101e-05	0.00115229
Rhof	4.20624	1.57967	3.02615e-05	0.00113286
Runx2	4.20419	1.37726	2.97894e-05	0.00111797
Lsp1	4.2002	1.30945	2.98007e-05	0.00111797
Rbl2	4.19943	1.38611	3.05399e-05	0.00114088
Cers6	4.19763	1.96133	3.19536e-05	0.0011887
Isy1	4.18866	1.43842	3.2301e-05	0.00119912
Ppip5k2	4.18161	1.60584	3.36945e-05	0.00124824
Mir155hg	4.17914	1.68265	3.41312e-05	0.00126179
Rad54l2	4.16541	1.5984	3.60976e-05	0.00133172
PISD	4.15709	1.37767	3.61949e-05	0.00133254
Hif1a	4.15371	1.35822	3.66712e-05	0.00134729
Rwdd1	4.15026	1.34723	3.73721e-05	0.00137021
Zbtb8os	4.14988	1.50106	3.82709e-05	0.00140027
Ikzf4	4.14185	1.74002	4.01312e-05	0.00145635
Dut	4.14117	1.38573	3.93518e-05	0.00143687
Pet100	4.14007	1.44478	3.97666e-05	0.00144607
Cbx1	4.14006	1.40383	3.96227e-05	0.00144379
Bcl2a1d	4.13826	1.69327	4.06822e-05	0.00147035
Fam107b	4.13247	1.32589	4.03708e-05	0.00146206
Gm9843	4.13176	1.40961	4.1119e-05	0.00148012
H2afz	4.12819	1.33903	4.07721e-05	0.00147061
Guk1	4.1272	1.62673	4.25061e-05	0.00151472
Smarca5	4.1258	1.33456	4.15829e-05	0.0014928
Rp9	4.12444	1.36989	4.21908e-05	0.00150953
Arpc5	4.11949	1.32254	4.23825e-05	0.00151334
Rpl26	4.11728	0.773602	4.16391e-05	0.0014928
Hrsp12	4.11518	2.40465	4.5947e-05	0.00161788
Dynlrb1	4.11111	1.32802	4.43716e-05	0.00157803
1110008P14Rik	4.10958	1.39217	4.50764e-05	0.00159475
Chmp2a	4.1088	1.34481	4.4919e-05	0.00159431
Ino80d	4.10781	1.42447	4.54665e-05	0.00160414
Atp5g1	4.10553	1.31608	4.51106e-05	0.00159475
Iws1	4.10196	1.57409	4.71393e-05	0.00165006
Abcb9	4.10129	1.65305	4.75045e-05	0.00165659
Nhp2l1	4.09925	1.35138	4.68467e-05	0.00164526
Sep15	4.09896	1.34776	4.69097e-05	0.00164526
2410015M20Rik	4.09451	1.31752	4.75122e-05	0.00165659
Chic2	4.08976	1.35096	4.87211e-05	0.00169542
Pgm2	4.08389	2.30934	5.2255e-05	0.00179036
Bag1	4.08352	1.32843	4.98854e-05	0.00173254
Cntrl	4.08182	1.33456	5.00452e-05	0.00173471
Mtdh	4.08058	1.32772	5.03029e-05	0.00174025
Psmb5	4.07955	1.33303	5.07565e-05	0.00175253
Pla2g16	4.07666	1.30472	5.1064e-05	0.00175973
Pfdn1	4.07649	1.38146	5.1786e-05	0.00177772
Tgfb1	4.07538	1.33809	5.14876e-05	0.0017709
Gipc2	4.07246	1.67166	5.36124e-05	0.00182982
Cxcr6	4.06703	1.3088	5.26198e-05	0.00179939
Arfgef1	4.06375	1.37417	5.45157e-05	0.00185708
Fndc3a	4.06335	1.55253	5.53188e-05	0.00187725
Ktn1	4.06266	1.41361	5.49015e-05	0.00186665
Qrfp	4.06173	2.65846	5.78388e-05	0.00193501
Kif15	4.05587	1.68553	5.74236e-05	0.00193392
Ola1	4.05498	1.4153	5.68471e-05	0.00191813
Prr13	4.05467	1.29828	5.58434e-05	0.00189144
Nucb1	4.05417	1.34548	5.65883e-05	0.00191303
Kif13b	4.05075	1.65197	5.85439e-05	0.00195315
Pcmtd1	4.05053	1.39309	5.77411e-05	0.00193501
Ier3ip1	4.04823	1.32289	5.78915e-05	0.00193501
Pcyt1a	4.04333	1.71785	6.04918e-05	0.00200311
Dgkz	4.04209	1.38841	5.98081e-05	0.00198786
2010107E04Rik	4.04035	1.2999	5.95026e-05	0.00198142
Rpa2	4.03894	1.37299	6.04921e-05	0.00200311
4930503L19Rik	4.03605	2.03903	6.31423e-05	0.00207925
Tmbim4	4.03537	1.46729	6.18538e-05	0.0020406
Anp32b	4.03526	1.31505	6.06632e-05	0.00200504
Zc3h12c	4.02629	2.20409	6.61392e-05	0.00214611
Tram1	4.02334	1.32185	6.42969e-05	0.00210905
Map2k2	4.02278	1.36561	6.47707e-05	0.00211719
Ndufs5	4.02217	1.29738	6.44029e-05	0.00210905
Rpl15	4.02054	1.29528	6.41387e-05	0.00210816
Ufc1	4.01767	1.38266	6.62564e-05	0.00214611
Rpl27	4.0149	1.17989	6.49753e-05	0.00211998
Rtcb	4.01312	1.48326	6.79329e-05	0.00219235
Chchd10	4.01293	1.57234	6.84058e-05	0.00219962
Rpl28	4.01032	0.898549	6.58345e-05	0.00214408
Rpl8	4.00723	0.875598	6.63796e-05	0.00214611
Ceacam16	4.00702	2.52391	7.20782e-05	0.00229283
Ppp1cc	4.00633	1.34029	6.90838e-05	0.00221741
Galk1	4.00619	2.08169	7.16108e-05	0.00228304
Psmb1	4.0055	1.27355	6.82636e-05	0.00219903
Tbc1d4	4.00527	1.56459	7.03896e-05	0.0022512
Fam3c	4.00517	1.41139	6.98558e-05	0.00223816
Ccdc6	3.99242	1.56932	7.42757e-05	0.00235431
Eef1b2	3.99115	1.11321	7.16419e-05	0.00228304
Cox7b	3.98913	1.26656	7.29495e-05	0.00231641
Romo1	3.98608	1.31406	7.49319e-05	0.00236668
Zranb2	3.98352	1.31948	7.5765e-05	0.00238875
Mrpl14	3.98281	1.42559	7.66779e-05	0.00241325
Clic1	3.98243	1.22474	7.46032e-05	0.00236049
Mapkap1	3.98098	1.54436	7.77979e-05	0.00243986
Pld3	3.97843	1.32043	7.73984e-05	0.00243162
Ech1	3.97578	1.33573	7.8432e-05	0.00245542
Prkrir	3.96015	1.5451	8.47419e-05	0.00264829
Arcn1	3.95903	1.52443	8.51371e-05	0.00265133
Oxct1	3.95607	1.5542	8.61471e-05	0.00267342
Bcap29	3.9535	1.70753	8.76496e-05	0.00271058
Actr10	3.95178	1.45606	8.72696e-05	0.00270353
Selk	3.95111	1.27018	8.58403e-05	0.00266855
Txn1	3.95091	1.25061	8.51275e-05	0.00265133
Polr2g	3.94891	1.36443	8.78547e-05	0.00271221
Stard10	3.94394	1.84572	9.14629e-05	0.00281383
1110004F10Rik	3.94154	1.31749	9.0115e-05	0.00277717
Prelid2	3.94062	1.60102	9.20342e-05	0.00281999
Galnt1	3.93564	1.3287	9.24215e-05	0.00282378
Bin1	3.93409	1.36203	9.32762e-05	0.00283717
Eif5a	3.93392	1.27392	9.18995e-05	0.00281999
Erp29	3.93382	1.30538	9.29048e-05	0.00283367
Srp72	3.93265	1.30879	9.33384e-05	0.00283717
1810058I24Rik	3.93219	1.3078	9.36359e-05	0.00284135
Snrpf	3.92657	1.25842	9.47727e-05	0.00287095
D16Ertd472e	3.92571	1.29159	9.58043e-05	0.00289727
Zmat5	3.92553	1.57919	9.77018e-05	0.00294463
Ccl1	3.92544	1.98909	9.90758e-05	0.00297595
Ndufb8	3.92205	1.27005	9.71068e-05	0.00293167
Kxd1	3.92108	1.37682	9.84765e-05	0.00296296
Mydgf	3.91743	1.41207	0.000100157	0.00299924
Uap1	3.9142	1.77184	0.000103027	0.00307387
Pdcd1lg2	3.91103	1.65428	0.000104012	0.00309806
Gm44040	3.9083	4.34475	0.000110056	0.00324546
Cox8a	3.90654	1.107	0.000101351	0.00302893
Pafah1b3	3.90468	1.62713	0.000106323	0.0031616
Ndufs8	3.89713	1.33113	0.000108142	0.00320498
Atp6v1d	3.89586	1.41167	0.000109153	0.00322418
Sf3b2	3.89423	1.24564	0.000108134	0.00320498
Atp5d	3.8925	1.2411	0.000108481	0.00320968
Napsa	3.8878	2.23234	0.000116067	0.00340577
Emc7	3.88325	1.40741	0.000114943	0.00337836
Oaz1	3.88017	1.1384	0.000112861	0.00332268
Ssb	3.87224	1.25249	0.000118174	0.0034619
Adss	3.86851	1.3078	0.000121124	0.00353665
Ube2r2	3.86791	1.38684	0.000122069	0.00355842
Zdhhc3	3.86478	1.50133	0.000124288	0.00359949
Osgep	3.86447	1.63267	0.000125234	0.00362099
Ormdl1	3.86343	1.69565	0.000125774	0.00362869
Stk4	3.86182	1.2848	0.000124129	0.00359949
Dnajc13	3.86132	1.4905	0.000125908	0.00362869
1110032F04Rik	3.86079	3.75929	0.00013216	0.00378434
Hsp90ab1	3.85727	0.890847	0.00012274	0.00356627
Tmem30a	3.85084	1.26727	0.00012925	0.00371896
Pdia6	3.84941	1.30551	0.000130745	0.00375592
B230219D22Rik	3.84926	1.33594	0.000131024	0.00375785
Siva1	3.84449	1.44366	0.000134556	0.00384056
Csde1	3.84008	1.24261	0.000134234	0.00383754
Eif4b	3.8395	1.25231	0.000135249	0.00385416
Birc2	3.83862	1.26867	0.000135781	0.00386313
Tecr	3.83489	1.29952	0.000138668	0.0039327
Naa38	3.83384	1.45452	0.000140386	0.00395617
Glrx3	3.8323	1.38129	0.00014082	0.00395955
Csf1	3.83228	1.3431	0.000140167	0.00395617
1700017B05Rik	3.8314	1.34957	0.000140951	0.00395955
Wbp2	3.83115	1.47063	0.000141908	0.00398014
Cd55	3.83089	2.45587	0.000146169	0.00408033
Canx	3.83008	1.23888	0.000140231	0.00395617
Ywhaz	3.8298	1.2189	0.000139149	0.00394005
Rnaset2a	3.82712	1.48228	0.000144435	0.00403827
Esd	3.82459	1.23757	0.000143461	0.00401735
Cd96	3.81586	1.2897	0.000149315	0.00415513
Inf2	3.81515	2.02806	0.000153917	0.00426318
Lamtor4	3.81468	1.22193	0.000148836	0.00414827
Hspa4	3.80941	1.27995	0.000153006	0.00424455
Snrpd2	3.80742	1.22865	0.000152746	0.00424395
Tigit	3.80585	2.21047	0.000160238	0.00437016
Ccdc112	3.80556	2.11403	0.000159999	0.00437016
Cops6	3.8035	1.34175	0.000157462	0.00432472
Wdr83os	3.80342	1.31995	0.000157264	0.00432472
Ptk2b	3.80333	1.25134	0.000156316	0.00431618
Snf8	3.80191	1.31516	0.000158198	0.00433447
Ociad2	3.80087	2.28711	0.000163757	0.0044456
Hnrnpl	3.80075	1.23668	0.000157572	0.00432472
Lpgat1	3.80042	1.70486	0.000161765	0.00440507
2310031A07Rik	3.79931	2.11312	0.000164004	0.0044456
Rpl23a	3.79772	1.00332	0.000156271	0.00431618
Tpm4	3.7975	1.24844	0.000159829	0.00437016
Gtpbp2	3.7951	1.3009	0.000162073	0.0044067
Slc25a11	3.79245	1.43748	0.00016511	0.00446197
Atpif1	3.78926	1.22867	0.000164703	0.00445776
Fam214b	3.78858	1.92712	0.000170175	0.004578
Acap1	3.78723	1.34059	0.000167781	0.00452728
St13	3.7838	1.24685	0.00016897	0.00455245
Fem1c	3.78143	1.60133	0.000173479	0.00465982
Pop5	3.7768	1.28703	0.00017438	0.00467695
Bnip3l	3.77437	1.23433	0.000174947	0.00468511
Galnt3	3.77051	1.67402	0.000181565	0.00481879
U2af1	3.77013	1.31647	0.000179304	0.00478018
Ncf4	3.76863	1.36655	0.000180858	0.00480719
Gm10036	3.76648	1.59297	0.000184208	0.00486714
1810037I17Rik	3.76628	1.21714	0.000179799	0.00478621
Nab2	3.76577	1.68124	0.000184937	0.00487192
Ift20	3.76257	1.24677	0.000183893	0.00486606
Pdap1	3.76074	1.23711	0.000184825	0.00487192
Jund	3.75904	1.17543	0.000183361	0.0048592
Insig2	3.75637	1.83428	0.000192623	0.00505942
Arid5b	3.74855	1.42165	0.000195817	0.00512816
G3bp1	3.74854	1.24356	0.000193946	0.00508664
Rpl14	3.74487	0.894415	0.000192155	0.0050546
Tacc2	3.74199	2.102	0.000205076	0.00534701
Ccr7	3.74188	1.57246	0.000201863	0.00527097
Gm8369	3.73934	1.22158	0.0001997	0.00522216
Magi3	3.73916	2.94825	0.000210408	0.00547
Psmb9	3.72839	1.2089	0.000208619	0.00543141
Spcs3	3.72275	1.41061	0.000216492	0.00560359
Sms	3.7222	1.21913	0.000214901	0.00557051
Cxxc1	3.72143	2.03285	0.000221558	0.00569327
Rpl35	3.72098	1.20609	0.000213414	0.00554004
Hspa4l	3.72095	1.4318	0.000218153	0.00563836
Denr	3.71829	1.23584	0.00021851	0.0056394
Gpr68	3.7171	1.26867	0.000219832	0.00566528
Rilpl2	3.71421	1.32102	0.000223074	0.0057096
Chmp5	3.71364	1.28103	0.000223157	0.0057096
Mrps21	3.71245	1.21272	0.000222898	0.0057096
Hnrnpa2b1	3.71116	1.07635	0.000220176	0.00566596
Rpl7l1	3.71012	1.56284	0.00022854	0.00583057
Fars2	3.70929	1.6969	0.000230323	0.00585922
Tap2	3.70595	1.2689	0.000229514	0.00584701
Eif3l	3.70385	1.41043	0.000233083	0.00591252
Arf6	3.70166	1.19675	0.000231906	0.00589107
Apold1	3.70162	4.02703	0.000245232	0.00614186
Rps4x	3.70117	0.819847	0.000227781	0.00581954
Iars	3.70044	1.89701	0.000239565	0.00604247
Calu	3.69985	1.39019	0.000236605	0.00598479
Ppp1ca	3.69412	1.18126	0.000237342	0.0059949
B2m	3.69353	0.629552	0.00023361	0.00591746
Adssl1	3.69212	2.17072	0.000248814	0.00620533
Paip2	3.68964	1.18723	0.000242677	0.00609503
Pold4	3.68946	1.24581	0.000244296	0.00612705
Pebp1	3.68669	1.19458	0.000245701	0.00614495
Cdc37	3.6839	1.18794	0.000248444	0.00620481
Frg1	3.68277	1.22776	0.000250517	0.00622281
Thoc7	3.68199	1.28906	0.000252322	0.00625772
Tctex1d2	3.68189	2.81985	0.000261882	0.00642885
Ndufb5	3.68157	1.18432	0.000250564	0.00622281
Rpn1	3.68094	1.33358	0.000253978	0.00628749
Osbpl3	3.67958	1.26449	0.000254229	0.00628749
Carnmt1	3.67829	1.50646	0.000258043	0.0063553
Kpnb1	3.67671	1.30624	0.000257517	0.00635113
Rnh1	3.67524	1.31772	0.00025908	0.00637201
Ube2n	3.67251	1.33166	0.000262114	0.00642885
Gm12840	3.669	1.40239	0.000266322	0.00650162
Commd3	3.6685	1.34475	0.000266544	0.00650162
Supt3	3.66772	1.80697	0.00027046	0.00657909
Snrpb	3.66767	1.18905	0.000264126	0.00646928
Cbx3	3.66633	1.19157	0.000265239	0.0064876
Rab3ip	3.6642	1.73808	0.000274196	0.00665178
Gdi2	3.66357	1.17526	0.00026796	0.00652722
Dync1i2	3.65833	1.19457	0.000273998	0.00665178
Pik3cg	3.65798	1.39127	0.000277879	0.00672586
Pcmt1	3.65681	1.321	0.000278006	0.00672586
Sv2c	3.64986	1.77858	0.000289749	0.00697202
Msi2	3.64736	1.20224	0.000286074	0.00690226
Gmfg	3.6464	1.15813	0.000284318	0.00686923
Timm17b	3.64542	1.32259	0.00029075	0.00698664
Dnajb4	3.63675	1.39308	0.000300929	0.00718272
Zmat2	3.63612	1.2133	0.00029936	0.00715487
Cox7a2	3.63467	1.16475	0.000298172	0.00713605
AW112010	3.63409	0.98185	0.000295807	0.00709856
Lcp1	3.63358	1.09431	0.000297615	0.00713233
Lhfpl2	3.63147	2.18472	0.000313107	0.0073744
Ptpn7	3.63142	1.23707	0.00030516	0.00725467
Dbi	3.62977	1.18856	0.000305898	0.00725467
Tpr	3.62785	1.1761	0.000305984	0.00725467
Cd47	3.62754	1.15431	0.000305939	0.00725467
Phf5a	3.62664	1.2901	0.000311827	0.00737355
Max	3.62662	1.33249	0.000312584	0.0073744
Atp2a2	3.62363	1.26694	0.000314896	0.00738718
Sept9	3.62347	1.18401	0.000312892	0.0073744
Emd	3.62228	1.26404	0.000316495	0.0074149
Polr1d	3.62111	1.15473	0.000314358	0.00738718
Prkar1a	3.62062	1.15731	0.000314688	0.00738718
Agfg1	3.62002	1.18455	0.000317028	0.00741763
Eif3g	3.61473	1.20909	0.000324799	0.00757948
Stk24	3.61468	1.19875	0.000324258	0.00757681
Klri2	3.6123	1.31078	0.000329182	0.0076717
Psmb7	3.60702	1.21426	0.000334684	0.00775925
Cox7a2l	3.60648	1.14742	0.000331127	0.00770694
Sri	3.60508	1.15267	0.00033413	0.00775654
Snrnp200	3.60281	1.30121	0.000341566	0.00790851
Osr2	3.60235	1.74333	0.000345963	0.0079895
Fam103a1	3.60148	1.28681	0.000343006	0.0079315
Fzd4	3.59601	3.27384	0.000363168	0.0082997
Asl	3.59577	1.59688	0.000353908	0.00814125
Foxn3	3.59525	1.33611	0.000351465	0.00810602
Slc26a2	3.59511	1.46467	0.000353245	0.00813652
Tubgcp2	3.59337	1.67087	0.000357453	0.00819102
Pxn	3.59259	1.60653	0.000358136	0.0081961
5031425F14Rik	3.5895	2.82125	0.000370235	0.00839734
Rpl4	3.58668	1.02975	0.000355381	0.00816458
Spag7	3.58604	1.3551	0.000364521	0.00831014
Dip2b	3.58389	1.30659	0.000366359	0.00832004
Zc3h15	3.5835	1.15993	0.000363596	0.0082997
Cflar	3.58336	1.20795	0.000365527	0.00832004
Srebf1	3.5805	2.02055	0.000378047	0.00853101
Tmem167	3.57788	1.16973	0.000372027	0.00842725
Cyb5r3	3.57625	1.44034	0.000379134	0.00854468
Prpf40a	3.57615	1.18676	0.000375093	0.00848587
Hcfc1r1	3.57602	1.22911	0.000376428	0.00850526
Ubxn2a	3.57117	1.35511	0.000385246	0.00867145
Anxa4	3.5694	1.79343	0.000392437	0.00881223
Lonp1	3.56908	1.73136	0.000392492	0.00881223
Ccnd2	3.55494	1.17079	0.000402736	0.00903083
Csnk2b	3.55449	1.14745	0.000405687	0.00908554
Trappc4	3.5504	1.27373	0.000415169	0.0092862
Morf4l2	3.5435	1.33631	0.000426792	0.00951367
Lrp10	3.54303	1.15463	0.000423368	0.00945769
Setx	3.54215	1.21807	0.000426943	0.00951367
Ahcyl1	3.54067	1.30077	0.000431029	0.0095807
Eprs	3.54004	1.17684	0.000429096	0.00954968
Drap1	3.53745	1.17605	0.000433568	0.0096251
Psma6	3.53629	1.18745	0.000435826	0.00966317
Ifitm2	3.53522	1.27239	0.000438836	0.00971753
Vdac2	3.53357	1.17186	0.00043983	0.00971753
D8Ertd738e	3.5321	1.13908	0.000439917	0.00971753
Ccdc107	3.53198	1.48257	0.000447759	0.00984184
AI662270	3.53	1.17656	0.000445615	0.009819
Nrd1	3.52912	1.19032	0.000447231	0.00984184
Top2a	3.52861	1.24998	0.000448991	0.00985674
2900026A02Rik	3.52457	1.34876	0.00045814	0.0100452
Pcbp4	3.52228	2.28159	0.000471404	0.0102853
Psmd8	3.51982	1.17564	0.000463237	0.0101444
Pgk1	3.51677	1.94292	0.000478191	0.0103951
Tsn	3.516	1.14405	0.000468284	0.0102298
Rad23a	3.51577	1.45042	0.000474663	0.010331
Hdac1	3.51511	1.2471	0.000472901	0.0103053
BC031181	3.50863	1.18535	0.000482934	0.0104854
Mrps6	3.50564	1.31359	0.000490851	0.0106443
Dctn3	3.50094	1.15186	0.000496006	0.010743
Dscam	3.50056	1.83308	0.000505302	0.0109177
Zfp397	3.49945	1.95232	0.000508955	0.0109567
Hivep1	3.49689	1.41199	0.000508541	0.0109567
Atp6v1g1	3.49568	1.14262	0.000504913	0.0109177
Fmnl1	3.49438	1.15493	0.000507719	0.0109566
Clgn	3.49122	2.31741	0.000528198	0.011289
Egln1	3.49004	1.22251	0.000517622	0.0111039
Aimp1	3.48908	1.14975	0.000517667	0.0111039
Pdcd5	3.48885	1.13123	0.00051675	0.0111039
Tmed10	3.4884	1.14134	0.000518686	0.0111124
Ywhag	3.48816	1.28338	0.00052295	0.0111903
Cks2	3.48564	1.41733	0.000529979	0.0113134
Pip4k2b	3.48446	1.58211	0.000534114	0.0113608
Plp2	3.48435	1.48139	0.000533101	0.0113528
Clic4	3.48364	1.29048	0.000531462	0.0113315
Mtch2	3.48191	1.29523	0.000534928	0.0113645
AA467197	3.47434	1.15832	0.000545917	0.0115428
Erh	3.47418	1.11126	0.00054432	0.0115227
Spata13	3.47387	1.26687	0.000550532	0.0116027
Lamtor5	3.47249	1.18625	0.000551695	0.0116098
Hnrnpk	3.47055	1.11434	0.000550707	0.0116027
Lamtor1	3.47033	1.28887	0.000558531	0.0117259
Slc22a15	3.46875	1.72849	0.000567347	0.011855
Cdc42	3.46807	1.07182	0.000553186	0.0116274
Dnajc19	3.467	1.26117	0.000564894	0.0118315
Rdh14	3.46664	2.2942	0.000577299	0.0120053
Hnrnpab	3.46573	1.13154	0.000562718	0.0117998
Calcb	3.46552	4.00532	0.000588904	0.0121884
Dsc2	3.46439	3.99757	0.000591295	0.0121977
Irf2	3.46412	1.12713	0.000565861	0.0118378
Mrpl51	3.46182	1.21473	0.000574462	0.0119755
Hmces	3.46163	1.82521	0.000583545	0.012108
Metap2	3.46055	1.13214	0.000574113	0.0119755
Ssr2	3.46032	1.23239	0.000577918	0.0120053
C1qtnf6	3.45962	1.5751	0.000584741	0.0121187
Ran	3.45863	1.11972	0.000575655	0.0119863
Gabpb1	3.45808	1.82732	0.00059124	0.0121977
Gan	3.45797	1.96737	0.000592604	0.0122105
Tmem208	3.45563	1.29837	0.000589475	0.0121884
Vcpkmt	3.45254	1.59949	0.000600298	0.0123262
Ndufa12	3.44935	1.14768	0.000599145	0.0123168
Capzb	3.44867	1.10598	0.000596283	0.0122721
Lims1	3.44646	1.16362	0.000605707	0.0124229
Rhog	3.44438	1.25632	0.00061314	0.0125609
Rin3	3.44391	1.33373	0.000615069	0.0125859
Ndufs7	3.44106	1.13479	0.000617212	0.0126153
Capns1	3.43959	1.10797	0.000618363	0.0126188
Gpx4	3.438	1.10661	0.000620512	0.0126246
Arpc3	3.43751	1.08501	0.000619517	0.0126188
Utp11l	3.43579	1.19837	0.000631128	0.012826
Gnb1	3.43355	1.11389	0.000632591	0.012841
Sec31a	3.43348	1.20107	0.000636151	0.0128692
Sugt1	3.43203	1.10972	0.00063608	0.0128692
Atp5l	3.43083	1.06685	0.000634291	0.0128608
Spn	3.42879	1.11371	0.000642141	0.0129756
Slc16a3	3.42725	1.80027	0.000659792	0.0133019
Eif4a1	3.42165	1.10792	0.000658563	0.0132924
Slc25a5	3.42116	1.10165	0.000660534	0.0133019
Trp53i11	3.41674	1.65751	0.000683736	0.0136914
Tcerg1	3.41668	1.22373	0.00067649	0.0136008
Pigk	3.4161	1.5566	0.000684682	0.0136914
Tomm20	3.41412	1.09451	0.000676905	0.0136008
Leprot	3.41396	1.35981	0.000686488	0.0137005
Sqstm1	3.41245	1.14723	0.000684981	0.0136914
Tln1	3.41229	1.07135	0.000678421	0.0136159
Ptch1	3.41198	1.58075	0.000694858	0.0138365
Jak3	3.41069	1.38956	0.000694657	0.0138365
Chd4	3.4105	1.10223	0.000685263	0.0136914
Cib2	3.41039	2.54068	0.000708623	0.0140476
Gxylt1	3.40693	1.2143	0.000700373	0.0139307
U2surp	3.4051	1.15859	0.000703481	0.0139769
Brd1	3.40342	1.17558	0.000708411	0.0140476
Bbip1	3.39949	1.31556	0.000722442	0.0142897
Dpysl2	3.3986	1.32997	0.000724734	0.0143032
Ccl3	3.39791	1.2484	0.000720227	0.0142618
Faap100	3.39738	1.77206	0.000734919	0.0144561
Rtn4	3.39728	1.15555	0.000723566	0.0142961
Ndufb2	3.39571	1.14925	0.000728317	0.014358
Filip1l	3.39453	1.37951	0.000736919	0.0144635
Mrpl24	3.39306	1.14655	0.000734576	0.0144561
Rabep1	3.39282	1.26681	0.000738278	0.0144742
Adrbk1	3.39082	1.13163	0.000739802	0.0144881
Nktr	3.39023	1.10282	0.000735946	0.0144603
Rab10	3.38956	1.12028	0.000742624	0.0145273
Scfd1	3.38956	1.41738	0.000749938	0.0146543
Entpd1	3.38756	1.21017	0.000751201	0.0146628
BC003331	3.38629	1.60562	0.000762079	0.0148426
Ndufa9	3.38569	1.32461	0.000759327	0.0148052
Phpt1	3.38235	1.69011	0.000774002	0.0150419
Timm13	3.37836	1.11318	0.000773028	0.0150394
Hdlbp	3.37787	1.12832	0.000775072	0.0150462
Pak2	3.3755	1.08231	0.000776893	0.0150651
Wbp5	3.37391	1.17113	0.000788129	0.0152664
Apobec3	3.37072	1.09929	0.000792649	0.0153372
Cib1	3.3653	1.42982	0.000818518	0.0158033
Tapbp	3.36319	1.09348	0.000814101	0.0157352
Bri3bp	3.36173	1.87215	0.000834707	0.0160093
Ndufc2	3.36095	1.10487	0.000822804	0.0158689
Pnkd	3.36069	1.22642	0.000827648	0.015945
Fam60a	3.35899	1.34228	0.000835592	0.0160093
Mrps12	3.35876	1.26914	0.000834212	0.0160093
Ept1	3.3581	1.30284	0.000836988	0.0160093
Itpripl2	3.35717	1.5911	0.000845201	0.0161086
Anp32a	3.35635	1.08349	0.000833971	0.0160093
Nme1	3.35596	1.09158	0.000835638	0.0160093
Sh3glb1	3.35498	1.08007	0.000837288	0.0160093
Bola2	3.35362	1.10053	0.000843867	0.0161005
Glrx2	3.35268	1.2076	0.000850891	0.0161824
Tax1bp1	3.35254	1.0806	0.000843073	0.0161005
Fxr1	3.35213	1.13544	0.000849958	0.016182
Tmbim1	3.35061	1.86073	0.000869612	0.0164591
Trappc2l	3.35024	1.21808	0.000858813	0.0162982
Ptpn6	3.35012	1.21804	0.000858636	0.0162982
Grk6	3.34829	1.17841	0.000863132	0.0163627
Mapre2	3.3465	1.22165	0.000870068	0.0164591
Sbds	3.34434	1.23592	0.000877146	0.0165753
Adap1	3.34303	2.01302	0.000894936	0.0168757
Ugcg	3.33741	1.08967	0.000889929	0.0167991
Pigs	3.33519	1.30165	0.000907501	0.0170945
Eif3b	3.33366	1.17016	0.000909189	0.0171081
Mrpl54	3.33273	1.11502	0.000910487	0.0171145
Mrpl20	3.33177	1.11213	0.000913351	0.0171321
Nedd4	3.33149	1.1505	0.000915019	0.0171453
Osgin2	3.33065	1.69476	0.000929265	0.0173939
Dusp6	3.32655	1.26185	0.000933791	0.0174602
Fam178b	3.32572	4.71363	0.000969053	0.0179862
Tmem128	3.32522	1.17936	0.000937254	0.0175066
Usp40	3.32359	1.37454	0.000946775	0.0176556
Svbp	3.32214	1.18794	0.000947219	0.0176556
Eif3a	3.3184	1.07256	0.000951041	0.0177083
Mex3c	3.31735	1.45008	0.00097001	0.0179862
Aim1	3.31734	1.20124	0.000963748	0.0179074
Rpl24	3.31516	0.725263	0.000952585	0.0177185
Dhrs1	3.31364	1.58936	0.000984624	0.018184
Dnajc10	3.31176	1.28933	0.000984846	0.018184
Ttpal	3.3117	1.74834	0.000994466	0.018306
Blzf1	3.31122	2.68283	0.00100807	0.0185181
Dnajb11	3.31106	1.21207	0.000985793	0.018184
Chst11	3.30955	1.31815	0.000993779	0.018306
Rbm3	3.30917	1.04775	0.000980649	0.0181456
Coa5	3.3036	1.3241	0.00101414	0.0185913
Atp5g2	3.30274	1.04552	0.00100314	0.0184466
Srpk2	3.30263	1.11341	0.00101099	0.0185525
Mettl4	3.30239	3.38112	0.00104513	0.0190415
Rpl9-ps6	3.30028	1.68397	0.00103433	0.0188834
Nedd9	3.29687	1.07361	0.00102876	0.0188204
Uqcr10	3.29682	1.06599	0.00102848	0.0188204
Atp5o	3.29587	1.0685	0.00103245	0.0188685
Man1a	3.29383	1.35091	0.00105082	0.0191256
Polr2j	3.29358	1.1268	0.00104493	0.0190415
Sec13	3.2904	1.23465	0.00106069	0.0192384
Arhgdia	3.29003	1.0556	0.0010524	0.0191348
Sepw1	3.287	1.05505	0.00106135	0.0192384
Nrbf2	3.28637	1.50233	0.00108114	0.0195572
Gzmg	3.28525	27.8713	0.00111929	0.0201363
Tmem158	3.28341	4.43196	0.00112011	0.0201363
Mphosph6	3.28274	1.38813	0.00109397	0.0197693
Psmd12	3.27355	1.13752	0.00112194	0.0201363
Ggnbp2	3.2728	1.09218	0.00112194	0.0201363
Tomm22	3.27215	1.06845	0.00112342	0.0201377
Kdelr1	3.27194	1.1967	0.00112934	0.0202235
Wnk1	3.27017	1.0112	0.00112221	0.0201363
Slc39a13	3.26995	2.08133	0.001156	0.020556
Nudc	3.26967	1.12007	0.0011361	0.0203037
Acp1	3.2685	1.14402	0.00114202	0.020383
Srrm2	3.26633	0.987215	0.00113575	0.0203037
Syncrip	3.26591	1.07273	0.00114776	0.0204504
Hist1h1c	3.2645	1.10885	0.00115544	0.020556
Tmem127	3.26427	1.18095	0.00115985	0.0205834
Mthfd1l	3.26388	1.60688	0.00117214	0.02076
Pcnp	3.26384	1.10359	0.00115846	0.0205792
Suox	3.26333	1.63934	0.00117559	0.0208003
Myeov2	3.26054	1.04784	0.00116781	0.0207038
Prrg4	3.25973	2.06758	0.00119525	0.0210434
Commd1	3.25885	1.30319	0.00118572	0.0209588
Elmod2	3.25884	2.60665	0.00120662	0.0211846
Apoa1bp	3.25818	1.37329	0.00118993	0.0209915
Ap1s2	3.2575	1.24657	0.00118966	0.0209915
Gabarapl1	3.25706	1.34812	0.00119426	0.0210434
Flot2	3.25702	1.63305	0.00120024	0.0211105
Yif1b	3.25461	1.5944	0.00121031	0.0212246
Myo1e	3.25432	1.4274	0.00120684	0.0211846
Thoc6	3.25364	2.21433	0.00122496	0.0214393
Ppp1r3b	3.25258	1.77522	0.00122262	0.0214193
Surf4	3.24713	1.13714	0.0012291	0.0214694
Snrpd1	3.24662	1.0635	0.00122768	0.0214657
Supt6	3.24656	1.18442	0.00123356	0.0215262
Isca2	3.24407	1.56922	0.00125328	0.0218274
Fuca1	3.24356	1.32163	0.00125068	0.0218035
Pxmp2	3.24134	2.96688	0.00128539	0.0222776
Psmd1	3.24044	1.22968	0.00126126	0.021945
Atp6v0d1	3.2374	1.46977	0.00128044	0.0222352
Tmem126a	3.2367	1.13101	0.00127518	0.0221654
Lancl1	3.23638	1.68339	0.00129009	0.0223155
Ptp4a3	3.23595	1.51266	0.00128853	0.0223102
Rab33b	3.23466	2.21086	0.0013052	0.0224676
Trappc3	3.23376	1.28464	0.00129274	0.0223387
1810043H04Rik	3.23269	1.17963	0.00129394	0.0223387
Gnpnat1	3.23268	1.65617	0.00130467	0.0224676
0610011F06Rik	3.23169	1.25559	0.00130065	0.0224328
Stx8	3.22861	1.24657	0.00131363	0.0225691
Slc2a3	3.22825	1.10738	0.00131065	0.0225396
Setd8	3.22525	1.18443	0.00132729	0.0227818
2410016O06Rik	3.22411	2.3044	0.00135682	0.0231333
Uba5	3.22391	1.36922	0.00133884	0.0229578
Sod1	3.22041	1.04896	0.00134283	0.0229616
Pgls	3.22028	1.04102	0.00134242	0.0229616
Rhoq	3.2196	1.6775	0.00136517	0.0231991
Pdia3	3.21927	1.03844	0.00134293	0.0229616
Acsl5	3.21883	1.17439	0.00135688	0.0231333
Dusp16	3.21824	1.45597	0.00136726	0.0231991
Trmt1l	3.21759	1.28859	0.0013656	0.0231991
Rps26	3.21748	0.806868	0.00134539	0.0229815
Rbx1	3.21446	1.03074	0.0013663	0.0231991
Cox20	3.21433	1.06864	0.00137323	0.0232782
Mdh2	3.20937	1.04202	0.00139405	0.0236086
M6pr	3.20586	1.06092	0.00141211	0.0238917
Eif4e	3.20565	1.12218	0.00141752	0.0239603
Nol12	3.20445	1.40516	0.00143261	0.0241924
Ddost	3.20173	1.13373	0.00143726	0.024248
Cltc	3.20002	1.05256	0.00144089	0.0242862
Lasp1	3.19872	1.0616	0.0014487	0.0243716
Ndufaf3	3.19866	1.34306	0.00145924	0.0245257
Hist1h4d	3.19446	1.31242	0.00148044	0.0248116
Ranbp1	3.19428	1.04669	0.00146887	0.0246642
Zfp106	3.19349	1.1317	0.00147803	0.0247947
Faf2	3.19297	1.423	0.00149111	0.0249365
Sec22b	3.19278	1.21908	0.00148562	0.0248751
Zfc3h1	3.19131	1.20736	0.0014921	0.0249365
Slc39a14	3.19107	1.75358	0.00150518	0.0250845
Afg3l2	3.19089	1.36302	0.00149949	0.0250131
Syngr2	3.1898	1.1904	0.00149879	0.0250131
Tma16	3.18806	1.72413	0.00152376	0.0252773
Chn2	3.18747	1.76738	0.00152656	0.0252846
Rnps1	3.1872	1.14291	0.00151147	0.0251528
Iars2	3.18539	1.65489	0.0015342	0.0253168
Rsl1d1	3.1844	1.11918	0.00152386	0.0252773
Ndufa6	3.18408	1.02501	0.00151582	0.0251909
Mta2	3.18406	1.2189	0.00152934	0.0252846
Cdc14a	3.18404	1.22752	0.00152999	0.0252846
Elof1	3.18286	1.19415	0.00153479	0.0253168
Dynll1	3.18111	1.02423	0.00152946	0.0252846
Rab21	3.17737	1.18782	0.00156363	0.025721
Ndufb10	3.17491	1.02043	0.00156619	0.0257394
Eef2	3.17399	0.864356	0.00155965	0.0256794
Tmf1	3.17067	1.11535	0.0015964	0.0261632
Sla	3.16909	1.04543	0.0015985	0.0261736
Rchy1	3.16823	1.16126	0.00161287	0.0263603
Srp9	3.16799	1.0229	0.00160409	0.0262409
Etf1	3.16661	1.12898	0.00161926	0.0264405
Slc5a3	3.16616	1.23995	0.00162561	0.0264954
Coro2a	3.16571	1.14398	0.0016242	0.0264954
Hmox2	3.16543	1.27282	0.00163126	0.0265444
Eya3	3.16328	1.95933	0.00166063	0.0269182
Atox1	3.1628	1.02382	0.00163159	0.0265444
Sec62	3.16212	1.01706	0.00163382	0.0265563
Alg13	3.1603	2.77094	0.00169046	0.027327
Dnajc9	3.15905	1.05699	0.00165794	0.0268991
Atp6v1e1	3.15388	1.10789	0.00168976	0.027327
Dctpp1	3.15208	1.40009	0.00171135	0.0275895
Tkt	3.15114	1.0284	0.00170067	0.0274671
Lman2	3.15044	1.08261	0.0017083	0.0275653
Gpsm3	3.14741	1.01634	0.00172014	0.0277062
Sla2	3.14616	1.14334	0.00173589	0.0279141
Ociad1	3.14525	1.091	0.00173933	0.0279141
Cct2	3.14437	1.01613	0.00173756	0.0279141
Lrmp	3.14285	1.16939	0.00175592	0.0281549
Plekha2	3.1421	1.11116	0.00175815	0.0281653
Edem1	3.13974	1.16214	0.00177381	0.0283651
Ptpn9	3.13961	1.46083	0.00178555	0.0285271
Ssr1	3.13598	1.1122	0.00179458	0.0286199
Eftud2	3.13568	1.24203	0.00180233	0.0286921
Ttc14	3.13508	1.02196	0.00179153	0.028597
Nop58	3.13497	1.11424	0.00180002	0.028681
Ccng1	3.13345	1.1472	0.00181154	0.0288129
Ndrg1	3.13053	1.33376	0.00183655	0.0291765
Hnrnpul1	3.1283	1.04592	0.00183769	0.0291765
Actr1a	3.12746	1.41073	0.00185821	0.0294498
Dph3	3.1265	1.12872	0.00185397	0.0294089
Tbca	3.12409	1.00959	0.00186032	0.029457
Mrpl16	3.1237	1.54047	0.00188595	0.0297305
Thoc3	3.12295	1.80398	0.00189755	0.0298558
Rab2b	3.12282	1.86157	0.00189836	0.0298558
Chchd7	3.12248	1.24473	0.00188411	0.0297279
Nras	3.12225	1.10007	0.001879	0.0296893
Copb2	3.12178	1.07719	0.00187989	0.0296893
Chmp4b	3.12104	1.01203	0.00188	0.0296893
Upp1	3.1162	1.60192	0.00193604	0.0302785
Ganab	3.11599	1.18366	0.00192244	0.0301608
Dnajc21	3.11593	1.19631	0.00192343	0.0301608
1810030O07Rik	3.11548	1.32261	0.00193018	0.0302384
Lgals3	3.11497	1.02537	0.0019132	0.0300534
Psmd2	3.11138	1.05426	0.0019462	0.0304107
Kremen1	3.11081	2.389	0.00198615	0.0308722
Rwdd4a	3.11037	1.5971	0.00197105	0.030718
Flot1	3.10904	1.5023	0.00197835	0.0307791
Tcf25	3.10887	1.00633	0.00195572	0.0305327
Rps12-ps3	3.10886	1.01598	0.00195975	0.0305687
Lpin2	3.10676	1.09509	0.00197843	0.0307791
Nkiras2	3.1062	3.58285	0.00203151	0.031522
Rnf166	3.10065	1.02807	0.0020151	0.0312947
Pex16	3.09836	1.3389	0.00204434	0.0316838
Zmiz2	3.09679	1.09143	0.00204549	0.0316838
Chfr	3.09434	1.16864	0.00206595	0.0319728
Cd9	3.0922	1.23297	0.00208262	0.0321747
Snx9	3.09191	1.52155	0.00209515	0.0323122
Ccdc184	3.09146	3.14983	0.00212778	0.0326874
Dnaja3	3.0913	2.1135	0.00211432	0.0325795
Ptpn1	3.08999	1.02307	0.00208696	0.0322139
Rsrp1	3.08982	1.00858	0.00208123	0.0321747
Prr5l	3.08744	1.57577	0.00212867	0.0326874
Iqsec1	3.08653	1.2051	0.00212109	0.0326556
Setdb1	3.08632	1.6513	0.00213641	0.0327497
Vma21	3.0859	1.23587	0.00212857	0.0326874
Mrpl4	3.08343	1.1113	0.00213938	0.032767
Psmb2	3.08105	1.02298	0.00215129	0.032921
Spg7	3.07862	1.44278	0.00218624	0.0333696
Dtx3	3.07851	1.37235	0.00218477	0.0333696
Tssc1	3.07718	1.53125	0.00220002	0.0335127
Hint1	3.07697	0.99004	0.00216996	0.0331782
Emc6	3.07537	1.12465	0.00219822	0.0335127
Coa3	3.07439	1.05817	0.00220126	0.0335127
Casp4	3.07421	1.34721	0.0022148	0.0336612
Cox18	3.07389	2.09095	0.00223804	0.0339854
Vipr2	3.07246	1.96054	0.00224227	0.0339915
Sharpin	3.06989	1.41603	0.00224832	0.0339915
2610507B11Rik	3.06864	1.17252	0.00224976	0.0339915
Magt1	3.06851	1.16044	0.00224992	0.0339915
Snx3	3.06819	1.01602	0.00224367	0.0339915
Glmp	3.06763	1.11951	0.00225414	0.0340264
Eif4g2	3.06659	0.982833	0.00224545	0.0339915
Camk2n1	3.06507	1.00913	0.00226481	0.0341585
Hagh	3.06492	1.81012	0.00229839	0.0346194
Naa15	3.06104	1.04315	0.00229926	0.0346194
Ptp4a2	3.05626	0.988003	0.00232417	0.0349649
Dstn	3.05623	1.1251	0.00233979	0.0351403
Hcls1	3.0561	1.00054	0.00233265	0.0350627
Slc39a7	3.05428	1.30712	0.00236274	0.0353585
Srsf7	3.05314	1.11023	0.00236426	0.0353585
Dcaf11	3.05269	1.23273	0.00237238	0.0354501
H2-T22	3.05267	0.994306	0.00235844	0.0353585
Lamtor3	3.05239	1.36686	0.00238138	0.0355273
Dpp4	3.05118	1.17369	0.00238154	0.0355273
Anxa7	3.05041	1.28213	0.00239341	0.0356744
Rps3a1	3.0491	0.602988	0.00236221	0.0353585
Rbms2	3.04843	1.58108	0.00242015	0.0360126
Tsg101	3.0481	1.35791	0.00241555	0.0359743
Ppie	3.04552	1.31106	0.00243198	0.0361215
Timm10b	3.0452	1.05379	0.00242405	0.0360405
1110008F13Rik	3.04438	1.1325	0.00243356	0.0361215
Mrc2	3.04388	2.2813	0.0024736	0.0365329
Hacd3	3.04102	1.26066	0.00246722	0.0364993
Snw1	3.04062	1.03257	0.0024573	0.0364132
Cisd2	3.04045	1.08018	0.00246271	0.0364629
Cbfb	3.0398	1.08827	0.00246932	0.0365
Ltb	3.03962	0.975163	0.00245055	0.0363434
Unc119	3.0368	1.15161	0.00249594	0.0368016
Arap2	3.03588	1.00282	0.00249016	0.0367468
Snapc5	3.03576	1.14103	0.00250498	0.0368738
Tuba1c	3.03569	1.15772	0.00250432	0.0368738
2210016L21Rik	3.03244	1.30639	0.00253889	0.037307
Slc25a39	3.03231	1.31786	0.00254071	0.037307
Npnt	3.03082	1.80025	0.00256612	0.0375252
S100a1	3.03074	1.58022	0.00256185	0.0374937
Cwc15	3.03008	0.97697	0.00253932	0.037307
Bri3	3.02845	1.00659	0.00255609	0.0374402
Sgta	3.02835	1.48861	0.00257904	0.0376204
Rab24	3.02768	1.16911	0.00257268	0.0375903
Ptma	3.02665	0.838655	0.00254985	0.0374104
Rpl21	3.02557	0.64736	0.00255432	0.0374402
Atp6v1b2	3.02551	1.35165	0.00259958	0.0378279
Wac	3.02544	1.00199	0.00257928	0.0376204
Fbxo4	3.02335	2.2407	0.00264291	0.0382793
Dnajb6	3.0232	0.98204	0.00259598	0.0378065
Rps6	3.02263	0.754357	0.00258109	0.0376204
Alkbh1	3.02177	1.05675	0.00261533	0.0379949
Hspa9	3.01968	1.10288	0.00263725	0.0382509
Psmc3	3.01919	0.994875	0.00263366	0.0382299
Tvp23b	3.01845	1.42596	0.00266144	0.0384717
Ndufa8	3.01787	1.01664	0.00264818	0.0383156
Anxa11	3.01735	1.25512	0.00266523	0.0384717
Ddx50	3.01589	1.1968	0.00267481	0.0385441
Hnrnpc	3.01472	0.974015	0.00266677	0.0384717
Arrb2	3.01334	1.05284	0.00268848	0.0387097
Lgalsl	3.01323	1.39587	0.00270662	0.0388896
BC005624	3.01168	1.06566	0.00270384	0.0388896
Thoc1	3.0111	1.47953	0.00272657	0.0390683
Rnf213	3.01093	1.14302	0.0027149	0.038964
Man2a1	3.00829	1.07514	0.00273424	0.0391153
Klrc1	3.00817	0.970233	0.00271931	0.0389958
Tmed2	3.00642	0.97115	0.00274184	0.0391925
Luc7l3	3.0052	1.00454	0.00275631	0.0393503
Atp5k	3.00448	0.974596	0.00275952	0.0393503
Mvb12a	3.00447	1.14767	0.00277113	0.0394842
Prdx1	3.00416	0.974409	0.00275941	0.0393503
0610007P14Rik	3.00403	1.15622	0.0027784	0.039556
Pmaip1	3.00374	1.17793	0.00278241	0.0395814
Rgs8	2.99929	2.48945	0.00286223	0.0405547
Eno1	2.99922	1.03153	0.00281441	0.0399727
Ube2d2a	2.9963	1.03435	0.00284061	0.0403126
Arl1	2.99595	1.12382	0.00285079	0.0404248
Tubb6	2.99506	1.5783	0.00287526	0.0407066
Zfand1	2.99496	2.65123	0.00290542	0.0410358
Tpp1	2.9941	1.35217	0.00287753	0.0407066
Ptprk	2.99146	3.61557	0.00295198	0.0413729
2700029M09Rik	2.99008	1.0295	0.0028992	0.0409805
Gng11	2.99002	1.92911	0.00293501	0.0412898
Lactb	2.98919	1.47322	0.0029288	0.0412351
Ccdc174	2.98825	1.05724	0.00291696	0.0411661
Tmem199	2.98742	2.46258	0.00297244	0.0415534
Hadhb	2.98733	1.09467	0.00292707	0.0412351
Ankrd39	2.98684	1.43566	0.00294945	0.0413729
Wapl	2.98629	0.978103	0.00292845	0.0412351
Gnptab	2.98594	1.07738	0.00293938	0.0413186
Klc1	2.98542	1.26184	0.00295444	0.0413729
Secisbp2l	2.98508	1.21092	0.00295751	0.0413772
Diaph1	2.98292	0.970588	0.00295488	0.0413729
H3f3b	2.9815	0.737235	0.00294498	0.0413647
Slc30a9	2.98112	1.08643	0.00298605	0.0417109
R3hdm4	2.97836	1.04121	0.00301184	0.0420234
Srsf4	2.97713	1.26407	0.00303467	0.0422751
Rock1	2.97666	0.958009	0.00301315	0.0420234
Atg16l2	2.97657	1.19528	0.00303678	0.0422751
Ier3	2.97613	1.1409	0.00303833	0.0422751
Parp4	2.97495	1.04664	0.00304518	0.0423373
Gsr	2.97458	1.28941	0.00306073	0.0425203
Vamp2	2.97283	1.1919	0.00307318	0.0425934
Dusp10	2.97193	1.61069	0.00309842	0.0428097
Scp2	2.97185	0.961208	0.00306717	0.0425765
Rbm8a	2.9717	0.978106	0.00307072	0.0425925
Abcb4	2.9708	2.28648	0.00312942	0.0431709
Eif4e2	2.97061	1.04393	0.0030873	0.0427539
Smc1a	2.96951	0.977757	0.00309198	0.0427539
Arpc2	2.96787	0.9197	0.00309196	0.0427539
Psmd7	2.96638	1.052	0.00312916	0.0431709
Os9	2.96515	0.983551	0.00313572	0.0432243
Snx12	2.96079	1.58795	0.00321173	0.0441353
Slc48a1	2.96053	1.33019	0.00320319	0.0440519
Ddx17	2.95992	0.963561	0.00318358	0.04385
Lrrfip2	2.95808	1.25762	0.00322633	0.0442674
Rps18	2.95644	0.589975	0.00320051	0.0440491
Ankrd16	2.95506	1.64516	0.00326983	0.0447951
Shisa5	2.95469	0.872177	0.00322065	0.0442236
Ipo8	2.95233	1.19151	0.00328015	0.044902
Nubp2	2.95116	1.63423	0.00331029	0.0451407
Zmym3	2.95078	1.89753	0.00332593	0.0453193
Tmem9b	2.95061	1.31082	0.00330652	0.0451407
Nfkb2	2.94992	1.12006	0.00330455	0.0451407
Srsf3	2.94888	0.952495	0.00329394	0.045056
Purb	2.94762	0.958365	0.00330949	0.0451407
Mrps34	2.94342	1.28073	0.00337984	0.045909
Cul7	2.94313	3.054	0.00343333	0.0464623
Yy1	2.94308	0.971696	0.00336455	0.0457754
Fnta	2.94292	1.54348	0.00339626	0.0459956
Rdm1	2.94264	1.4518	0.00339527	0.0459956
Msn	2.94118	0.926564	0.0033693	0.045805
Psme2	2.94057	0.940761	0.00338447	0.045909
Fbxw7	2.9374	1.27968	0.00344525	0.0465882
Gpr108	2.935	1.32529	0.00347297	0.0468917
Fh1	2.93427	1.56228	0.00349346	0.0470255
Gtf2a2	2.93363	1.13695	0.00348002	0.0469157
Krt8	2.93272	0.978861	0.00347231	0.0468917
Sec63	2.93246	1.12213	0.00349185	0.0470255
Dapk2	2.93244	1.24191	0.00349844	0.0470259
Huwe1	2.93229	0.962713	0.00347927	0.0469157
Bub3	2.93154	1.03864	0.00349878	0.0470259
Zdhhc18	2.92998	0.9605	0.00350725	0.0471042
Gfi1	2.92779	1.42033	0.00355867	0.0477586
Ddi2	2.92551	1.26517	0.00357683	0.0479332
Smpdl3b	2.92499	1.68632	0.00360176	0.0482278
Prdx5	2.92315	0.94475	0.00357706	0.0479332
Tfrc	2.92229	1.38882	0.0036239	0.0483785
Eif6	2.92159	1.05589	0.00361037	0.0482634
Sin3b	2.92123	0.961717	0.00360742	0.0482634
Mrps18c	2.92122	1.01109	0.00361256	0.0482634
Parg	2.92013	1.11415	0.00363189	0.0484126
Sumo2	2.91643	0.938802	0.00365112	0.0486256
Litaf	2.91299	0.961711	0.00370185	0.0492343
Gm17767	2.91234	1.86652	0.00374986	0.049724
Impa1	2.91129	1.0805	0.00373157	0.0495555
Hspd1	2.91034	0.944233	0.00372847	0.0495513
Rpl18a	2.9065	0.555907	0.00374208	0.0496579
Slc16a6	-2.91385	-1.13735	0.00365334	0.0486256
Tnrc6c	-2.91646	-0.964038	0.0036315	0.0484126
Rora	-2.93878	-0.975824	0.0033847	0.045909
Pim2	-2.94199	-2.11362	0.00332925	0.0453298
P2rx4	-2.94774	-2.44074	0.00326971	0.0447951
Hspg2	-2.99854	-26.2695	0.00280308	0.0398437
Map4k5	-3.00644	-26.3406	0.00273205	0.0391153
Chd3os	-3.00922	-26.2383	0.00270753	0.0388896
Cmah	-3.0109	-3.0066	0.00266762	0.0384717
Cd4	-3.01405	-3.15047	0.00264351	0.0382793
Rcbtb2	-3.01754	-1.78455	0.00260846	0.0379261
Sesn3	-3.05174	-1.05575	0.00234207	0.0351448
Pde7a	-3.06975	-0.994823	0.00221336	0.0336612
Zfp24	-3.07854	-1.48172	0.00213437	0.0327467
Mfsd4	-3.10803	-2.12844	0.00193177	0.0302384
Fam134b	-3.11324	-1.7483	0.00189894	0.0298558
Cish	-3.13807	-1.01175	0.00176075	0.0281815
Lncpint	-3.13987	-1.4251	0.00173896	0.0279141
Tnf	-3.14991	-1.37186	0.00168164	0.0272339
Heg1	-3.1575	-1.84873	0.00163535	0.0265569
Trdc	-3.1718	-26.6345	0.0015771	0.0258709
4930486L24Rik	-3.17324	-26.3618	0.00156942	0.0257686
Gm42722	-3.17645	-3.25397	0.0015375	0.0253381
Smim4	-3.18069	-1.55988	0.00151211	0.0251528
Ctsw	-3.19738	-1.03638	0.00144361	0.024309
Rgs5	-3.21157	-1.89708	0.00135856	0.0231398
Gna13	-3.23022	-1.07487	0.00128248	0.0222489
Runx1	-3.2628	-1.20758	0.00114283	0.020383
Gcdh	-3.27046	-3.26673	0.00111081	0.0200329
Chd3	-3.27518	-1.0722	0.00109687	0.0198016
Irf2bp2	-3.28451	-1.27725	0.00105918	0.0192383
Ctla2a	-3.28507	-1.07938	0.00106548	0.0192937
Pydc3	-3.30631	-2.62451	0.000976527	0.0180881
A330017A19Rik	-3.32948	-26.6457	0.000912895	0.0171321
Gm4070	-3.433	-1.98112	0.000619276	0.0126188
Nfe2l2	-3.46626	-1.81379	0.000548417	0.0115819
5830432E09Rik	-3.47626	-26.6807	0.000537929	0.011401
Pde2a	-3.47697	-26.7667	0.000536519	0.0113847
Arl4c	-3.5122	-1.21351	0.000465577	0.0101831
Arhgef18	-3.52377	-1.76475	0.000443226	0.00977846
Ssh2	-3.57563	-1.38905	0.000366268	0.00832004
Fos	-3.5837	-1.2519	0.000356629	0.00818269
Nfkbid	-3.60158	-1.35231	0.000332407	0.00772661
Usp30	-3.62551	-26.851	0.000308016	0.00729313
Dusp2	-3.62859	-1.20396	0.000303561	0.00723582
Slco3a1	-3.6387	-1.803	0.000287045	0.00691631
Itgb1	-3.67349	-1.18608	0.00025537	0.00630692
Fosb	-3.67815	-1.22491	0.000249362	0.0062103
Xcl1	-3.68542	-1.59834	0.000240529	0.00604962
Itga1	-3.68551	-1.49608	0.00024049	0.00604962
Klf3	-3.7624	-2.52577	0.000177249	0.00473962
5430421N21Rik	-3.76594	-27.0044	0.000179004	0.00477936
Plcxd2	-3.7934	-1.44406	0.000157598	0.00432472
Gprin3	-3.82718	-1.75374	0.000137245	0.00389854
Samd3	-3.8545	-2.49901	0.000122671	0.00356627
Gzmk	-3.86458	-1.39543	0.000118702	0.00347165
Clec2i	-3.90487	-2.87725	0.000100188	0.00299924
S1pr1	-3.92506	-2.58814	9.21388e-05	0.00281999
Emb	-4.00685	-1.39148	6.63584e-05	0.00214611
Itpkb	-4.04296	-1.28452	5.75459e-05	0.00193437
Ighm	-4.28384	-3.75076	2.02044e-05	0.00079839
Evl	-4.29266	-1.61862	1.93294e-05	0.000772394
Gramd3	-4.30574	-1.59208	1.82439e-05	0.00074067
Cxcr4	-4.31886	-1.96461	1.71157e-05	0.000706152
Gm26740	-4.38949	-1.87625	1.2493e-05	0.000539202
Ly6c2	-4.43339	-1.59494	1.03146e-05	0.00046084
Itgb7	-4.57969	-1.58762	5.26525e-06	0.000259354
Pag1	-4.57994	-2.35685	5.1798e-06	0.000255853
Ssbp2	-4.65307	-2.68178	3.67243e-06	0.000189835
Tnfsf9	-4.94054	-4.21629	9.28158e-07	5.9156e-05
Bcl2	-4.97651	-1.60942	7.83507e-07	5.12217e-05
Klf2	-5.03183	-2.00448	5.67895e-07	3.94465e-05
Cd69	-5.061	-1.62708	5.07508e-07	3.68347e-05
Tcf7	-5.18173	-3.24874	2.65231e-07	2.16346e-05
Gpr183	-5.37177	-1.75111	9.88855e-08	9.3531e-06
Actn2	-5.38072	-28.0717	9.9447e-08	9.35643e-06
Hspa1b	-5.61576	-1.9183	2.54502e-08	2.99706e-06
Zfp36l2	-5.62783	-1.83121	2.52876e-08	2.99706e-06
Pydc4	-5.92508	-3.937	4.37363e-09	6.17237e-07
Hspa1a	-6.55544	-2.46713	8.53879e-11	1.78632e-08
Cxcr3	-7.45037	-29.1271	2.58366e-13	8.5079e-11
Ccr2	-7.92224	-3.57355	5.95823e-15	2.5226e-12

## Sheet: Mphage cluster 0 vs ALL DEGs
names	scores	logfoldchanges	pvals	pvals_adj			Mphage cluster 0 vs ALL DEGs
Sepp1	55.3072	6.23838	0	0			Differentially expressed genes between the macrophage cluster enriched in senescent tumors (cluster 0) vs all other monocyte / macrophage cells
Ms4a7	52.7841	6.56223	0	0			Related to Supplementary Fig. S5F-right panel.
Itm2b	49.1567	3.66878	0	0
C1qc	49.1113	4.52866	0	0
Apoe	47.3304	3.93486	0	0
C1qb	47.1438	4.32286	0	0
C1qa	46.0251	4.30489	0	0
Maf	40.5536	5.12334	1.8588e-270	3.00483e-267
Marcks	40.1948	3.86653	1.34565e-295	2.39283e-292
Ctsb	39.7251	2.87651	3.2704e-306	7.26927e-303
Serinc3	36.1951	4.19789	2.34979e-230	2.98457e-227
Cx3cr1	35.5728	5.32859	4.30907e-208	4.789e-205
Pf4	34.1129	5.02551	8.26662e-201	8.1665e-198
Lyz2	33.2583	2.21952	4.75437e-224	5.63615e-221
Adgre1	33.0162	4.71506	2.10468e-185	1.96976e-182
Mrc1	31.2729	3.96169	3.83447e-180	3.09929e-177
Aif1	30.8181	3.26653	1.12497e-182	9.52583e-180
Ctsd	30.318	3.19791	1.4976e-177	1.15784e-174
Fos	30.2324	3.02844	3.8924e-177	2.88394e-174
Lst1	30.0581	3.70393	9.16335e-168	5.81938e-165
Lgmn	29.7047	3.00537	3.03508e-173	2.07576e-170
Lamp1	29.2839	2.53624	5.70775e-171	3.75908e-168
Cst3	29.1927	2.07678	1.72149e-174	1.22446e-171
Grn	29.0984	2.82388	2.146e-166	1.31587e-163
Cd63	28.9663	3.61434	1.23596e-158	7.08962e-156
Ehd4	28.7829	4.02057	1.49326e-150	7.17654e-148
Tmem176b	28.6897	3.93763	1.54641e-151	7.85667e-149
Fyb	27.7605	3.35029	7.14274e-147	3.34243e-144
Mpeg1	27.7222	2.78789	7.34515e-152	3.84151e-149
Pltp	27.7185	4.40785	4.00272e-138	1.5817e-135
Stab1	27.6719	4.36182	2.6635e-138	1.07642e-135
Unc93b1	27.198	2.99404	7.18313e-144	3.0412e-141
Ly6e	27.187	3.04185	1.12396e-144	4.99658e-142
Timp2	26.5751	3.91347	5.98166e-131	2.3123e-128
Fcer1g	26.3426	1.87898	2.20992e-144	9.58457e-142
Clec4a3	26.1484	3.79002	1.62824e-127	6.03194e-125
Nrp1	26.0284	3.87128	6.42134e-126	2.28369e-123
Ccl8	25.5841	4.88732	2.71658e-120	8.78294e-118
Cd81	25.3408	3.55866	1.81579e-122	6.09214e-120
Clec4a1	25.0978	3.99967	3.18655e-117	9.94092e-115
Ms4a6c	24.7648	2.98188	6.39813e-121	2.10688e-118
Vcam1	24.2994	4.14253	3.78577e-111	1.10358e-108
Ctss	24.2544	1.48766	2.10004e-124	7.32215e-122
B2m	24.0861	1.21444	5.63377e-123	1.92653e-120
C3ar1	23.7838	3.33118	1.17715e-109	3.22032e-107
Hexa	23.767	3.01637	3.85084e-111	1.10445e-108
Csf1r	23.4407	2.66565	3.17514e-110	8.82192e-108
Hpgds	23.3904	3.94251	1.61175e-103	4.0943e-101
Ctsc	23.2444	1.92975	2.85371e-112	8.6008e-110
H2-D1	23.1142	1.83271	3.03353e-111	8.99037e-109
Glul	23.0417	3.41607	1.04004e-102	2.60478e-100
Ccl12	22.617	4.04958	9.59856e-98	2.18823e-95
Ftl1	22.5652	1.22341	1.67206e-108	4.50493e-106
Ptpn18	22.5644	2.88242	1.90396e-101	4.57516e-99
Sirpa	22.5251	2.60029	2.30738e-102	5.69858e-100
Cltc	22.3622	2.83926	6.14757e-100	1.45755e-97
Wwp1	22.1962	3.71092	8.68519e-95	1.86072e-92
Jun	22.191	2.69586	6.4717e-100	1.51421e-97
Tmem176a	22.0476	3.27768	1.26291e-95	2.77247e-93
Tyrobp	21.4934	1.8202	3.64092e-97	8.1953e-95
Npc2	21.369	1.83736	1.02062e-95	2.26858e-93
Zfp36l1	20.9447	2.70003	2.87636e-89	5.87902e-87
Rgs10	20.9361	2.92786	1.14757e-87	2.29283e-85
Ucp2	20.5687	2.10179	6.12945e-88	1.23857e-85
H2-K1	20.5504	1.48633	1.06652e-89	2.20522e-87
AF251705	20.3733	2.78615	5.6429e-84	1.05623e-81
Tmem106a	20.2633	3.0279	6.30806e-82	1.1217e-79
Ly86	20.2516	2.60763	9.46351e-84	1.73485e-81
Trem2	20.1478	3.00877	2.94642e-81	5.18745e-79
Fcrls	20.1032	4.62535	7.85242e-79	1.31728e-76
Cd93	20.0157	3.12828	4.80294e-80	8.1339e-78
Rgs1	19.9865	2.29034	2.28922e-83	4.15377e-81
Zfp36	19.8927	1.93545	6.66317e-83	1.19681e-80
Efhd2	19.8045	2.31874	5.42155e-81	9.35981e-79
Trf	19.7974	2.64522	2.26104e-80	3.86595e-78
Txnip	19.1671	3.01503	3.72576e-74	5.91531e-72
Pid1	19.0279	2.88123	1.60342e-73	2.52319e-71
Clta	18.7625	2.21609	2.33158e-73	3.63685e-71
Gas6	18.6644	3.82985	1.32669e-69	1.90252e-67
Clec12a	18.6437	2.86072	1.02412e-70	1.53033e-68
Gnai2	18.6302	1.95651	4.6605e-73	7.14423e-71
Sdcbp	18.6247	1.82766	3.05652e-73	4.72618e-71
Rab7b	18.4542	2.90776	3.08892e-69	4.3593e-67
Bst2	18.2932	2.62815	7.25534e-69	1.01586e-66
Adap2	18.1283	2.8193	4.39077e-67	6.05246e-65
Mef2c	18.0718	2.95313	1.61844e-66	2.19688e-64
Cd72	18.0652	2.94904	1.88116e-66	2.53416e-64
Camk1	17.9909	2.84322	4.86192e-66	6.45185e-64
Fcgrt	17.9284	2.86297	1.16677e-65	1.50344e-63
Rab3il1	17.9238	2.7737	9.53533e-66	1.24674e-63
Rps29	17.9187	1.02027	7.64448e-70	1.11421e-67
Pou2f2	17.9036	2.93306	1.70159e-65	2.17681e-63
Rps11	17.8555	1.3375	8.28398e-69	1.15083e-66
Cxcl16	17.7027	2.21521	5.59983e-66	7.37602e-64
Ccl7	17.6263	3.42717	2.96999e-63	3.64223e-61
Dhrs3	17.6054	2.70127	8.94907e-64	1.12065e-61
Tgfbr2	17.4534	2.78636	1.45557e-62	1.76074e-60
Mbnl1	17.4312	2.25427	1.02128e-63	1.26995e-61
Dab2	17.3758	2.22364	1.40986e-63	1.74098e-61
Vsir	17.3602	2.48971	1.14327e-62	1.39244e-60
Klf6	17.1378	2.18575	4.94099e-62	5.85738e-60
Igfbp4	17.0675	2.69256	2.67806e-60	3.0332e-58
Zfp36l2	17.0562	2.259	2.53171e-61	2.96177e-59
Rnase4	17.0516	2.94327	8.64473e-60	9.60754e-58
Gdf15	16.9565	3.07877	2.85332e-59	3.03819e-57
Slc6a6	16.9199	2.36689	5.44931e-60	6.09431e-58
Blnk	16.9018	3.15754	1.18043e-58	1.24203e-56
Ms4a6b	16.8935	2.52751	1.81391e-59	1.97883e-57
Cybb	16.8176	1.85378	2.0509e-60	2.33776e-58
Ccl4	16.8106	2.80903	2.53787e-59	2.71858e-57
Akr1a1	16.8079	2.11188	1.04088e-59	1.14962e-57
Mafb	16.8026	1.79716	1.22517e-60	1.40554e-58
Irf2bp2	16.7561	1.98272	1.19769e-59	1.31465e-57
Bri3	16.7077	2.29929	1.08896e-58	1.15262e-56
Rpl35a	16.6719	0.980923	5.16018e-61	5.95833e-59
H3f3a	16.6207	1.6023	1.87791e-59	2.03616e-57
Clec4a2	16.5851	2.47977	1.8189e-57	1.89144e-55
P2ry6	16.4218	2.53932	2.99475e-56	3.04301e-54
Itgb5	16.3437	2.43718	5.17786e-56	5.20184e-54
Pld4	16.3098	2.24715	3.14238e-56	3.17487e-54
Abca1	16.2583	2.37157	8.62368e-56	8.61496e-54
Cd300ld	16.2174	2.44194	3.23174e-55	3.15751e-53
Cebpa	16.1783	2.50166	7.64778e-55	7.35096e-53
Snx5	16.1397	2.12152	2.50131e-55	2.45737e-53
AI607873	16.0716	2.36551	1.87575e-54	1.79326e-52
Rpl11	16.0361	1.50036	9.93126e-56	9.81098e-54
Cttnbp2nl	16.0215	2.5111	9.10712e-54	8.5684e-52
Frmd4b	15.965	2.48057	1.70028e-53	1.58295e-51
Ckb	15.927	2.71121	4.98597e-53	4.59381e-51
Sat1	15.8626	1.78843	4.07049e-54	3.85008e-52
Rps23	15.6985	1.08159	4.06701e-54	3.85008e-52
Mef2a	15.6695	2.23974	3.75143e-52	3.33539e-50
Rnf150	15.6663	3.11182	3.43242e-51	3.02155e-49
Rps25	15.6643	1.3291	1.42958e-53	1.33794e-51
Calm2	15.6555	2.08216	2.73057e-52	2.46472e-50
Ctsa	15.6264	1.97843	2.81415e-52	2.52733e-50
Rpl18a	15.584	1.11897	2.9575e-53	2.73908e-51
Ddx5	15.5808	1.4863	1.24803e-52	1.13807e-50
Gpr65	15.4826	2.4027	1.21584e-50	1.04951e-48
Ighm	15.4522	3.10263	6.00357e-50	5.0836e-48
Gns	15.4441	2.2177	1.02107e-50	8.8569e-49
Dusp1	15.3968	1.85058	4.16653e-51	3.64972e-49
Igf1	15.3953	2.68538	6.67994e-50	5.62951e-48
Psap	15.3588	0.892105	3.71089e-52	3.31594e-50
Cd68	15.1761	2.07719	2.47521e-49	2.04717e-47
Rpl13a	15.1701	0.972084	7.0479e-51	6.14342e-49
Laptm5	15.1476	1.15553	2.1181e-50	1.80211e-48
Cd84	15.093	2.18892	1.27017e-48	1.03606e-46
Abhd12	15.0916	2.32798	2.50173e-48	2.01293e-46
Tcf4	15.0064	2.30065	6.35541e-48	5.0678e-46
Ctsh	15.0019	1.88376	1.58541e-48	1.28729e-46
Acp2	14.8483	2.2557	5.31092e-47	4.12397e-45
Rpl7	14.7883	1.24192	4.74769e-48	3.80286e-46
Fcgr2b	14.7831	1.88706	3.03485e-47	2.36692e-45
Cxcr4	14.7673	2.24552	1.14206e-46	8.75353e-45
Gabarap	14.7586	1.5785	2.08938e-47	1.63671e-45
Ifngr1	14.735	2.10849	1.30788e-46	9.98144e-45
Gpr34	14.7259	3.22073	9.56188e-46	7.17424e-44
Rps4x	14.6841	1.11635	1.37967e-47	1.08554e-45
Rpl26	14.6829	1.04084	1.21847e-47	9.62969e-46
Rps14	14.6724	0.992329	1.13349e-47	8.99805e-46
Slc29a3	14.6291	2.27514	1.12594e-45	8.41239e-44
Myo5a	14.6081	2.33146	1.66519e-45	1.22357e-43
Rnf130	14.5866	2.10986	1.20928e-45	8.99725e-44
P2rx4	14.5687	2.16847	1.61139e-45	1.18896e-43
Rps24	14.5227	0.839291	7.20621e-47	5.57134e-45
Apobec1	14.5145	2.19871	3.92647e-45	2.8615e-43
Nxpe5	14.4482	2.80539	2.56057e-44	1.82128e-42
Lipa	14.4315	2.19481	1.15897e-44	8.41174e-43
Ptma	14.4274	0.968417	2.98174e-46	2.25623e-44
Rpl30	14.39	1.20641	1.23835e-45	9.17516e-44
Laptm4a	14.3784	2.06508	1.63602e-44	1.1778e-42
Zeb2	14.3617	1.39161	3.24909e-45	2.37758e-43
Plxnb2	14.3436	2.30486	5.08162e-44	3.5716e-42
Il10rb	14.2974	2.14901	6.39189e-44	4.47482e-42
Sh3glb1	14.2886	1.79586	2.45646e-44	1.75424e-42
Atp13a2	14.247	2.22237	1.58522e-43	1.09682e-41
Tmbim6	14.212	1.77735	6.60488e-44	4.6058e-42
Rpl12	14.2057	1.27234	1.86172e-44	1.33488e-42
Gna12	14.1829	2.36479	4.72317e-43	3.24276e-41
Rpl17	14.117	1.05516	3.34959e-44	2.373e-42
Itsn1	14.0939	2.50666	1.74797e-42	1.18635e-40
Abca9	14.0693	2.54731	2.45146e-42	1.65121e-40
Blvrb	13.9771	2.07772	3.29843e-42	2.20499e-40
Rpl24	13.9669	1.14313	3.20774e-43	2.21085e-41
Epsti1	13.9655	2.08483	4.15238e-42	2.75514e-40
Hspa1a	13.9461	2.32769	5.88663e-42	3.87689e-40
Cdc42	13.8963	1.44253	2.01252e-42	1.36071e-40
Srgap2	13.8265	2.22722	3.53317e-41	2.28461e-39
Rps16	13.8223	0.880823	1.11915e-42	7.62478e-41
Ly9	13.8156	2.77716	7.05773e-41	4.48216e-39
Lpcat2	13.7606	2.06179	5.37004e-41	3.42258e-39
Dst	13.7418	2.32599	1.13859e-40	7.07919e-39
C5ar1	13.7261	2.10074	9.0812e-41	5.70608e-39
Calr	13.6733	1.5923	4.603e-41	2.9549e-39
Rps13	13.6319	1.17743	3.2209e-41	2.0903e-39
Rap1b	13.6235	1.72383	1.29123e-40	8.00024e-39
Lamp2	13.6197	1.71972	1.29635e-40	8.00405e-39
Rps15	13.6134	0.943723	2.193e-41	1.42842e-39
Lgals3bp	13.5719	2.05227	5.93349e-40	3.601e-38
Rpl3	13.5702	1.24639	8.84498e-41	5.57736e-39
Hspa8	13.5657	0.943849	4.77408e-41	3.05369e-39
Rab14	13.5582	1.87089	4.21402e-40	2.56622e-38
Cyba	13.5074	1.32095	2.22716e-40	1.36094e-38
Ptp4a2	13.5007	1.73675	6.40997e-40	3.87694e-38
Lair1	13.4913	2.00519	1.36927e-39	8.19807e-38
Atp6v0b	13.4741	1.74217	9.09635e-40	5.46457e-38
Tmem86a	13.4546	2.23104	3.78643e-39	2.22948e-37
PISD	13.3973	2.0296	4.62596e-39	2.70588e-37
Nrros	13.3883	2.00157	5.40683e-39	3.15227e-37
Atf3	13.3705	2.0105	3.98456e-39	2.3384e-37
Rps17	13.3478	1.37413	2.02369e-39	1.19951e-37
Ap1b1	13.322	2.04606	1.36854e-38	7.90107e-37
Fcgr1	13.3019	1.96182	1.3375e-38	7.74706e-37
Rpl22	13.2812	1.19535	3.37067e-39	1.99127e-37
Man1a	13.2606	2.18438	3.7673e-38	2.13344e-36
Rpl37a	13.2464	0.721194	1.75858e-39	1.04585e-37
Arhgap19	13.2314	2.51855	7.38823e-38	4.1444e-36
Ninj1	13.2207	1.9744	3.71208e-38	2.10889e-36
Rpl37	13.1938	0.972796	5.82965e-39	3.38768e-37
Wnk1	13.1825	1.71241	3.16064e-38	1.80136e-36
Egr1	13.1587	2.04947	6.02295e-38	3.38925e-36
Cyfip1	13.1402	1.87651	8.52144e-38	4.76504e-36
Hspa5	13.1146	1.41053	4.2508e-38	2.39961e-36
Rpl27a	13.0872	0.834529	1.89158e-38	1.08855e-36
Rps19	13.0863	0.998729	2.61911e-38	1.49752e-36
Snx6	13.0505	1.9569	3.15165e-37	1.74588e-35
Cd52	12.9695	1.26875	1.75298e-37	9.7716e-36
Anxa5	12.9579	1.7549	5.84758e-37	3.21924e-35
Ptms	12.9358	1.75253	6.90575e-37	3.79006e-35
Dse	12.9174	2.19803	2.40678e-36	1.30083e-34
Hspa1b	12.9067	2.20284	2.00209e-36	1.0854e-34
Metrnl	12.8765	1.97626	2.81761e-36	1.51368e-34
Ctla2b	12.8139	2.91085	1.21577e-35	6.37723e-34
Slc9a9	12.787	2.66957	1.51018e-35	7.85204e-34
Fau	12.7777	1.10994	1.51801e-36	8.25481e-35
Celf2	12.7583	1.79804	7.42881e-36	3.94326e-34
Serpinb6a	12.7534	2.10096	1.42898e-35	7.45165e-34
Kctd12	12.709	1.65678	9.07225e-36	4.80127e-34
Ccl2	12.703	2.17282	2.32074e-35	1.19616e-33
Rps9	12.6452	0.684337	3.59257e-36	1.92419e-34
Pdia3	12.636	1.6544	2.42571e-35	1.24665e-33
Oxct1	12.6329	2.10024	6.28888e-35	3.19511e-33
Evi2a	12.6223	1.92029	5.49136e-35	2.79792e-33
Tlr7	12.5944	2.53779	1.3174e-34	6.59885e-33
H3f3b	12.5794	0.787773	1.14501e-35	6.02385e-34
Rpl21	12.5723	1.23855	2.70273e-35	1.38501e-33
Eef1b2	12.4732	1.41599	1.15209e-34	5.78714e-33
Eid1	12.459	1.84041	3.04691e-34	1.50083e-32
Man1c1	12.4572	2.18776	5.21943e-34	2.53585e-32
Sh3bgrl3	12.4545	1.42738	1.44688e-34	7.2271e-33
Gng2	12.4436	1.83782	3.77299e-34	1.84317e-32
Cyth4	12.4036	1.81833	5.64073e-34	2.73307e-32
Rpl28	12.3993	0.895755	1.11303e-34	5.60677e-33
Rps18	12.3908	1.06194	1.6643e-34	8.2898e-33
Prdx1	12.389	1.54057	3.80201e-34	1.85225e-32
Rps15a	12.3682	1.09418	2.27248e-34	1.12248e-32
Rps28	12.3587	0.96418	2.03924e-34	1.0129e-32
Vamp8	12.3491	1.6526	7.64364e-34	3.67349e-32
Rps3	12.3437	1.15732	3.48922e-34	1.70924e-32
Jund	12.3371	1.47548	6.67042e-34	3.21446e-32
Asah1	12.3294	1.74812	1.18113e-33	5.61572e-32
Sash1	12.3212	1.89432	1.76009e-33	8.32391e-32
Rgs2	12.3107	1.73064	1.10056e-33	5.24671e-32
Xist	12.3101	1.19925	5.82892e-34	2.81657e-32
Morf4l1	12.2869	1.60704	1.49507e-33	7.08942e-32
Bmp2k	12.283	1.8513	2.53972e-33	1.19475e-31
Marcksl1	12.2593	2.00721	4.0627e-33	1.89118e-31
Rpl34	12.2523	1.02959	8.35589e-34	4.00497e-32
Rps27	12.1531	1.25092	3.94739e-33	1.84232e-31
Ppia	12.1489	1.16951	3.77514e-33	1.76657e-31
Itga6	12.1135	2.05337	2.28769e-32	1.05388e-30
Tpp1	12.0807	1.79525	2.36358e-32	1.08602e-30
Qk	12.0791	1.73936	2.046e-32	9.44987e-31
Cd300a	12.0719	1.81344	2.66782e-32	1.21952e-30
Ophn1	12.0601	2.53756	5.50071e-32	2.4889e-30
Dazap2	12.0251	1.63299	3.30063e-32	1.50107e-30
Cd48	12.0213	1.91438	5.78971e-32	2.61301e-30
Lcp1	12.0056	1.15773	1.95107e-32	9.03489e-31
Atp2b1	11.9745	1.56097	5.03587e-32	2.28439e-30
Scamp2	11.971	1.81823	8.97218e-32	4.03907e-30
Rps21	11.9471	0.896379	2.54002e-32	1.16409e-30
Rpl39	11.9337	0.957887	3.27289e-32	1.49227e-30
Slc43a2	11.928	1.79906	1.38072e-31	6.13797e-30
Tmed10	11.9254	1.65345	1.05737e-31	4.72418e-30
Tsc22d3	11.9178	1.97105	1.88698e-31	8.36767e-30
Btg2	11.8867	1.54057	1.23134e-31	5.48763e-30
Emp3	11.8624	1.74585	2.28498e-31	1.00822e-29
Actr3	11.8095	1.37371	2.68842e-31	1.18038e-29
9930111J21Rik2	11.7807	1.89742	8.17291e-31	3.53603e-29
Limd2	11.7749	1.83847	8.33114e-31	3.59574e-29
Pla2g7	11.7742	1.60932	4.76761e-31	2.08812e-29
Tm6sf1	11.7705	1.74694	7.14195e-31	3.10509e-29
Jmjd1c	11.7682	1.74122	7.13344e-31	3.10509e-29
Arap1	11.7626	1.80629	9.04004e-31	3.88285e-29
Rhob	11.7564	1.76996	7.76911e-31	3.36952e-29
Rassf4	11.7339	1.81576	1.24438e-30	5.31913e-29
Rassf2	11.7162	1.89605	1.68292e-30	7.17643e-29
Arpc2	11.6842	1.21959	8.52703e-31	3.67137e-29
Pea15a	11.6782	1.78166	2.2233e-30	9.43549e-29
Clec2d	11.6703	1.76811	2.23457e-30	9.46073e-29
Rsrp1	11.6682	1.72046	2.06522e-30	8.78558e-29
Ap2a2	11.662	1.75766	2.51e-30	1.06016e-28
Inpp5d	11.6412	1.72846	3.05893e-30	1.28287e-28
Pla2g15	11.6204	1.83232	4.51236e-30	1.87474e-28
Galc	11.6179	2.398	6.55782e-30	2.69933e-28
Fam105a	11.6011	1.75696	5.07839e-30	2.09522e-28
Fcgr3	11.5849	1.42711	3.30984e-30	1.37835e-28
Hacd4	11.5727	1.79341	7.2432e-30	2.96771e-28
Serf2	11.5673	1.10174	2.74054e-30	1.15206e-28
Hpgd	11.5381	2.51495	1.5567e-29	6.27693e-28
Rpl10	11.522	1.43967	6.99961e-30	2.87453e-28
Rtn4	11.5159	1.64346	1.0339e-29	4.21672e-28
Ier5	11.4971	1.60653	1.11977e-29	4.55646e-28
Rpl7a	11.492	1.27456	7.97412e-30	3.25967e-28
Apobec3	11.4555	1.84283	2.7815e-29	1.11649e-27
Tnfaip8l2	11.4469	1.79131	2.8922e-29	1.15831e-27
Hsp90b1	11.4448	1.33163	1.44778e-29	5.85099e-28
Tmem50a	11.3845	1.60206	4.1614e-29	1.65174e-27
Fam213b	11.3681	1.93309	7.69548e-29	3.04091e-27
Fosb	11.3488	1.62291	5.38618e-29	2.13312e-27
Rapsn	11.3357	3.48703	1.6356e-28	6.30893e-27
Arrb2	11.3266	1.65565	8.53178e-29	3.35646e-27
Sesn1	11.3263	2.45425	1.48555e-28	5.74262e-27
B4galt6	11.3241	1.8344	1.13925e-28	4.43286e-27
Rap2b	11.3234	1.76921	1.07214e-28	4.19006e-27
Ifnar1	11.3118	1.73799	1.16418e-28	4.51995e-27
mt-Nd1	11.306	0.81661	3.14776e-29	1.25783e-27
Slamf7	11.3014	2.18063	1.71116e-28	6.58611e-27
Dclre1c	11.2976	2.11121	1.7736e-28	6.8117e-27
Arl6ip1	11.2948	1.59488	1.0911e-28	4.25481e-27
Ubc	11.2697	1.05603	7.73014e-29	3.04784e-27
Ifnar2	11.2629	1.69988	1.89221e-28	7.25156e-27
Rpl10a	11.2623	1.14718	8.81334e-29	3.45958e-27
Il21r	11.2277	1.83461	3.12692e-28	1.1881e-26
Ms4a14	11.221	2.78093	4.77538e-28	1.80288e-26
Creg1	11.206	1.61765	2.88836e-28	1.10216e-26
AW112010	11.1918	1.6891	2.99122e-28	1.13897e-26
Canx	11.1761	1.47969	3.32013e-28	1.25882e-26
Sec14l1	11.1619	1.76497	5.9841e-28	2.24492e-26
Prkacb	11.1577	1.83612	6.71867e-28	2.5099e-26
Daglb	11.1526	1.86515	7.23114e-28	2.69568e-26
Aoah	11.1341	2.21983	1.0241e-27	3.77812e-26
Slfn5	11.1171	1.90709	1.03686e-27	3.81728e-26
Sepw1	11.0834	1.60193	1.08245e-27	3.9769e-26
Tanc2	11.0698	2.1687	1.95714e-27	7.14617e-26
Cox4i1	11.0502	1.08695	8.20571e-28	3.04622e-26
Ybx1	11.0486	1.1256	8.67352e-28	3.2065e-26
Gng5	11.0427	1.32054	1.17134e-27	4.29459e-26
Rpl18	11.0311	0.985929	8.63954e-28	3.20059e-26
Il6ra	11.014	1.68069	2.5946e-27	9.435e-26
Ccl3	11.0104	1.81893	2.37998e-27	8.67229e-26
Oaz1	10.9924	1.23779	1.84756e-27	6.75994e-26
Lamtor4	10.9874	1.58815	2.95634e-27	1.07285e-25
Prex1	10.9392	1.67129	5.67759e-27	2.04785e-25
Hfe	10.9164	1.76894	8.01074e-27	2.87772e-25
Irf8	10.882	1.54385	7.9224e-27	2.85174e-25
Eif5b	10.8808	1.53344	8.21957e-27	2.94678e-25
Dnajc13	10.879	1.72285	1.12877e-26	4.01437e-25
Plekho1	10.8704	1.56553	9.75543e-27	3.48335e-25
Nisch	10.837	1.61148	1.48525e-26	5.25063e-25
Ndufc2	10.825	1.58522	1.65414e-26	5.82453e-25
Capza2	10.8089	1.32066	1.41558e-26	5.01432e-25
Stk17b	10.8012	1.60566	2.05482e-26	7.2211e-25
H2-Aa	10.8006	1.62913	1.60825e-26	5.67418e-25
Axl	10.7918	1.58083	2.13048e-26	7.47224e-25
Il10ra	10.7871	1.62993	2.5577e-26	8.90039e-25
Cfp	10.784	1.56242	2.28007e-26	7.96548e-25
Eps15	10.7468	1.69976	4.30972e-26	1.49058e-24
Cox8a	10.7408	1.13956	2.22986e-26	7.80539e-25
C4b	10.7251	2.03834	6.19696e-26	2.1273e-24
Rasgef1b	10.6968	1.67332	6.61328e-26	2.26584e-24
H2-Eb1	10.6939	1.67227	5.11962e-26	1.76428e-24
Atpif1	10.6869	1.44311	5.51113e-26	1.89553e-24
Arhgap25	10.6744	1.80937	9.71561e-26	3.32236e-24
Rab11fip5	10.6625	1.93874	1.16461e-25	3.96726e-24
Snx8	10.6405	1.85729	1.40487e-25	4.77656e-24
Gm15655	10.6374	2.48776	1.74093e-25	5.84099e-24
Nfatc2	10.6344	2.5009	1.7951e-25	6.01138e-24
Ccnd1	10.6166	1.7318	1.58008e-25	5.34163e-24
Eif1	10.5879	1.01571	1.03192e-25	3.522e-24
Fgd2	10.5507	1.71047	3.13822e-25	1.04112e-23
Rpl9	10.5485	1.17229	1.7403e-25	5.84099e-24
Rpl13	10.5358	0.942707	1.60928e-25	5.41973e-24
Man2b1	10.5329	1.52963	3.00199e-25	9.97783e-24
Arhgap18	10.5311	1.68973	3.84742e-25	1.27165e-23
Zfhx3	10.5311	1.58746	3.38055e-25	1.11942e-23
Nceh1	10.5183	1.66988	4.29103e-25	1.41302e-23
Rps3a1	10.5131	0.703209	1.59607e-25	5.38546e-24
Itm2c	10.4944	1.52299	4.48079e-25	1.47278e-23
P2rx7	10.4664	1.88214	8.07793e-25	2.64534e-23
Gltp	10.4366	1.54733	8.57395e-25	2.80261e-23
Ptger4	10.4358	1.87446	1.07095e-24	3.48146e-23
Wfdc17	10.4164	1.5993	9.27448e-25	3.02603e-23
Eef2	10.4156	1.12877	6.79466e-25	2.2292e-23
Tlr2	10.395	1.62033	1.3482e-24	4.37476e-23
Scarb2	10.3847	1.56666	1.48376e-24	4.78842e-23
Rpl36a	10.3789	1.12577	9.67918e-25	3.15229e-23
Plin2	10.3704	1.45968	1.38987e-24	4.49913e-23
Lyn	10.3524	1.39646	1.63316e-24	5.26101e-23
Lmo2	10.3398	1.63313	2.47428e-24	7.91324e-23
Ctsz	10.3388	1.08558	1.39159e-24	4.49913e-23
Grb2	10.3343	1.44406	2.09061e-24	6.72245e-23
Rpl29	10.2923	1.29976	2.66386e-24	8.50427e-23
Stard8	10.2881	2.24757	5.15293e-24	1.62752e-22
Rps5	10.2837	0.934253	2.18622e-24	7.00458e-23
Pip4k2a	10.2766	1.52796	4.08764e-24	1.29335e-22
Erp29	10.266	1.39321	3.86562e-24	1.22747e-22
Smagp	10.2499	2.64806	7.92206e-24	2.4714e-22
Ypel3	10.2492	1.62344	5.96392e-24	1.87368e-22
Gnb2l1	10.1848	0.890384	5.57844e-24	1.75568e-22
Rragc	10.163	1.578	1.36075e-23	4.23763e-22
mt-Nd4	10.1573	0.674997	5.41965e-24	1.70873e-22
Ntpcr	10.0658	1.5857	3.50975e-23	1.08351e-21
Dmxl1	10.0452	1.58292	4.2314e-23	1.30178e-21
Rpl23a	10.0447	1.14583	2.7746e-23	8.59547e-22
Slco2b1	10.0437	3.90734	6.35597e-23	1.94196e-21
Clic1	10.0397	1.32673	3.41763e-23	1.05691e-21
Hmgb1	10.0283	1.40586	4.0413e-23	1.24545e-21
Mfsd1	10.0105	1.50171	5.59811e-23	1.7163e-21
Cp	10.0067	2.45325	7.8657e-23	2.395e-21
Ptprj	9.95674	1.51352	9.45875e-23	2.87023e-21
Cd47	9.95633	1.40834	8.22888e-23	2.5013e-21
Gusb	9.92695	1.46883	1.19446e-22	3.61222e-21
Swap70	9.92508	1.78192	1.48105e-22	4.46372e-21
Mfsd11	9.92412	1.91925	1.5575e-22	4.67828e-21
Cd22	9.92136	2.15339	1.68545e-22	5.03708e-21
Pld3	9.91936	1.52525	1.36435e-22	4.11899e-21
Dnmt3a	9.91135	1.54634	1.49193e-22	4.48892e-21
Tmcc3	9.89454	1.70599	1.90623e-22	5.67782e-21
Aldh2	9.89401	1.49371	1.69726e-22	5.06387e-21
Wasf2	9.87314	1.46489	2.01748e-22	5.98912e-21
App	9.87258	1.30306	1.67546e-22	5.01565e-21
Id2	9.86659	1.49608	1.92689e-22	5.72976e-21
Wdfy3	9.82458	1.59045	3.54581e-22	1.04911e-20
Selk	9.79814	1.40984	3.86013e-22	1.13832e-20
Sdc3	9.79029	1.43257	4.14348e-22	1.21784e-20
Rpl14	9.77549	1.04445	3.51295e-22	1.04112e-20
Slc45a4	9.76834	1.772	6.45614e-22	1.88821e-20
BC005537	9.76204	1.37583	5.15372e-22	1.51227e-20
Tns3	9.76193	1.64579	6.4972e-22	1.8971e-20
Adap2os	9.75852	1.91458	7.29493e-22	2.12305e-20
Pfn1	9.75833	0.939173	3.83009e-22	1.13134e-20
Pdlim4	9.74014	1.87971	8.62358e-22	2.50563e-20
Prkcb	9.72661	1.5763	8.85551e-22	2.56882e-20
Gdi2	9.72526	1.23677	6.41732e-22	1.87995e-20
Arhgef6	9.72516	1.57827	9.01051e-22	2.60953e-20
Sptssa	9.70551	1.48243	1.02568e-21	2.96081e-20
Bin1	9.69953	1.58519	1.14377e-21	3.29635e-20
Iqgap2	9.69481	1.65811	1.22456e-21	3.51212e-20
mt-Nd2	9.6848	0.823807	6.76665e-22	1.97253e-20
Fam26f	9.68014	1.83299	1.46737e-21	4.18153e-20
Ddx3x	9.67352	1.35488	1.17625e-21	3.37902e-20
Tnfaip8	9.66297	1.43062	1.41584e-21	4.04117e-20
Pfdn5	9.66234	1.27889	1.24931e-21	3.57733e-20
Nr3c1	9.66024	1.49893	1.57359e-21	4.47704e-20
Saraf	9.65069	1.4734	1.68646e-21	4.79052e-20
Trim30a	9.64611	1.44479	1.69054e-21	4.79446e-20
Gapvd1	9.6244	1.47175	2.15271e-21	6.08578e-20
Hmgn1	9.61958	1.51022	2.28989e-21	6.4633e-20
Plekho2	9.60979	1.43142	2.34474e-21	6.60763e-20
Cd180	9.59503	1.84465	3.2589e-21	9.14034e-20
Aftph	9.57747	1.49833	3.36778e-21	9.416e-20
Hexb	9.5764	1.46	3.27965e-21	9.18405e-20
Lpin2	9.561	1.54315	4.03168e-21	1.12545e-19
Gdpd1	9.54106	2.24918	5.76657e-21	1.60221e-19
Sbf2	9.52021	1.67391	6.18428e-21	1.71558e-19
Wdr26	9.5177	1.36425	5.20127e-21	1.44967e-19
Tor1aip1	9.4721	1.39488	8.24859e-21	2.28113e-19
Rgl1	9.4612	1.52064	9.94768e-21	2.74248e-19
Clec4b1	9.45409	2.42284	1.29251e-20	3.5578e-19
Rps6	9.44664	0.950963	7.36915e-21	2.04109e-19
Cotl1	9.44643	1.15836	8.39115e-21	2.31695e-19
Ifngr2	9.41803	1.40432	1.3774e-20	3.78562e-19
Rnf13	9.40794	1.4409	1.55855e-20	4.27029e-19
Pdgfb	9.4023	1.69042	1.81013e-20	4.94436e-19
Adam17	9.40206	1.41481	1.59316e-20	4.35841e-19
Ifi204	9.38055	1.42487	1.92149e-20	5.24047e-19
Clec10a	9.36411	1.66909	2.53297e-20	6.88705e-19
Rplp2	9.3524	0.644024	1.3898e-20	3.81381e-19
Brk1	9.33171	1.31181	2.76904e-20	7.51741e-19
Rilpl2	9.30238	1.4197	3.8994e-20	1.057e-18
Parp14	9.29253	1.47332	4.45987e-20	1.20342e-18
Entpd1	9.29185	1.39139	4.18273e-20	1.13036e-18
Mob3c	9.28664	1.89632	5.35143e-20	1.43528e-18
Nacc2	9.28234	2.05044	5.70985e-20	1.52451e-18
Elf1	9.27269	1.46851	5.40077e-20	1.44416e-18
Ptprc	9.24154	1.075	5.30603e-20	1.42525e-18
Atp6ap2	9.23314	1.34617	6.98417e-20	1.85917e-18
Rnf213	9.22696	1.44309	7.91784e-20	2.10456e-18
Arhgef2	9.19088	1.3886	1.0684e-19	2.83133e-18
Nfxl1	9.17817	1.76773	1.36653e-19	3.59461e-18
Nrp2	9.17298	1.45843	1.28274e-19	3.37922e-18
Son	9.17277	1.25447	1.10618e-19	2.92709e-18
Mxd4	9.14342	1.4957	1.72725e-19	4.53677e-18
Tpr	9.11764	1.28721	1.85862e-19	4.87463e-18
Spi1	9.11118	1.24622	1.91469e-19	5.01429e-18
Reep3	9.1039	1.38074	2.32226e-19	6.0549e-18
Osbpl11	9.08928	1.73351	2.96197e-19	7.67781e-18
Rpl27	9.06579	1.23402	2.78517e-19	7.24062e-18
Wls	9.05486	1.46808	3.74177e-19	9.67096e-18
Inpp4b	9.03503	2.45718	5.23797e-19	1.34403e-17
Tlr13	9.03242	1.60555	4.73398e-19	1.21823e-17
Ncl	9.0262	1.17306	3.85701e-19	9.95433e-18
Ppp1r9b	9.01672	1.39023	5.04231e-19	1.2957e-17
Rpl31	9.00254	1.03567	4.43902e-19	1.14398e-17
Tgs1	8.99371	1.42742	6.29611e-19	1.60858e-17
Tab2	8.99157	1.32979	5.98405e-19	1.53105e-17
Fli1	8.98278	1.42198	6.89061e-19	1.75543e-17
Herpud1	8.98108	1.45324	7.04107e-19	1.79119e-17
Lacc1	8.97389	1.40192	7.33813e-19	1.8641e-17
Vmp1	8.97351	1.30496	6.63728e-19	1.69332e-17
Cat	8.96211	1.48212	8.48567e-19	2.15253e-17
Ubap2l	8.93976	1.31959	9.39557e-19	2.37656e-17
Abi1	8.93469	1.30813	9.71866e-19	2.45479e-17
Bmp2	8.93398	2.27589	1.22245e-18	3.07028e-17
Lrp6	8.92104	1.37821	1.14205e-18	2.87242e-17
Ccr5	8.9167	1.28097	1.07764e-18	2.71425e-17
Nenf	8.91547	1.44503	1.25778e-18	3.15456e-17
Ulk2	8.90979	1.59453	1.37463e-18	3.43793e-17
Cfl1	8.90042	0.910825	1.01724e-18	2.56576e-17
Nfic	8.89741	1.46476	1.47335e-18	3.67966e-17
Pdxk	8.87783	1.47006	1.74379e-18	4.33679e-17
Atp5h	8.86832	1.13107	1.527e-18	3.8083e-17
Tlr1	8.86619	1.58424	1.98805e-18	4.93048e-17
Stxbp3	8.86197	1.47562	2.003e-18	4.96063e-17
Ly96	8.86152	1.6712	2.1133e-18	5.20481e-17
Rasa1	8.85604	1.48578	2.12033e-18	5.21489e-17
Tgfbr1	8.85247	1.36065	2.05781e-18	5.08928e-17
Zbtb20	8.84541	1.48019	2.29802e-18	5.64411e-17
Tspan3	8.84029	1.66824	2.53228e-18	6.20233e-17
Fchsd2	8.83762	1.58096	2.52945e-18	6.20233e-17
Rps7	8.82365	0.987187	2.07888e-18	5.12713e-17
Ppt1	8.81935	1.29869	2.61783e-18	6.40306e-17
Hsp90aa1	8.792	1.08631	2.89053e-18	7.04103e-17
Col14a1	8.78546	1.74217	4.06512e-18	9.86167e-17
Uqcrh	8.75616	1.0773	3.93429e-18	9.55731e-17
Dusp6	8.75135	1.34175	4.79159e-18	1.15453e-16
Parp1	8.74749	1.41086	5.2526e-18	1.26389e-16
Arpc1b	8.74177	0.970706	4.22417e-18	1.02196e-16
Rpl5	8.72731	0.908206	4.64654e-18	1.1211e-16
Slc16a6	8.72396	1.43515	6.43636e-18	1.54247e-16
Rasa4	8.71776	1.44064	6.7719e-18	1.6207e-16
H2-DMa	8.68934	1.20976	7.20042e-18	1.72094e-16
Tpd52	8.67597	1.16471	8.14016e-18	1.94293e-16
Galnt1	8.66789	1.30003	9.73067e-18	2.31016e-16
Fam111a	8.6559	1.36564	1.11595e-17	2.63881e-16
Ms4a6d	8.65528	1.25734	1.03143e-17	2.44544e-16
Snx2	8.63159	1.29028	1.30346e-17	3.0659e-16
P2ry12	8.62747	1.84064	1.56952e-17	3.66744e-16
Sdc4	8.62118	1.29293	1.38824e-17	3.25668e-16
Rac1	8.6157	1.16042	1.37768e-17	3.23618e-16
Rrbp1	8.61414	0.980802	1.27422e-17	3.00109e-16
Pnrc1	8.58887	1.20107	1.74248e-17	4.06625e-16
Cd83	8.5871	1.30258	1.80201e-17	4.19966e-16
Fkbp15	8.58578	1.38904	2.03805e-17	4.73116e-16
Pura	8.57393	1.29296	2.14292e-17	4.96812e-16
Rnf144b	8.57101	2.75642	2.70864e-17	6.23899e-16
Zfp90	8.55351	1.95672	2.93543e-17	6.74391e-16
Akr1b3	8.55218	1.30324	2.61856e-17	6.04718e-16
Gpr162	8.54705	3.62654	3.43389e-17	7.83843e-16
Ubb	8.54427	1.10294	2.42786e-17	5.61408e-16
Ankrd12	8.53725	1.37331	3.02366e-17	6.93763e-16
Arhgdia	8.52674	1.13177	2.86685e-17	6.59487e-16
Dync1i2	8.52221	1.24145	3.17347e-17	7.27199e-16
Fcho2	8.52194	1.30533	3.34548e-17	7.64643e-16
Rpl6	8.52094	0.897038	2.69428e-17	6.21397e-16
Hnrnpk	8.51021	1.13158	3.29944e-17	7.55092e-16
Npc1	8.50125	1.35285	4.06283e-17	9.23853e-16
Psenen	8.49964	1.25331	3.91229e-17	8.91901e-16
Crebrf	8.49745	1.53003	4.38753e-17	9.9514e-16
Klf3	8.48415	1.29589	4.57154e-17	1.03424e-15
H2-T23	8.47916	1.28284	4.67422e-17	1.05612e-15
Cfh	8.46923	1.37664	5.27829e-17	1.18808e-15
Nckap1l	8.45733	1.23913	5.51694e-17	1.24023e-15
Zfp652	8.44224	1.40782	6.74675e-17	1.51097e-15
0610012G03Rik	8.43651	1.2764	6.7587e-17	1.51174e-15
Dpysl2	8.43293	1.40228	7.26066e-17	1.61994e-15
Cox7a2l	8.42906	1.15626	6.53512e-17	1.46542e-15
Itgb1	8.41965	1.1736	7.14434e-17	1.59599e-15
Fxyd2	8.41471	2.59649	9.63879e-17	2.12651e-15
Nfkbiz	8.40707	1.23516	7.85301e-17	1.74771e-15
Fcgr4	8.40602	1.26083	8.09332e-17	1.79894e-15
Scp2	8.40403	1.2224	8.48235e-17	1.88071e-15
Twf1	8.39825	1.33606	9.5232e-17	2.10624e-15
Atp5g2	8.39783	1.10715	8.29881e-17	1.84232e-15
Znfx1	8.39489	1.48705	1.01199e-16	2.22989e-15
Zfp704	8.3913	1.88739	1.10312e-16	2.42768e-15
Rabac1	8.39122	1.24078	9.59627e-17	2.11976e-15
Jade2	8.39059	2.17844	1.13775e-16	2.49463e-15
Gpnmb	8.39049	2.15262	1.13478e-16	2.49119e-15
Dusp7	8.37992	1.59545	1.16636e-16	2.55422e-15
Mat2a	8.35381	1.25827	1.2943e-16	2.82397e-15
Serinc1	8.35303	1.22661	1.29939e-16	2.8316e-15
Cerk	8.35013	1.28667	1.38036e-16	3.00068e-15
Dnajb14	8.34726	1.32083	1.43533e-16	3.11637e-15
Il16	8.34166	1.72038	1.61826e-16	3.49222e-15
Rin2	8.33926	1.3257	1.5303e-16	3.31447e-15
Slc40a1	8.33897	1.70083	1.63036e-16	3.51406e-15
Alox5ap	8.33402	1.25491	1.48345e-16	3.21692e-15
Ifi203	8.3327	1.27714	1.55815e-16	3.3666e-15
Rpl36	8.32489	0.883735	1.37225e-16	2.9867e-15
Olfml3	8.32282	1.7106	1.88247e-16	4.04765e-15
Srrm2	8.29992	1.1078	1.85884e-16	4.00169e-15
Phf20	8.29977	1.3622	2.14292e-16	4.59256e-15
Eif4a2	8.29007	1.21748	2.14364e-16	4.59256e-15
Gnpda1	8.28934	1.40894	2.35659e-16	5.04271e-15
Hp1bp3	8.27844	1.29093	2.48672e-16	5.30839e-15
Mpp1	8.27665	1.38581	2.58701e-16	5.51585e-15
F13a1	8.27522	1.47372	2.61469e-16	5.56819e-15
Gpx3	8.27093	1.44871	2.74239e-16	5.82618e-15
Cmtm3	8.2649	1.30698	2.79216e-16	5.92485e-15
G3bp2	8.26142	1.21427	2.73218e-16	5.81144e-15
Npm1	8.25775	0.942333	2.44153e-16	5.21819e-15
Adipor1	8.23256	1.22322	3.47021e-16	7.31997e-15
Rbm39	8.2259	1.0584	3.34972e-16	7.07419e-15
Fam71a	8.22166	1.92881	4.32494e-16	9.09055e-15
Vwa5a	8.21617	1.27325	4.09316e-16	8.62377e-15
Pmp22	8.21565	2.01517	4.56711e-16	9.58824e-15
Cd4	8.21553	2.60575	4.78105e-16	1.00019e-14
Spic	8.20627	2.64653	5.14863e-16	1.07456e-14
Fads1	8.20325	1.57721	4.85363e-16	1.01419e-14
Rps6ka1	8.19956	1.31121	4.73861e-16	9.93656e-15
Commd8	8.1451	1.27368	7.25983e-16	1.51164e-14
Atp6ap1	8.14016	1.17599	7.13186e-16	1.48674e-14
Fermt3	8.13316	1.18285	7.58229e-16	1.57694e-14
Cyp27a1	8.13178	1.84924	8.79037e-16	1.81968e-14
Arid1a	8.12929	1.23173	8.08599e-16	1.67777e-14
Sgpl1	8.11777	1.20462	8.68249e-16	1.79944e-14
Zfand5	8.11726	1.06415	7.9758e-16	1.65684e-14
Stard9	8.11417	1.38031	9.48769e-16	1.96175e-14
Hvcn1	8.10366	1.47058	1.05094e-15	2.16045e-14
Cacna1d	8.10297	1.63342	1.07361e-15	2.2045e-14
Ywhae	8.09317	1.08658	9.88999e-16	2.03782e-14
Frmd4a	8.08255	1.36808	1.21853e-15	2.49919e-14
AB124611	8.07462	1.31444	1.28235e-15	2.62705e-14
Atp6v0a1	8.07049	1.32371	1.32755e-15	2.71652e-14
Rbm5	8.05706	1.24182	1.43807e-15	2.93929e-14
Ssh2	8.0416	1.23253	1.61253e-15	3.29209e-14
Ptpro	8.03823	1.66011	1.79785e-15	3.65783e-14
Klf2	8.03552	1.30884	1.7089e-15	3.48083e-14
Taok1	8.01318	1.19415	1.99093e-15	4.04602e-14
1700017B05Rik	8.01082	1.35939	2.14782e-15	4.34994e-14
Rbfa	8.0067	1.42745	2.24347e-15	4.5385e-14
Reep5	7.98862	1.15821	2.36412e-15	4.77713e-14
Ppp1r21	7.96519	1.2744	3.01418e-15	6.04946e-14
Cd74	7.96146	1.00839	2.72011e-15	5.47161e-14
Gtf2i	7.94887	1.37664	3.50148e-15	7.00376e-14
Sgsh	7.93451	1.76943	4.09157e-15	8.14739e-14
Mdfic	7.93066	1.19146	3.81671e-15	7.62571e-14
Tbc1d14	7.92608	1.39986	4.18177e-15	8.3177e-14
Mob1a	7.92465	1.14968	3.90668e-15	7.7967e-14
Pdgfc	7.91503	1.61941	4.69494e-15	9.30719e-14
Hint1	7.91421	1.07872	4.04596e-15	8.0656e-14
Ppib	7.91163	1.13385	4.26952e-15	8.48275e-14
Mertk	7.91129	1.21226	4.44674e-15	8.82498e-14
Rcsd1	7.9105	1.55631	4.80909e-15	9.51226e-14
Camk1d	7.90419	1.21918	4.75411e-15	9.41398e-14
Glg1	7.89395	1.17788	5.06413e-15	9.98341e-14
Arhgap30	7.89158	1.15635	5.05541e-15	9.97728e-14
Ubl3	7.88777	1.09937	5.03766e-15	9.9533e-14
Tsc22d4	7.88435	1.16177	5.40761e-15	1.0637e-13
Fam53b	7.88016	1.75845	6.22342e-15	1.22282e-13
Eif3a	7.85209	1.05085	6.52971e-15	1.28158e-13
Tmem55b	7.85001	1.28425	7.39067e-15	1.44896e-13
Tm9sf2	7.84121	1.23048	7.80896e-15	1.52425e-13
Slc16a10	7.83869	1.66846	8.45889e-15	1.6403e-13
Tmem59	7.83067	1.14979	8.19105e-15	1.59358e-13
Slc11a1	7.82525	1.19454	8.65872e-15	1.67614e-13
Ifitm2	7.81975	1.04812	8.29836e-15	1.61093e-13
Lcp2	7.81773	1.17653	9.12652e-15	1.764e-13
Rpl8	7.80493	0.631476	8.00852e-15	1.56149e-13
Scpep1	7.80156	1.17402	1.03632e-14	1.99435e-13
Tmem119	7.79875	1.91155	1.17229e-14	2.25359e-13
Tifa	7.78839	1.36154	1.20093e-14	2.30614e-13
Rtp4	7.78476	1.53151	1.26167e-14	2.41757e-13
Prpf38b	7.77485	1.14157	1.23535e-14	2.36969e-13
Calm1	7.77426	0.672269	1.01379e-14	1.95523e-13
Tsc22d2	7.77267	1.28379	1.33429e-14	2.54849e-13
Arhgap17	7.75964	1.16841	1.41799e-14	2.70254e-13
Wdr81	7.75223	1.56051	1.6234e-14	3.08411e-13
Chd4	7.74915	1.13541	1.50665e-14	2.86844e-13
Camk2d	7.74568	1.15231	1.56538e-14	2.97707e-13
Hist3h2a	7.74232	1.41366	1.72239e-14	3.26172e-13
Il2rg	7.73884	1.21115	1.70239e-14	3.22729e-13
Rab5c	7.73316	1.09028	1.67524e-14	3.1792e-13
Tnfsf12	7.73042	1.40479	1.88191e-14	3.55622e-13
Elf2	7.72529	1.27115	1.91648e-14	3.61388e-13
Arhgap22	7.72466	1.81158	2.04025e-14	3.83912e-13
Rock2	7.72424	1.16376	1.86951e-14	3.53656e-13
Ralbp1	7.71942	1.1523	1.9249e-14	3.62591e-13
Csad	7.71754	2.32706	2.2264e-14	4.15859e-13
Gnas	7.71237	1.02407	1.91274e-14	3.61065e-13
2610507B11Rik	7.70572	1.18138	2.17092e-14	4.06351e-13
Rap1a	7.70512	1.10443	2.08857e-14	3.92175e-13
Ddx58	7.70447	1.38903	2.28137e-14	4.25234e-13
Jak1	7.70278	1.11972	2.14951e-14	4.02766e-13
Nipa2	7.70225	1.16673	2.21358e-14	4.13899e-13
Gramd1b	7.70146	1.65125	2.40621e-14	4.48035e-13
Tmem140	7.67896	1.61626	2.83729e-14	5.26646e-13
D730003I15Rik	7.67347	1.77731	2.9929e-14	5.5495e-13
Tspan32	7.6465	1.46685	3.57266e-14	6.59698e-13
Actr2	7.6414	1.00871	3.26355e-14	6.03875e-13
Lamtor1	7.63441	1.13967	3.67936e-14	6.77994e-13
Rpl4	7.62708	0.939907	3.54109e-14	6.54549e-13
Zfp710	7.62249	1.27525	4.16567e-14	7.65226e-13
Fnbp1	7.61867	1.11725	4.05938e-14	7.47245e-13
Capzb	7.60513	0.9665	4.23805e-14	7.77719e-13
Comt	7.60063	1.14508	4.76437e-14	8.72502e-13
Cd33	7.59665	1.19593	4.96022e-14	9.07435e-13
Rnf19b	7.58942	1.14225	5.11886e-14	9.35494e-13
Sec62	7.58561	1.114	5.23506e-14	9.54768e-13
Nmt1	7.57766	1.11934	5.5641e-14	1.01374e-12
Tmf1	7.57547	1.17015	5.79833e-14	1.05425e-12
Amdhd2	7.57175	1.25521	6.07608e-14	1.1025e-12
Dusp2	7.56665	1.26402	6.24706e-14	1.13237e-12
Rp2	7.56091	1.16594	6.46046e-14	1.16986e-12
Rhog	7.55118	1.10484	6.75151e-14	1.21884e-12
Picalm	7.54	0.874952	6.72668e-14	1.21559e-12
Zbtb7a	7.52603	1.12738	8.24422e-14	1.4853e-12
Atp6v1a	7.51629	1.09978	8.71173e-14	1.56794e-12
Slc15a4	7.5118	1.2884	9.52221e-14	1.70862e-12
Ang	7.50007	1.85393	1.09532e-13	1.95748e-12
Dram2	7.4991	1.22697	1.03763e-13	1.85626e-12
Sppl2a	7.49471	1.086	1.015e-13	1.81759e-12
Sfpq	7.49434	1.04863	9.99322e-14	1.79132e-12
Arl8a	7.48848	1.17795	1.11163e-13	1.98465e-12
Pgap1	7.48017	1.51485	1.23314e-13	2.19497e-12
Trim12a	7.47928	1.47282	1.23631e-13	2.1984e-12
Ctnnb1	7.47732	1.10385	1.17315e-13	2.09237e-12
Numa1	7.47314	1.19907	1.24912e-13	2.21896e-12
Adcy3	7.44698	2.5967	1.67464e-13	2.96009e-12
Syngr1	7.43515	1.90484	1.77422e-13	3.12987e-12
Arpc3	7.42774	0.897405	1.56758e-13	2.77484e-12
Mier1	7.41894	1.12954	1.82866e-13	3.21953e-12
Slc35f6	7.41168	1.23545	1.97395e-13	3.46845e-12
Pcbp2	7.41105	0.990372	1.82408e-13	3.21464e-12
Akr1b10	7.40278	1.40175	2.15694e-13	3.78251e-12
Arhgef10l	7.40048	1.72976	2.23963e-13	3.91209e-12
Pfkfb4	7.39975	1.46299	2.21223e-13	3.86803e-12
Hnrnpa2b1	7.39869	0.905084	1.94253e-13	3.41663e-12
Pkig	7.39656	1.16616	2.18578e-13	3.82554e-12
Plxna1	7.38891	1.48334	2.40097e-13	4.18159e-12
Ncapg2	7.38749	1.46789	2.42488e-13	4.2191e-12
Cebpg	7.38331	1.14822	2.39055e-13	4.16753e-12
Dcaf8	7.37996	1.17845	2.46572e-13	4.28596e-12
Cpq	7.37945	1.3046	2.52803e-13	4.38999e-12
Clk1	7.37796	1.0757	2.39048e-13	4.16753e-12
Tmem261	7.36656	1.13081	2.69931e-13	4.67373e-12
Gpx1	7.35321	0.841977	2.65757e-13	4.60593e-12
Sh2b3	7.35078	1.25992	3.09025e-13	5.33504e-12
Fam21	7.34565	1.13318	3.13749e-13	5.41134e-12
Morc3	7.34557	1.15026	3.15413e-13	5.43477e-12
Krcc1	7.34081	1.11626	3.23704e-13	5.57222e-12
Mon2	7.32418	1.23337	3.74022e-13	6.42594e-12
H2-Ab1	7.31301	1.09325	3.69874e-13	6.36083e-12
Lyl1	7.30713	1.5697	4.35675e-13	7.47076e-12
Siglec1	7.30071	1.96535	4.6833e-13	8.02297e-12
Arhgap10	7.28827	1.58031	5.00817e-13	8.56301e-12
Cd302	7.28048	1.13042	5.03842e-13	8.60645e-12
Itga9	7.27622	1.17129	5.21535e-13	8.90012e-12
Fgd4	7.26051	1.19354	5.86773e-13	9.98469e-12
Ccnl1	7.26022	0.948444	5.41568e-13	9.23314e-12
Gadd45g	7.25468	1.18148	6.07046e-13	1.03099e-11
Snx3	7.25446	1.04604	5.86198e-13	9.98445e-12
Sumo3	7.25318	1.11987	6.11655e-13	1.03783e-11
Sirt2	7.24695	1.1001	6.35848e-13	1.07785e-11
Klhl9	7.24226	1.16584	6.67724e-13	1.12866e-11
Tob2	7.24023	1.11107	6.67331e-13	1.12866e-11
Cd79b	7.23681	2.06528	7.43775e-13	1.25244e-11
Rab8b	7.23587	1.05325	6.71583e-13	1.1341e-11
Parp2	7.23054	1.30055	7.40494e-13	1.2481e-11
Rpl36al	7.22871	0.876269	6.65281e-13	1.12667e-11
S1pr2	7.21804	1.55848	8.25974e-13	1.38823e-11
Zmiz1	7.20662	1.07393	8.3834e-13	1.40768e-11
Tnfrsf11a	7.20443	1.18157	8.78259e-13	1.47193e-11
Adrbk2	7.20062	1.18462	8.97016e-13	1.50195e-11
Skap2	7.20017	1.04669	8.68081e-13	1.45625e-11
Tfe3	7.19837	1.16915	9.14177e-13	1.52925e-11
Elmo1	7.19616	1.16176	9.26921e-13	1.54765e-11
Hexim1	7.18938	1.12725	9.63119e-13	1.60658e-11
Tor3a	7.18383	1.26038	1.02841e-12	1.71229e-11
Dennd1a	7.17579	1.17939	1.07363e-12	1.7859e-11
Sp100	7.17393	1.12159	1.07472e-12	1.78604e-11
Snx30	7.17015	1.31535	1.13591e-12	1.88071e-11
Ppp3ca	7.16637	1.05951	1.11302e-12	1.84797e-11
Dek	7.1649	1.05603	1.11825e-12	1.8532e-11
Ppt2	7.1625	1.14829	1.17808e-12	1.9487e-11
A230046K03Rik	7.16041	1.17594	1.20038e-12	1.98376e-11
Iigp1	7.1501	1.23783	1.28737e-12	2.12356e-11
Rap1gds1	7.1463	1.13441	1.31653e-12	2.16964e-11
Scn1b	7.14292	1.95836	1.43744e-12	2.36234e-11
Scoc	7.13868	1.41372	1.43573e-12	2.36172e-11
Map3k8	7.13153	1.21305	1.47388e-12	2.41776e-11
Ap1s2	7.13136	1.13858	1.46137e-12	2.39945e-11
Srsf5	7.13037	0.968322	1.38807e-12	2.28543e-11
Synj1	7.12529	1.08296	1.5097e-12	2.47423e-11
Fam129a	7.12427	1.16776	1.5391e-12	2.5201e-11
Tmcc1	7.11658	1.15166	1.62171e-12	2.65293e-11
C3	7.10953	1.1268	1.68388e-12	2.74703e-11
Cox6b1	7.10576	0.923263	1.62883e-12	2.66211e-11
Trafd1	7.09078	1.08472	1.92435e-12	3.13073e-11
Nktr	7.08927	1.02072	1.88289e-12	3.06608e-11
Hnrnpu	7.0845	1.05187	1.98633e-12	3.2286e-11
Arid4a	7.08321	1.07256	2.02033e-12	3.28087e-11
Cnpy3	7.07922	1.1618	2.12743e-12	3.44849e-11
Myo1f	7.06062	1.05777	2.36627e-12	3.82519e-11
Gng12	7.05764	1.14743	2.46612e-12	3.97575e-11
Ccdc50	7.05159	1.03695	2.49804e-12	4.02356e-11
Atox1	7.0491	0.88561	2.39735e-12	3.86839e-11
Tmem65	7.0401	1.22439	2.81075e-12	4.51497e-11
Nuak1	7.03461	1.92481	3.0628e-12	4.88455e-11
Rbpj	7.03098	1.01151	2.83516e-12	4.55008e-11
Necap2	7.03092	1.06994	2.9324e-12	4.69342e-11
Cela1	7.02901	1.3713	3.0772e-12	4.90311e-11
Psmb9	7.02567	1.04693	3.00222e-12	4.79224e-11
Klf4	7.02549	1.0989	2.96657e-12	4.74385e-11
D8Ertd738e	7.02225	0.986705	3.00036e-12	4.79224e-11
Arid5b	7.00786	1.263	3.53224e-12	5.62312e-11
Lpxn	6.99478	1.25367	3.86671e-12	6.13362e-11
Trim47	6.99404	1.67383	4.00931e-12	6.34849e-11
Cab39	6.98598	1.07652	4.0212e-12	6.36166e-11
March1	6.97363	1.05708	4.33853e-12	6.84541e-11
Mndal	6.96977	1.06543	4.44637e-12	7.00314e-11
Slc26a11	6.96355	1.88186	4.9869e-12	7.84059e-11
Hsd17b4	6.96243	1.14161	4.78462e-12	7.52922e-11
Rere	6.95648	1.32889	5.07304e-12	7.95492e-11
Cyb5a	6.95479	1.07918	4.99815e-12	7.85133e-11
Erbb2ip	6.93463	1.05079	5.69112e-12	8.9084e-11
Wbp5	6.92711	1.05958	6.00434e-12	9.39042e-11
Vav1	6.92527	1.06159	6.09886e-12	9.52988e-11
Phactr2	6.91931	1.21545	6.49408e-12	1.01385e-10
Top1	6.90908	0.968023	6.55966e-12	1.02319e-10
Hmox2	6.90094	1.05213	7.20837e-12	1.12241e-10
Tns1	6.89596	1.2772	7.65881e-12	1.18942e-10
Pik3cg	6.88666	1.1413	8.05592e-12	1.24566e-10
Smap2	6.88638	1.0599	7.96625e-12	1.23286e-10
Lars2	6.88228	0.801091	7.53982e-12	1.17197e-10
Mgat1	6.87667	1.15318	8.6367e-12	1.3343e-10
Stx16	6.87426	1.1184	8.71971e-12	1.34595e-10
Sept8	6.86427	1.41183	9.60178e-12	1.47954e-10
Chd3	6.86035	1.11106	9.57937e-12	1.47737e-10
Cd37	6.84953	1.49583	1.06637e-11	1.64175e-10
Epn1	6.84102	1.01129	1.07212e-11	1.64918e-10
Neurl3	6.83601	1.02236	1.09941e-11	1.68969e-10
Reps2	6.83466	2.43929	1.22411e-11	1.87324e-10
Fnip2	6.83305	1.16713	1.16236e-11	1.78335e-10
Bmyc	6.83192	1.25771	1.18538e-11	1.81554e-10
Prcp	6.82964	1.01289	1.15777e-11	1.77784e-10
Tbc1d9b	6.82228	1.2576	1.26438e-11	1.93321e-10
AI413582	6.81715	1.11081	1.29018e-11	1.97096e-10
Rreb1	6.81251	1.07918	1.3226e-11	2.01875e-10
Map7d1	6.80239	1.01811	1.39696e-11	2.12859e-10
Mapre2	6.80091	1.05965	1.42793e-11	2.17392e-10
Spred1	6.79687	1.03821	1.457e-11	2.21629e-10
Id3	6.79291	1.16142	1.51031e-11	2.28954e-10
Dppa3	6.7928	2.40559	1.6224e-11	2.45319e-10
Gm26532	6.79215	1.34045	1.55298e-11	2.35022e-10
Mylip	6.79105	1.22251	1.55218e-11	2.35022e-10
Ddx17	6.7903	0.990814	1.49924e-11	2.27665e-10
Ralgps2	6.78287	1.67788	1.68781e-11	2.54993e-10
Pvrl4	6.77365	2.0215	1.82428e-11	2.74676e-10
Zbtb4	6.77173	1.36397	1.78951e-11	2.69898e-10
Slfn8	6.76939	1.25374	1.79692e-11	2.70787e-10
Irf2	6.769	1.00125	1.74108e-11	2.62817e-10
Fez2	6.76656	1.31219	1.84955e-11	2.78011e-10
Kcnj10	6.76014	2.41377	2.01761e-11	3.02251e-10
Mrpl23	6.7583	1.00317	1.87864e-11	2.8167e-10
Aagab	6.74785	1.2551	2.08857e-11	3.12092e-10
Uap1l1	6.74351	1.10234	2.11665e-11	3.16022e-10
Tpm3	6.74279	0.922933	2.0262e-11	3.03282e-10
4931406C07Rik	6.73642	1.29687	2.26439e-11	3.36105e-10
Epb41l2	6.73604	1.01647	2.18785e-11	3.25832e-10
Ppp1r12c	6.73472	1.04604	2.22781e-11	3.31229e-10
Zfp148	6.72815	1.04264	2.32518e-11	3.44552e-10
Use1	6.72726	0.987931	2.30517e-11	3.41873e-10
Cmtm6	6.72024	1.07846	2.46638e-11	3.64565e-10
Tprgl	6.70989	1.11333	2.65923e-11	3.92419e-10
Fbxw4	6.70678	1.47858	2.78582e-11	4.10418e-10
Irf9	6.70018	1.10286	2.82764e-11	4.1589e-10
Gmfg	6.69591	0.9832	2.8259e-11	4.1589e-10
Ep300	6.68205	1.0121	3.14475e-11	4.61766e-10
Snap23	6.66589	1.01144	3.50857e-11	5.14764e-10
Sh3bp2	6.6616	1.14986	3.67945e-11	5.3939e-10
Gsk3b	6.6572	0.991473	3.68861e-11	5.40288e-10
Cyp4v3	6.64895	1.26013	4.03479e-11	5.90022e-10
Gab2	6.64491	1.04476	4.05549e-11	5.92561e-10
Sep15	6.63693	0.978274	4.21396e-11	6.15211e-10
Irf7	6.62601	1.22985	4.66561e-11	6.78919e-10
Macf1	6.62496	0.971975	4.52109e-11	6.58967e-10
Zfp91	6.62077	0.970957	4.67177e-11	6.79259e-10
Arhgap12	6.61879	1.47621	4.98954e-11	7.23097e-10
Rab31	6.61679	1.09555	4.92098e-11	7.13743e-10
Ptbp3	6.61443	0.909394	4.77267e-11	6.93364e-10
Abcg1	6.61384	1.07223	5.00204e-11	7.24318e-10
Bcl6	6.60631	1.45294	5.39401e-11	7.79174e-10
Rpl38	6.60101	0.539653	4.79631e-11	6.96229e-10
Xylt2	6.59527	1.57717	5.84587e-11	8.42393e-10
Mknk1	6.59123	1.1637	5.86065e-11	8.43156e-10
Aup1	6.58837	0.996328	5.8537e-11	8.42838e-10
Zcchc11	6.58215	1.12642	6.18985e-11	8.86929e-10
Cd86	6.58195	0.96938	6.00458e-11	8.61771e-10
Ctnna1	6.58173	1.00386	6.11964e-11	8.77576e-10
Hsd17b11	6.57368	1.01826	6.4722e-11	9.2664e-10
Zfp62	6.57041	1.20629	6.73683e-11	9.62977e-10
Adam15	6.56743	1.00501	6.71095e-11	9.60049e-10
Cbl	6.56359	0.957211	6.78925e-11	9.68912e-10
Rpl15	6.55759	0.942595	6.99354e-11	9.97267e-10
Dguok	6.5523	1.16185	7.56291e-11	1.07501e-09
Spsb2	6.54973	1.54328	7.86194e-11	1.11484e-09
Rab7	6.54608	0.931536	7.54845e-11	1.07381e-09
Ik	6.54408	0.973852	7.78942e-11	1.10632e-09
Lgals1	6.53896	0.931244	7.83907e-11	1.11248e-09
Tln1	6.53158	0.908476	8.24809e-11	1.16867e-09
Usf2	6.52956	0.951	8.49357e-11	1.20249e-09
Usp8	6.52583	1.00892	8.84566e-11	1.25134e-09
Setd1b	6.52182	1.13474	9.20821e-11	1.2985e-09
Fus	6.51867	0.904398	8.96447e-11	1.26714e-09
Serp1	6.51839	0.927732	9.04106e-11	1.27695e-09
Gm26740	6.51021	1.28435	1.00126e-10	1.40857e-09
Trim8	6.50948	1.0629	9.91255e-11	1.39561e-09
Hmox1	6.50459	1.00807	1.00301e-10	1.40992e-09
1810058I24Rik	6.50118	0.988329	1.03593e-10	1.45504e-09
Cr1l	6.50022	1.05402	1.0522e-10	1.47557e-09
Eef2k	6.49977	1.59754	1.08881e-10	1.5233e-09
Bnip2	6.49466	0.953455	1.06982e-10	1.49792e-09
Tagap	6.49443	1.44402	1.1184e-10	1.56224e-09
Tbca	6.49393	0.942948	1.06881e-10	1.49768e-09
Pkp4	6.49094	1.23318	1.13253e-10	1.5795e-09
Rab1a	6.48913	0.949495	1.10531e-10	1.54518e-09
Hsbp1	6.48576	0.955473	1.13079e-10	1.57832e-09
Slc7a8	6.47862	1.07912	1.21233e-10	1.68815e-09
Nav1	6.47234	1.25264	1.27716e-10	1.77425e-09
Nek7	6.46502	1.01402	1.31459e-10	1.8234e-09
Tbxas1	6.46379	0.968507	1.31171e-10	1.82082e-09
Oasl2	6.46217	1.11496	1.35153e-10	1.87172e-09
Anp32a	6.46039	0.952945	1.33566e-10	1.85118e-09
Tnfrsf1b	6.45553	0.964196	1.38392e-10	1.91508e-09
Gm4951	6.45478	1.27621	1.43425e-10	1.98165e-09
Bank1	6.4529	1.27644	1.45234e-10	2.00508e-09
Slc8b1	6.45132	1.24077	1.46097e-10	2.01544e-09
Tmem88	6.44775	1.28505	1.50073e-10	2.06868e-09
Ncor2	6.44303	1.17721	1.53702e-10	2.11707e-09
Cox5a	6.43023	0.869207	1.57814e-10	2.17201e-09
Btf3	6.42779	0.828375	1.59618e-10	2.19515e-09
Cpne3	6.42255	1.00169	1.72787e-10	2.37075e-09
Fam234a	6.41603	1.25227	1.83732e-10	2.51704e-09
Stx12	6.4051	1.02891	1.9396e-10	2.65308e-09
Dock2	6.40432	0.959572	1.92201e-10	2.63103e-09
Chd6	6.4029	1.17018	1.98577e-10	2.71414e-09
Exoc4	6.40064	1.08746	2.00516e-10	2.73644e-09
Eea1	6.39965	0.97969	1.9907e-10	2.71878e-09
Smim10l1	6.39419	1.07793	2.08877e-10	2.84835e-09
Psme1	6.38658	0.876494	2.09802e-10	2.85878e-09
Tmem8	6.38373	1.76148	2.30245e-10	3.12775e-09
Slc37a2	6.38254	1.11876	2.25727e-10	3.06871e-09
Samd9l	6.372	1.18705	2.41874e-10	3.2807e-09
Ttc3	6.36967	1.17278	2.46144e-10	3.33354e-09
Eif4g2	6.36194	0.862199	2.45878e-10	3.33247e-09
Zmynd15	6.36083	1.15085	2.59635e-10	3.50823e-09
Akirin2	6.35918	1.00958	2.59545e-10	3.50823e-09
Rhoa	6.3487	0.806154	2.64976e-10	3.57497e-09
Git2	6.3444	0.965542	2.82783e-10	3.81232e-09
Rhobtb1	6.34312	2.15259	3.01544e-10	4.04988e-09
Snx29	6.3375	1.38074	3.04447e-10	4.08579e-09
Hps3	6.33689	1.09896	3.01265e-10	4.0492e-09
Ube2q2	6.33298	1.11767	3.09704e-10	4.15321e-09
Dnase1l1	6.32698	1.19987	3.2296e-10	4.32445e-09
Cited2	6.32487	0.992326	3.19435e-10	4.28047e-09
Ywhab	6.32019	0.893573	3.23288e-10	4.32558e-09
Mapk14	6.31467	0.977969	3.42936e-10	4.58503e-09
Cyb5r1	6.31455	1.30661	3.51363e-10	4.69416e-09
Pex13	6.31314	1.45576	3.57166e-10	4.76096e-09
Oas2	6.31218	1.45736	3.57886e-10	4.76699e-09
Zmynd8	6.30853	0.97436	3.5566e-10	4.74445e-09
Rxra	6.30523	1.20685	3.70975e-10	4.93763e-09
Mast3	6.3008	1.18627	3.80728e-10	5.05609e-09
Foxp1	6.29984	0.991263	3.76542e-10	5.00797e-09
Fgl2	6.2942	0.964013	3.85417e-10	5.11455e-09
Slc25a36	6.28934	1.02113	4.04221e-10	5.35607e-09
Fblim1	6.28822	1.08805	4.09639e-10	5.4198e-09
Rsbn1l	6.28643	0.987019	4.09948e-10	5.41985e-09
Mgea5	6.28556	0.992909	4.12712e-10	5.45233e-09
Pdgfa	6.2836	1.17681	4.23996e-10	5.59725e-09
Chp2	6.28057	2.80028	4.52655e-10	5.96672e-09
Scamp5	6.26916	1.39923	4.69906e-10	6.1758e-09
Rab11b	6.26897	0.955591	4.56184e-10	6.00879e-09
Tmem51	6.26761	1.04238	4.64642e-10	6.11566e-09
Znrf2	6.26657	0.996605	4.65883e-10	6.12746e-09
Atf7ip	6.26444	1.02259	4.7212e-10	6.20033e-09
Plekhm2	6.26416	1.01578	4.72697e-10	6.20332e-09
Vkorc1	6.25944	1.12352	4.926e-10	6.45499e-09
Tnfrsf13b	6.24935	1.02435	5.20196e-10	6.80657e-09
Nfe2l2	6.24498	0.858013	5.1359e-10	6.72508e-09
Il18bp	6.24327	1.10086	5.42959e-10	7.0992e-09
Paox	6.2374	1.12845	5.6535e-10	7.38653e-09
Sf3b2	6.23219	0.911328	5.682e-10	7.4183e-09
H2afz	6.22719	0.832263	5.71312e-10	7.45346e-09
Ddx60	6.21217	1.53748	6.73118e-10	8.71769e-09
Taok3	6.21119	0.926249	6.51231e-10	8.47744e-09
B3galnt1	6.21108	2.14492	6.89583e-10	8.91794e-09
Peli1	6.20807	0.956734	6.67727e-10	8.66049e-09
Adrbk1	6.20689	0.91525	6.66556e-10	8.65161e-09
Shfm1	6.20344	0.758292	6.57565e-10	8.54738e-09
Rtcb	6.2025	0.949377	6.91485e-10	8.93604e-09
Iscu	6.20172	0.964952	6.96611e-10	8.98269e-09
Brd2	6.19928	0.908247	6.9553e-10	8.97526e-09
Armcx3	6.18957	1.18785	7.6409e-10	9.83144e-09
Junb	6.18583	0.495747	7.00593e-10	9.0275e-09
Klhl24	6.1841	1.06952	7.83652e-10	1.00758e-08
Chka	6.18175	0.977302	7.85776e-10	1.00959e-08
Mtmr10	6.17592	1.39705	8.37958e-10	1.07508e-08
Arpc4	6.17326	0.867106	8.10738e-10	1.04091e-08
Usp9x	6.16225	0.915666	8.80768e-10	1.12756e-08
Susd3	6.15925	1.28439	9.24621e-10	1.18115e-08
Csf3r	6.15858	1.13311	9.20749e-10	1.17705e-08
Eef1d	6.14884	0.892167	9.51206e-10	1.21424e-08
Ehbp1l1	6.14552	0.929072	9.80941e-10	1.2513e-08
Insr	6.14454	1.32413	1.01396e-09	1.29249e-08
Pias1	6.14059	1.0478	1.02527e-09	1.30504e-08
Dcxr	6.1403	1.1842	1.03618e-09	1.31797e-08
Fam46a	6.13813	0.927889	1.01935e-09	1.29843e-08
Wbp2	6.13383	0.966743	1.06115e-09	1.34878e-08
Lpcat1	6.12893	1.10379	1.10499e-09	1.4035e-08
Pirb	6.12437	0.900114	1.10779e-09	1.40604e-08
Abcc5	6.12395	1.17099	1.14324e-09	1.45001e-08
Tet3	6.11916	0.935779	1.15448e-09	1.46321e-08
Vav2	6.11778	1.19665	1.18872e-09	1.50555e-08
Flcn	6.11392	1.25463	1.22049e-09	1.54358e-08
Nfe2l1	6.11205	0.950599	1.21154e-09	1.53335e-08
Tnrc6a	6.11041	0.976441	1.22603e-09	1.54949e-08
Leprot	6.10248	0.918285	1.27743e-09	1.60987e-08
Abl1	6.09663	1.07377	1.34545e-09	1.6896e-08
Dock8	6.09503	0.955539	1.34414e-09	1.68915e-08
Vipas39	6.09492	1.12853	1.36476e-09	1.71265e-08
Marf1	6.09159	1.1798	1.39459e-09	1.74762e-08
Dip2b	6.08976	0.976334	1.39297e-09	1.74681e-08
Dok1	6.08258	1.06897	1.46711e-09	1.83203e-08
Cd38	6.08174	0.922467	1.44598e-09	1.80691e-08
Mrpl13	6.07468	0.979921	1.52853e-09	1.90605e-08
Tra2a	6.07077	0.891631	1.53516e-09	1.91164e-08
Cndp2	6.06685	0.887802	1.57432e-09	1.95766e-08
Tspan4	6.06492	1.13117	1.63937e-09	2.03287e-08
Nhlrc3	6.06449	1.04058	1.63312e-09	2.02653e-08
Zfp638	6.06051	0.939903	1.65764e-09	2.05409e-08
Tubb2a	6.05981	1.04962	1.68274e-09	2.08349e-08
Kdelr1	6.05726	0.916474	1.68776e-09	2.08705e-08
Atxn7l3b	6.05683	0.897733	1.68371e-09	2.08349e-08
Serpinf1	6.0535	2.29275	1.81532e-09	2.23856e-08
Tacc1	6.05247	0.911729	1.73526e-09	2.1443e-08
Mtmr6	6.051	0.970492	1.76454e-09	2.17745e-08
Naca	6.0442	0.741342	1.76258e-09	2.17655e-08
Cnot2	6.03982	1.03141	1.89784e-09	2.33708e-08
Lbh	6.03881	0.945063	1.89162e-09	2.33103e-08
Tmem171	6.02904	2.21146	2.09894e-09	2.57758e-08
Ano6	6.02572	0.987879	2.05943e-09	2.53256e-08
Ncoa3	6.02339	0.948374	2.08088e-09	2.55717e-08
Zdhhc14	6.02037	1.1757	2.14973e-09	2.63813e-08
Ripk1	6.01638	0.943834	2.17156e-09	2.66124e-08
Sik1	6.01513	0.958557	2.18832e-09	2.67993e-08
Stat1	6.01465	0.908866	2.15976e-09	2.6486e-08
Slc17a5	6.00985	1.39131	2.31333e-09	2.82525e-08
Atrx	6.00718	0.877586	2.25508e-09	2.7579e-08
Eng	6.0035	1.32254	2.39696e-09	2.92337e-08
Fkbp2	6.00073	0.896891	2.37091e-09	2.89359e-08
Fam195b	5.9885	0.919779	2.56332e-09	3.11771e-08
Ncor1	5.98757	0.876699	2.54982e-09	3.10555e-08
Ifi27l2a	5.98576	0.942282	2.56212e-09	3.11771e-08
Myom1	5.98467	2.53987	2.7589e-09	3.35329e-08
Trim41	5.97608	1.08418	2.79716e-09	3.39747e-08
Lima1	5.97311	1.01333	2.83435e-09	3.43795e-08
Ddx24	5.96629	0.881476	2.91163e-09	3.52928e-08
Cdk6	5.96584	0.995411	2.95561e-09	3.58015e-08
Psd3	5.96217	1.17095	3.05352e-09	3.69385e-08
Wdr41	5.9613	1.05186	3.05363e-09	3.69385e-08
Uba7	5.96	1.19541	3.09423e-09	3.74042e-08
Zfand6	5.95202	0.916428	3.19403e-09	3.85321e-08
C5ar2	5.95048	1.17124	3.27423e-09	3.94194e-08
Gmip	5.94891	0.967625	3.26517e-09	3.93368e-08
S1pr1	5.94584	2.09109	3.45423e-09	4.15021e-08
Ptpra	5.94533	0.947605	3.33301e-09	4.00998e-08
Ptpn6	5.93943	0.864543	3.3997e-09	4.08745e-08
Ebi3	5.93833	1.05256	3.50375e-09	4.20403e-08
Hprt	5.9366	0.899928	3.49389e-09	4.19502e-08
Ifi27	5.93501	0.916923	3.53553e-09	4.2393e-08
Smarca2	5.92579	1.04101	3.76776e-09	4.5056e-08
Vcp	5.92313	0.847726	3.73117e-09	4.46786e-08
Rplp0	5.91659	0.649148	3.76061e-09	4.50008e-08
Secisbp2l	5.91603	0.91373	3.95678e-09	4.72529e-08
Sumo2	5.915	0.861308	3.9382e-09	4.70625e-08
Serpinb8	5.90891	1.41197	4.23557e-09	5.04805e-08
Nme4	5.90814	1.80806	4.30046e-09	5.11853e-08
Tlr8	5.90619	1.37683	4.29816e-09	5.11853e-08
Dnaaf3	5.90111	1.52615	4.4469e-09	5.28221e-08
Cep170	5.90022	0.919084	4.34811e-09	5.17178e-08
Ergic3	5.89896	0.931385	4.39317e-09	5.22189e-08
Acap2	5.89114	0.928756	4.59819e-09	5.451e-08
Igbp1	5.89092	0.968825	4.62481e-09	5.47891e-08
Sft2d2	5.88283	1.04111	4.86595e-09	5.75308e-08
Vegfb	5.88257	1.29531	4.93121e-09	5.82637e-08
Enpp4	5.87875	1.51491	5.07896e-09	5.99695e-08
Slc25a3	5.87869	0.750485	4.78634e-09	5.66273e-08
Lgals8	5.86662	0.924341	5.31224e-09	6.26823e-08
Rraga	5.86437	0.990374	5.41255e-09	6.38235e-08
Tk2	5.85911	1.17883	5.63875e-09	6.64028e-08
Sod1	5.85221	0.876212	5.7443e-09	6.75563e-08
Atp5a1	5.85081	0.813898	5.70923e-09	6.71883e-08
Ago3	5.84963	1.03289	5.91437e-09	6.95104e-08
Apc	5.84833	0.96895	5.94215e-09	6.97908e-08
Sox4	5.8434	1.00445	6.10457e-09	7.16511e-08
Eif2ak2	5.84308	0.963641	6.12602e-09	7.18555e-08
Lrrc25	5.84028	1.00213	6.24742e-09	7.32311e-08
Dok3	5.83685	0.973903	6.36307e-09	7.44886e-08
Aes	5.8346	0.860865	6.36217e-09	7.44886e-08
Tecpr1	5.83444	1.25439	6.53545e-09	7.63557e-08
Creb1	5.83352	0.941536	6.47503e-09	7.56996e-08
Nbr1	5.82996	1.02744	6.64664e-09	7.76038e-08
Hebp1	5.8163	0.978654	7.17989e-09	8.35556e-08
Myh10	5.81612	1.75577	7.37277e-09	8.5688e-08
Ddi2	5.80824	0.875385	7.4535e-09	8.65131e-08
Glmp	5.80724	0.889019	7.52576e-09	8.72949e-08
Aamp	5.79823	0.866047	7.90147e-09	9.15335e-08
Crim1	5.79464	1.54004	8.32115e-09	9.61447e-08
Ddrgk1	5.79454	0.877891	8.08993e-09	9.36557e-08
Tnrc18	5.79311	0.910573	8.17837e-09	9.46165e-08
Calhm2	5.79185	1.35676	8.41792e-09	9.71997e-08
Peak1	5.78921	1.04273	8.43972e-09	9.73882e-08
Map3k3	5.78644	1.05829	8.58884e-09	9.89804e-08
Hspe1	5.78166	0.824646	8.58845e-09	9.89804e-08
Scarf1	5.77704	1.59091	9.22856e-09	1.06146e-07
Lmna	5.77198	0.892082	9.211e-09	1.06013e-07
Snapc5	5.77123	0.909349	9.31665e-09	1.07021e-07
Nr1d2	5.76912	1.48215	9.63306e-09	1.10442e-07
Evl	5.76403	0.860251	9.62376e-09	1.10406e-07
Nars	5.76372	0.849719	9.64434e-09	1.105e-07
Sp110	5.76354	0.91075	9.72905e-09	1.11399e-07
Ppm1h	5.76204	1.00593	9.87591e-09	1.13007e-07
Chd9	5.75474	0.952555	1.02683e-08	1.17422e-07
Smad1	5.75293	0.990504	1.04041e-08	1.18899e-07
Pgm2l1	5.75053	1.22117	1.06504e-08	1.21635e-07
Snx24	5.74728	1.18788	1.0836e-08	1.23675e-07
Pcmtd1	5.74472	0.90916	1.0854e-08	1.23802e-07
Engase	5.74426	1.56989	1.11549e-08	1.26988e-07
Dtx3l	5.74165	0.913498	1.1048e-08	1.25933e-07
Ikzf1	5.74091	0.884417	1.10589e-08	1.25977e-07
Dnajc7	5.73034	0.887455	1.17766e-08	1.3398e-07
Etnk1	5.72696	0.937768	1.2049e-08	1.36905e-07
Atp8a1	5.72029	0.862262	1.2415e-08	1.40793e-07
Sdf2l1	5.71877	0.911622	1.26241e-08	1.42982e-07
Map1lc3b	5.71639	0.828779	1.26171e-08	1.42982e-07
Ash1l	5.71561	0.864023	1.27674e-08	1.44421e-07
Spcs2	5.71541	0.840803	1.27297e-08	1.44086e-07
Spg20	5.71494	1.28817	1.31102e-08	1.47922e-07
Arl6ip5	5.71426	0.896658	1.29402e-08	1.46283e-07
Bcl2l1	5.713	0.960235	1.30881e-08	1.47767e-07
Ogfrl1	5.71205	0.930665	1.314e-08	1.48165e-07
Tmem141	5.71105	1.06324	1.33201e-08	1.4991e-07
Stard3nl	5.7107	0.959249	1.32717e-08	1.4946e-07
R3hdm2	5.70648	0.888304	1.35232e-08	1.52004e-07
Luc7l2	5.70442	0.803359	1.34437e-08	1.51206e-07
Rnf141	5.70252	1.10177	1.40074e-08	1.57346e-07
Ctr9	5.70199	1.09192	1.40349e-08	1.57556e-07
Pld1	5.70154	1.23545	1.41471e-08	1.58515e-07
Sipa1	5.6999	0.882057	1.40471e-08	1.57594e-07
Fam174a	5.69884	0.878555	1.412e-08	1.58311e-07
Snw1	5.69781	0.87081	1.41984e-08	1.5899e-07
Cln8	5.69249	0.884237	1.46503e-08	1.63947e-07
Coro7	5.68792	0.986973	1.51439e-08	1.69364e-07
Txndc16	5.68774	1.23661	1.53021e-08	1.71025e-07
Ivns1abp	5.68454	0.871469	1.53188e-08	1.71105e-07
Dgkd	5.68429	0.990771	1.54598e-08	1.72571e-07
St3gal6	5.68252	2.16584	1.60716e-08	1.79063e-07
Lat2	5.68038	0.883052	1.57029e-08	1.75175e-07
Eef1g	5.67386	0.792252	1.60037e-08	1.78418e-07
Pcyox1	5.67058	1.00754	1.67613e-08	1.8663e-07
Cmtm7	5.66807	0.846439	1.67774e-08	1.86693e-07
Eif1b	5.66472	0.861841	1.71599e-08	1.9083e-07
Rnaset2a	5.65947	0.956884	1.78197e-08	1.97797e-07
Arf1	5.6579	0.800886	1.76091e-08	1.95703e-07
Sh3bp1	5.65775	0.880549	1.78928e-08	1.98484e-07
Mcfd2	5.65611	0.864239	1.80173e-08	1.9974e-07
Pld2	5.65459	1.26613	1.85325e-08	2.05196e-07
Clcn5	5.64538	0.987993	1.93286e-08	2.13611e-07
Hook3	5.63635	0.872834	2.01976e-08	2.228e-07
Fuca1	5.63083	0.841045	2.07708e-08	2.28981e-07
Oxr1	5.62975	1.02523	2.11622e-08	2.33007e-07
Gaa	5.6285	0.968218	2.12696e-08	2.33899e-07
Pitpnc1	5.628	0.924509	2.12543e-08	2.33877e-07
Rdx	5.62681	0.850648	2.12894e-08	2.33973e-07
Kif1b	5.62113	0.927005	2.21135e-08	2.42729e-07
Ctsl	5.61735	0.803971	2.20538e-08	2.42224e-07
Ly6a	5.61192	0.926843	2.31995e-08	2.54023e-07
Triap1	5.61135	1.06455	2.35542e-08	2.57749e-07
Crat	5.60757	1.18111	2.41582e-08	2.64032e-07
Tcn2	5.60444	0.833202	2.41019e-08	2.63579e-07
Slc13a3	5.60214	1.93165	2.53031e-08	2.76037e-07
Ugcg	5.59675	0.956327	2.54278e-08	2.77227e-07
Wdr44	5.59392	1.15637	2.60573e-08	2.83743e-07
Chchd2	5.5881	0.650708	2.57527e-08	2.80597e-07
Was	5.58313	0.861054	2.73417e-08	2.97182e-07
Dennd4c	5.58037	1.15829	2.81414e-08	3.05314e-07
St13	5.58022	0.814932	2.75492e-08	2.99255e-07
Dynll2	5.57939	0.909263	2.801e-08	3.04074e-07
Prune2	5.57832	1.24832	2.85526e-08	3.09398e-07
Slc35a5	5.57699	1.14351	2.86772e-08	3.10559e-07
Zswim6	5.57542	0.856566	2.85069e-08	3.09091e-07
Nop10	5.57068	0.827908	2.91794e-08	3.15613e-07
Myl6	5.56747	0.612523	2.87365e-08	3.11012e-07
Sh3bgrl	5.56229	0.765874	3.02077e-08	3.26141e-07
Fam102b	5.56128	0.990121	3.11112e-08	3.35488e-07
Smim14	5.55465	0.875237	3.21187e-08	3.46142e-07
Polg	5.55104	1.27668	3.32747e-08	3.58167e-07
Fam63b	5.54909	0.860473	3.31095e-08	3.56604e-07
Nap1l1	5.545	0.806118	3.35201e-08	3.6059e-07
Slc2a8	5.53544	1.52467	3.65827e-08	3.92585e-07
Rufy3	5.53484	0.943652	3.60167e-08	3.86978e-07
Ywhaq	5.53166	0.818982	3.63197e-08	3.89998e-07
Exoc3	5.52838	0.877643	3.72714e-08	3.99735e-07
Os9	5.52593	0.830407	3.76054e-08	4.0283e-07
Cox6c	5.52354	0.718754	3.73008e-08	3.99808e-07
Slc39a10	5.5227	1.13823	3.88915e-08	4.16107e-07
Kpnb1	5.51973	0.842091	3.8983e-08	4.16834e-07
Snapin	5.51344	1.0205	4.07857e-08	4.35587e-07
Efcab14	5.50516	0.92046	4.25332e-08	4.53161e-07
Cd2ap	5.50509	0.823309	4.21667e-08	4.49795e-07
Tep1	5.5028	0.841617	4.28422e-08	4.5618e-07
Trmt112	5.49973	0.835232	4.35913e-08	4.63878e-07
Snx13	5.49788	1.09085	4.45751e-08	4.73497e-07
Sept2	5.49745	0.814135	4.39705e-08	4.67634e-07
Ankfy1	5.49618	0.880291	4.46038e-08	4.7352e-07
Rbbp6	5.49557	0.828928	4.44981e-08	4.72962e-07
Dad1	5.49118	0.796305	4.53567e-08	4.81225e-07
Tex264	5.48728	0.97786	4.7128e-08	4.99422e-07
Gab3	5.48585	1.64635	4.82894e-08	5.11425e-07
Slc38a6	5.47963	0.919299	4.89833e-08	5.18465e-07
Nucks1	5.47309	0.815847	5.03171e-08	5.32265e-07
4930455G09Rik	5.47201	1.63757	5.21315e-08	5.50803e-07
Kif3a	5.47138	1.39765	5.20872e-08	5.50663e-07
Cep68	5.46952	1.51398	5.27437e-08	5.56941e-07
Hs1bp3	5.45841	1.3486	5.5904e-08	5.89962e-07
Ifit3	5.45692	1.73496	5.67163e-08	5.97824e-07
Specc1	5.45536	0.925119	5.60871e-08	5.91543e-07
Cant1	5.452	0.984716	5.73323e-08	6.03959e-07
Fam3c	5.44944	0.9206	5.79946e-08	6.10213e-07
Pja2	5.44229	0.951707	6.0398e-08	6.35125e-07
Sdha	5.43956	0.818628	6.08057e-08	6.39034e-07
Slc16a7	5.43806	1.45614	6.26769e-08	6.57923e-07
Tmem106c	5.43382	1.17621	6.37698e-08	6.68605e-07
Bicd2	5.42967	0.948709	6.47007e-08	6.77966e-07
Hbp1	5.42561	0.886837	6.60116e-08	6.90887e-07
Tpp2	5.42238	0.823268	6.68525e-08	6.98456e-07
Kif5b	5.42234	0.788478	6.6382e-08	6.93947e-07
Crlf3	5.41342	0.843125	7.03504e-08	7.34568e-07
Ago1	5.41202	1.16999	7.18569e-08	7.49859e-07
Spcs1	5.40834	0.803133	7.2099e-08	7.51944e-07
Psen2	5.40545	0.933335	7.3938e-08	7.7022e-07
Rgl2	5.40356	0.903997	7.45459e-08	7.76098e-07
Rasa3	5.40309	0.921998	7.48008e-08	7.78296e-07
Parp8	5.39675	1.03804	7.77986e-08	8.09014e-07
Ap2s1	5.39265	0.779268	7.80531e-08	8.11187e-07
Tle4	5.3912	0.843145	7.94863e-08	8.25599e-07
Btk	5.38936	0.878186	8.05516e-08	8.36176e-07
Akap10	5.38924	1.13973	8.13182e-08	8.43148e-07
Pepd	5.38833	0.919907	8.11365e-08	8.41756e-07
Dennd5a	5.38208	0.837439	8.35391e-08	8.65662e-07
Kdm5a	5.38204	0.844161	8.35869e-08	8.65662e-07
Ppp1r10	5.37745	0.819598	8.54606e-08	8.84552e-07
Vps4b	5.37046	0.804868	8.87749e-08	9.16722e-07
Prrc2c	5.3701	0.768886	8.81504e-08	9.11332e-07
Ndufb4	5.36917	0.796089	8.92958e-08	9.21566e-07
Atp5e	5.36713	0.675907	8.85812e-08	9.15253e-07
Ptgs1	5.3591	0.814906	9.4278e-08	9.70731e-07
Uqcrb	5.35198	0.765806	9.73598e-08	1.0013e-06
Zcchc24	5.34763	0.945707	1.01337e-07	1.0404e-06
Brd7	5.34541	0.824201	1.01992e-07	1.04652e-06
Snx27	5.34156	1.01498	1.05067e-07	1.07683e-06
Ubald2	5.33876	0.808129	1.05517e-07	1.08082e-06
Sft2d1	5.3366	0.895602	1.07497e-07	1.10047e-06
Parvb	5.33564	0.926214	1.08164e-07	1.10666e-06
Ndufs7	5.33331	0.793147	1.08576e-07	1.11023e-06
Lifr	5.33248	0.986582	1.10169e-07	1.12588e-06
Nedd8	5.32449	0.759696	1.13038e-07	1.15453e-06
Csnk1e	5.3234	0.858139	1.15197e-07	1.17591e-06
Pigz	5.31905	2.36973	1.21464e-07	1.23633e-06
Sp3	5.31603	0.846957	1.19758e-07	1.22037e-06
Zscan26	5.3143	1.0297	1.21773e-07	1.23876e-06
Gatm	5.31297	0.800889	1.20993e-07	1.23224e-06
Pgap2	5.31181	0.835349	1.22499e-07	1.24544e-06
Ifit2	5.31099	1.27556	1.2476e-07	1.2677e-06
Maml2	5.31041	1.22022	1.24944e-07	1.26885e-06
Agpat3	5.30956	1.05237	1.25091e-07	1.26961e-06
Nsa2	5.30418	0.752145	1.26059e-07	1.27871e-06
Fam46c	5.30353	0.827261	1.27789e-07	1.29478e-06
Zmat2	5.30113	0.793713	1.2928e-07	1.3084e-06
Yme1l1	5.30042	0.813035	1.30035e-07	1.31529e-06
Atp5l	5.29335	0.661334	1.32307e-07	1.33599e-06
Eif4g1	5.28807	0.780589	1.38388e-07	1.3966e-06
Tank	5.28712	0.814538	1.39689e-07	1.40893e-06
Zhx1	5.28707	0.927178	1.40623e-07	1.41755e-06
Sipa1l2	5.28406	1.32942	1.44364e-07	1.45115e-06
Akirin1	5.28077	0.809232	1.44569e-07	1.45239e-06
Cbx3	5.28056	0.791227	1.44299e-07	1.45115e-06
Sema6d	5.27827	1.48891	1.4926e-07	1.49698e-06
Snrpb2	5.27235	0.782582	1.50796e-07	1.51068e-06
Apbb1ip	5.27011	0.78118	1.52511e-07	1.527e-06
Acsl1	5.26794	1.01742	1.56282e-07	1.56388e-06
Rubcn	5.26435	1.51432	1.60986e-07	1.60373e-06
Itpkb	5.26358	0.857966	1.58901e-07	1.5883e-06
Smim11	5.26217	0.835384	1.60078e-07	1.59647e-06
Mfap1b	5.2616	1.21876	1.62438e-07	1.61638e-06
Cryba4	5.26107	2.38542	1.65629e-07	1.64537e-06
Hnrnpa3	5.25879	0.721721	1.60433e-07	1.59912e-06
Edf1	5.25849	0.761888	1.61721e-07	1.61015e-06
Gxylt1	5.25833	0.916096	1.6403e-07	1.6304e-06
Mrfap1	5.25719	0.764363	1.63037e-07	1.62143e-06
Ramp1	5.24688	1.14198	1.75323e-07	1.73749e-06
Cept1	5.24524	0.866776	1.75391e-07	1.73749e-06
Pnpla7	5.24155	0.879673	1.7906e-07	1.77285e-06
Gigyf1	5.2408	0.959364	1.80122e-07	1.78238e-06
H2-M3	5.23828	0.871676	1.82139e-07	1.80033e-06
Tgoln1	5.23523	0.774189	1.83685e-07	1.8146e-06
BC003331	5.23384	0.879704	1.8667e-07	1.84307e-06
H2-T22	5.23305	0.842515	1.87084e-07	1.84613e-06
Rnf2	5.22748	1.08906	1.94252e-07	1.91474e-06
Fxr1	5.22558	0.783119	1.93821e-07	1.91155e-06
Mitf	5.21821	0.856727	2.02592e-07	1.99473e-06
Dnase2a	5.21774	0.780313	2.01772e-07	1.98776e-06
Stau1	5.21485	0.940663	2.06884e-07	2.03587e-06
Chchd7	5.21096	0.964417	2.11493e-07	2.07893e-06
Ap2m1	5.20978	0.770608	2.10524e-07	2.07054e-06
Etv1	5.20057	1.49216	2.25908e-07	2.21817e-06
Hck	5.1905	0.782023	2.33374e-07	2.29021e-06
Il18	5.18845	1.04422	2.38631e-07	2.3405e-06
Ttc28	5.18707	1.61551	2.43056e-07	2.38128e-06
Pccb	5.18413	1.24183	2.45453e-07	2.4008e-06
4933433G15Rik	5.18235	1.24997	2.47447e-07	2.41631e-06
Slamf9	5.17924	0.842258	2.48969e-07	2.42984e-06
Pygb	5.17732	1.12697	2.53794e-07	2.47421e-06
Gm26669	5.17487	1.2951	2.57742e-07	2.50995e-06
Pgpep1	5.17416	1.30922	2.58906e-07	2.51991e-06
Dnajc3	5.17331	0.764529	2.55232e-07	2.48687e-06
Cacul1	5.16329	0.921893	2.71646e-07	2.64246e-06
Adcy9	5.15762	1.98409	2.85305e-07	2.76474e-06
Vcpip1	5.15644	0.841366	2.80584e-07	2.72627e-06
Cir1	5.15589	0.858013	2.8183e-07	2.73553e-06
Dnajc19	5.15494	0.797734	2.82447e-07	2.74003e-06
Raph1	5.15476	0.902319	2.83529e-07	2.74902e-06
Ube3a	5.15088	0.773594	2.87635e-07	2.7858e-06
Msl1	5.15074	0.80456	2.88679e-07	2.79438e-06
Emc3	5.14712	0.83708	2.94944e-07	2.85193e-06
Plcl2	5.14668	0.943533	2.96549e-07	2.86433e-06
Sema4d	5.14643	0.799266	2.95112e-07	2.852e-06
Zmynd11	5.14569	0.84645	2.97105e-07	2.86814e-06
A630001G21Rik	5.14084	1.02021	3.06366e-07	2.95434e-06
Cadm1	5.13964	1.04312	3.0859e-07	2.97417e-06
Plbd2	5.13795	0.87909	3.09923e-07	2.9854e-06
Cdc5l	5.13661	0.773093	3.10255e-07	2.98698e-06
Rabgap1	5.13659	0.961846	3.12775e-07	3.00961e-06
Pofut1	5.13591	1.07272	3.14758e-07	3.02547e-06
Ppfibp2	5.13492	1.16827	3.17234e-07	3.04593e-06
Bcat2	5.13304	0.974873	3.19173e-07	3.06289e-06
Fam134c	5.13166	0.975934	3.21184e-07	3.08053e-06
Tmem106b	5.1295	0.916015	3.24245e-07	3.10653e-06
Pabpc1	5.12922	0.543829	3.14763e-07	3.02547e-06
Ndufa13	5.12824	0.732278	3.21667e-07	3.08349e-06
Ulk1	5.12766	1.17164	3.29435e-07	3.15286e-06
Acbd5	5.12387	0.82954	3.33033e-07	3.18558e-06
Gna15	5.11915	1.22152	3.44815e-07	3.2912e-06
Skp2	5.11859	1.45531	3.47425e-07	3.31433e-06
Tmco1	5.1182	0.766415	3.41543e-07	3.26171e-06
Tspo	5.11818	0.720813	3.38004e-07	3.22965e-06
Zfp592	5.11396	0.977059	3.52223e-07	3.3583e-06
Rit1	5.10665	0.948889	3.65718e-07	3.48323e-06
Papola	5.1034	0.752446	3.68285e-07	3.5058e-06
Uqcc3	5.10124	0.812548	3.74373e-07	3.55994e-06
Thra	5.1003	1.38146	3.81361e-07	3.62446e-06
Cd300lb	5.09863	1.0464	3.82346e-07	3.63188e-06
Mtmr12	5.09834	1.30948	3.8477e-07	3.651e-06
Dync1h1	5.09208	0.752771	3.90215e-07	3.69676e-06
Atp6v1f	5.092	0.708216	3.87997e-07	3.6777e-06
Itgam	5.09116	0.774933	3.90819e-07	3.70051e-06
Max	5.0893	0.811228	3.98399e-07	3.77026e-06
Aplp2	5.08774	0.753834	3.98783e-07	3.77189e-06
Clptm1l	5.08773	0.787285	4.01215e-07	3.79288e-06
Cers2	5.08485	0.789305	4.07119e-07	3.84664e-06
Pon2	5.083	0.78185	4.10989e-07	3.88115e-06
Vps41	5.08049	0.817177	4.17262e-07	3.93621e-06
Arrdc3	5.07692	0.821383	4.24385e-07	3.99916e-06
Dtnbp1	5.07175	0.879644	4.37704e-07	4.12031e-06
Slc12a7	5.06907	1.06542	4.45766e-07	4.18954e-06
Ncoa2	5.06835	0.926697	4.45705e-07	4.18954e-06
Tmed9	5.06663	0.741679	4.45299e-07	4.18954e-06
Ccar1	5.06631	0.777709	4.47959e-07	4.20793e-06
4933434E20Rik	5.06622	0.858166	4.49827e-07	4.22325e-06
Zfp467	5.06427	1.01781	4.56626e-07	4.28029e-06
Tlk1	5.06357	0.791787	4.54649e-07	4.26627e-06
Enpp1	5.06161	1.31263	4.65743e-07	4.35657e-06
E230013L22Rik	5.06113	1.59627	4.68549e-07	4.38051e-06
Kdelc2	5.05954	1.33507	4.70985e-07	4.39867e-06
Sfr1	5.05822	0.746626	4.65496e-07	4.35655e-06
Ddx6	5.05821	0.73644	4.64073e-07	4.34552e-06
Sdhb	5.05597	0.754458	4.71687e-07	4.40291e-06
Sult1a1	5.04545	1.39162	5.06649e-07	4.71934e-06
Kat6a	5.03931	0.78955	5.15176e-07	4.79375e-06
Slc15a3	5.03855	0.711772	5.10596e-07	4.75363e-06
Snta1	5.0365	1.39484	5.30705e-07	4.93051e-06
Dennd6a	5.0336	0.906542	5.33139e-07	4.95054e-06
Psmc3	5.02455	0.740594	5.53866e-07	5.13764e-06
Fmnl2	5.02149	0.876885	5.6674e-07	5.25432e-06
Bod1l	5.01511	0.754789	5.82116e-07	5.39405e-06
Dnajb9	5.01499	0.851454	5.85579e-07	5.42332e-06
Ing4	5.01423	0.895111	5.8876e-07	5.44994e-06
Dhrs1	5.01101	0.848345	5.97866e-07	5.53135e-06
Themis2	5.00831	0.805835	6.04803e-07	5.59262e-06
Hlx	5.00129	0.822241	6.27367e-07	5.79524e-06
Pnisr	4.99987	0.765532	6.2956e-07	5.81248e-06
March8	4.99856	1.01286	6.40225e-07	5.90482e-06
2700060E02Rik	4.99699	0.727735	6.3688e-07	5.87701e-06
Ubxn1	4.99179	0.726059	6.54168e-07	6.03029e-06
Slc25a45	4.99167	0.937045	6.61415e-07	6.09155e-06
Slc30a1	4.99124	0.865991	6.61499e-07	6.09155e-06
Ankhd1	4.98693	0.804374	6.74686e-07	6.20977e-06
Zfp644	4.9825	0.797607	6.89722e-07	6.33832e-06
Slc38a7	4.98064	1.02185	7.01285e-07	6.44125e-06
Gpr157	4.97615	1.07774	7.17481e-07	6.57642e-06
Top2b	4.97413	0.769643	7.19326e-07	6.58993e-06
Trim12c	4.97222	0.891485	7.2951e-07	6.67979e-06
Fam173a	4.96885	0.771827	7.39131e-07	6.7644e-06
Hsp90ab1	4.96778	0.404869	7.15878e-07	6.5651e-06
Ids	4.96744	0.872364	7.46923e-07	6.83219e-06
Ampd3	4.96574	1.29882	7.59896e-07	6.94372e-06
Trpv4	4.96343	1.88994	7.74894e-07	7.0735e-06
Card6	4.96208	2.20768	7.8264e-07	7.14054e-06
Kmt2a	4.9617	0.768972	7.65583e-07	6.99209e-06
Pml	4.95806	1.19581	7.89165e-07	7.19269e-06
Selt	4.95443	0.732911	7.92588e-07	7.22019e-06
Rbm47	4.95428	0.75748	7.94395e-07	7.23294e-06
Kctd12b	4.9527	1.40879	8.13816e-07	7.40219e-06
Ndufa2	4.95105	0.674179	7.99977e-07	7.28004e-06
Zfp217	4.95087	0.992534	8.14988e-07	7.40906e-06
Nlrc4	4.95046	1.19248	8.19836e-07	7.44552e-06
Magt1	4.94846	0.734202	8.16933e-07	7.42294e-06
Fundc2	4.94562	0.764864	8.31598e-07	7.54848e-06
Cbx1	4.94536	0.777103	8.3286e-07	7.55608e-06
Trim33	4.94431	0.859334	8.39534e-07	7.61274e-06
Tm9sf4	4.94247	0.842608	8.47429e-07	7.68042e-06
Zkscan3	4.94137	0.879366	8.53023e-07	7.72325e-06
Csde1	4.9386	0.670278	8.51891e-07	7.71693e-06
Fam160b1	4.93819	0.933663	8.67798e-07	7.85302e-06
Smarcad1	4.93696	0.883123	8.72406e-07	7.8907e-06
Dctn5	4.92877	0.850577	9.08354e-07	8.20749e-06
Vps35	4.92566	0.732179	9.17462e-07	8.28137e-06
Skil	4.92535	0.712311	9.13163e-07	8.24676e-06
AW549877	4.92088	1.02967	9.48385e-07	8.55616e-06
Hmbox1	4.90792	0.904669	1.00995e-06	9.08395e-06
Naa50	4.90737	0.738165	1.00601e-06	9.0531e-06
Blvra	4.90683	0.764646	1.01167e-06	9.09477e-06
Eif3e	4.90681	0.708139	1.00456e-06	9.04462e-06
Pcbp1	4.90666	0.689075	1.00299e-06	9.035e-06
Cog7	4.90657	0.945439	1.01849e-06	9.14683e-06
Ctsf	4.90618	1.31357	1.0273e-06	9.21666e-06
Nucb1	4.90362	0.747108	1.02667e-06	9.21568e-06
Anks1	4.90345	0.913215	1.03313e-06	9.25962e-06
Gstm1	4.9003	0.862501	1.048e-06	9.38636e-06
Sel1l	4.89259	0.770981	1.08646e-06	9.71312e-06
Rnaset2b	4.89037	0.839743	1.1016e-06	9.83863e-06
Mfap3	4.88996	0.96696	1.10743e-06	9.88573e-06
Ube2d2a	4.88921	0.716184	1.10059e-06	9.83453e-06
Bid	4.88859	1.32988	1.1221e-06	1.00016e-05
Atxn1	4.88782	0.849241	1.11568e-06	9.95438e-06
Tmed7	4.88617	0.735799	1.12003e-06	9.98813e-06
Abcd3	4.88525	0.953948	1.13354e-06	1.00985e-05
Zfp157	4.88486	1.61248	1.14764e-06	1.0219e-05
Polr2a	4.88051	0.738846	1.15198e-06	1.02525e-05
Cenpb	4.87965	0.738281	1.15719e-06	1.02886e-05
Rab3gap2	4.87811	0.903441	1.17283e-06	1.04172e-05
Sgpp1	4.87087	0.872478	1.21553e-06	1.07643e-05
Stat6	4.87041	0.761622	1.21322e-06	1.07491e-05
Itpripl1	4.87021	1.23126	1.22756e-06	1.08654e-05
Tmem68	4.85985	0.985139	1.28771e-06	1.13807e-05
Stom	4.85879	0.87761	1.29028e-06	1.13978e-05
Cuedc2	4.85649	0.76649	1.3015e-06	1.14816e-05
Igsf6	4.85649	0.721046	1.29653e-06	1.14473e-05
Rcc2	4.85636	0.786537	1.3035e-06	1.14918e-05
Xrn1	4.85612	0.815093	1.30585e-06	1.15067e-05
Rab5b	4.85461	0.865297	1.31794e-06	1.16076e-05
Crebbp	4.85313	0.726763	1.31943e-06	1.16149e-05
Zfand2a	4.85097	0.879396	1.34189e-06	1.18068e-05
Ms4a4a	4.84812	1.15621	1.36897e-06	1.20391e-05
Pbrm1	4.84043	0.713905	1.40321e-06	1.23341e-05
Ddhd2	4.83694	0.951037	1.4422e-06	1.26643e-05
Arsk	4.83591	1.07689	1.45291e-06	1.27457e-05
Rmnd1	4.83544	1.21621	1.45974e-06	1.27994e-05
Gm4944	4.83249	1.21132	1.4808e-06	1.29649e-05
Adcy7	4.83154	0.789328	1.47466e-06	1.29238e-05
Asxl2	4.8308	0.791164	1.47988e-06	1.29632e-05
Slc46a3	4.82892	1.89749	1.51811e-06	1.32719e-05
Psmb8	4.82422	0.684881	1.51379e-06	1.32407e-05
Dido1	4.82339	0.912222	1.53996e-06	1.34365e-05
Marc2	4.82184	0.753158	1.54552e-06	1.34784e-05
Cstb	4.82171	0.666178	1.52926e-06	1.33496e-05
Lmbrd2	4.8155	1.14242	1.6089e-06	1.40242e-05
Cd82	4.81171	0.897481	1.63162e-06	1.42014e-05
Nfkb2	4.81133	0.828612	1.63122e-06	1.42014e-05
Acin1	4.81027	0.713114	1.63037e-06	1.42014e-05
Fam20c	4.80516	0.760017	1.67728e-06	1.45845e-05
Serbp1	4.8048	0.662029	1.66344e-06	1.44713e-05
Kbtbd2	4.80472	0.910299	1.68981e-06	1.46863e-05
Gpr155	4.80326	1.37235	1.71452e-06	1.48792e-05
Zmat5	4.8027	0.881374	1.70517e-06	1.48126e-05
Gtf2a1	4.8021	0.815809	1.70687e-06	1.48201e-05
Saysd1	4.80147	1.15518	1.72448e-06	1.49584e-05
Cyth3	4.79776	0.834622	1.7449e-06	1.5121e-05
Fnip1	4.79679	0.726371	1.74492e-06	1.5121e-05
St6galnac4	4.79439	0.920021	1.77838e-06	1.54034e-05
Slc7a7	4.79226	0.827307	1.79369e-06	1.55285e-05
Fes	4.7863	0.7238	1.83789e-06	1.58956e-05
Ifi44	4.78542	1.10697	1.86475e-06	1.60966e-05
Zfr	4.78499	0.752373	1.85317e-06	1.60083e-05
Eif3f	4.78387	0.675887	1.84922e-06	1.59858e-05
Hltf	4.78383	0.809069	1.86728e-06	1.61106e-05
Mcee	4.78021	0.853102	1.90397e-06	1.64113e-05
Stk4	4.77947	0.745032	1.9039e-06	1.64113e-05
Arhgef12	4.7738	0.933785	1.96768e-06	1.69275e-05
C330006A16Rik	4.76249	1.13122	2.08766e-06	1.79337e-05
Sipa1l1	4.75902	1.05328	2.11892e-06	1.81847e-05
Slc35f5	4.75733	1.14347	2.14037e-06	1.8351e-05
Lrch3	4.75398	0.980991	2.16988e-06	1.85861e-05
Ahsa1	4.75119	0.73037	2.18585e-06	1.87049e-05
Pnp	4.75096	0.703332	2.18197e-06	1.86807e-05
Ptafr	4.75035	0.721411	2.18927e-06	1.87251e-05
Rala	4.74648	0.723944	2.23449e-06	1.90936e-05
Slc29a1	4.7442	0.761506	2.2646e-06	1.93415e-05
Fgd3	4.73995	0.983969	2.32412e-06	1.98309e-05
Dbi	4.7373	0.67084	2.32069e-06	1.98111e-05
Bcl7b	4.73616	0.839814	2.36013e-06	2.01188e-05
Trim34a	4.72691	1.35474	2.48946e-06	2.11604e-05
Stra13	4.72472	0.71286	2.48422e-06	2.11361e-05
Ppp1r15a	4.72371	0.703891	2.4877e-06	2.11556e-05
Aldh9a1	4.72226	0.805342	2.5236e-06	2.14378e-05
Gm4955	4.72164	1.21831	2.54787e-06	2.16052e-05
Sumf1	4.72121	0.815322	2.53711e-06	2.15346e-05
Phf3	4.71957	0.71417	2.54571e-06	2.15973e-05
Vps26a	4.71878	0.715757	2.55677e-06	2.16704e-05
Dnaja1	4.71774	0.696158	2.55964e-06	2.16843e-05
Sri	4.71717	0.694596	2.57299e-06	2.17871e-05
Ccdc47	4.7163	0.766875	2.59489e-06	2.19516e-05
Pum2	4.71605	0.695097	2.58592e-06	2.18862e-05
Ech1	4.71355	0.785611	2.63119e-06	2.22375e-05
Extl3	4.70813	0.902174	2.70844e-06	2.28687e-05
4931406P16Rik	4.70799	0.980586	2.7128e-06	2.28873e-05
Ptov1	4.70726	0.801126	2.71321e-06	2.28873e-05
Fam3a	4.70637	1.10336	2.74097e-06	2.31104e-05
Zfp512	4.70492	1.21658	2.76393e-06	2.3293e-05
Cstf2t	4.70216	1.09582	2.79582e-06	2.35506e-05
Zfyve16	4.70131	0.892395	2.79733e-06	2.35522e-05
Fnbp1l	4.70043	0.901206	2.80757e-06	2.3624e-05
Atraid	4.7	0.781967	2.80986e-06	2.3624e-05
Tnrc6c	4.69887	0.75678	2.81998e-06	2.3698e-05
Pak2	4.6986	0.679402	2.80853e-06	2.3624e-05
Sumo1	4.69773	0.70099	2.82962e-06	2.37677e-05
Gkap1	4.69277	1.11491	2.92867e-06	2.45649e-05
Mgme1	4.69111	1.28315	2.95746e-06	2.4783e-05
Dgkz	4.68918	0.736456	2.95416e-06	2.47671e-05
Gm26802	4.68901	1.69361	2.99904e-06	2.51134e-05
Map1lc3a	4.68667	0.844728	2.99971e-06	2.51134e-05
Mga	4.68543	0.752347	3.00929e-06	2.51817e-05
Ifit3b	4.68435	2.5116	3.08513e-06	2.578e-05
Fam110b	4.67284	1.64954	3.2414e-06	2.70731e-05
Hyal1	4.67233	1.72774	3.25186e-06	2.7135e-05
Rab40c	4.67103	1.14172	3.25177e-06	2.7135e-05
Srsf9	4.66822	0.694479	3.26161e-06	2.72035e-05
Fabp5	4.66536	0.735011	3.28734e-06	2.74053e-05
Pink1	4.66416	0.936849	3.34941e-06	2.79096e-05
Pikfyve	4.6632	0.797882	3.35459e-06	2.79397e-05
Gga2	4.65966	0.872611	3.41979e-06	2.84428e-05
Eif4h	4.65947	0.68447	3.39827e-06	2.82859e-05
Srp14	4.65687	0.675456	3.43624e-06	2.85662e-05
Stub1	4.64931	0.724411	3.57726e-06	2.96831e-05
Plxna4os1	4.64182	0.894998	3.72514e-06	3.08669e-05
Supt4a	4.63898	0.692014	3.75252e-06	3.10649e-05
Rbm25	4.63711	0.664862	3.7689e-06	3.11859e-05
R3hdm4	4.63354	0.749954	3.86294e-06	3.19195e-05
Ilk	4.63236	0.72467	3.88076e-06	3.20519e-05
Ggt5	4.62875	0.943033	3.96772e-06	3.27397e-05
Coq10b	4.62867	0.706033	3.94412e-06	3.256e-05
Atf6	4.62384	0.734979	4.04216e-06	3.33075e-05
Chst14	4.62247	1.51775	4.1201e-06	3.384e-05
Gatad2b	4.62239	0.702804	4.06432e-06	3.34436e-05
Folr2	4.62215	0.971942	4.09451e-06	3.36609e-05
Nod1	4.61839	1.0291	4.17259e-06	3.42553e-05
Lpar6	4.61578	0.725978	4.19497e-06	3.44073e-05
Herc1	4.60685	0.711447	4.37841e-06	3.58578e-05
Trim24	4.60671	1.0855	4.41488e-06	3.61277e-05
Etv5	4.60402	0.807937	4.45148e-06	3.63937e-05
Setdb1	4.60368	0.8843	4.46597e-06	3.64953e-05
Topors	4.60222	0.811882	4.49219e-06	3.66927e-05
Ldlrap1	4.59911	0.816167	4.55822e-06	3.7215e-05
Park7	4.59133	0.675509	4.70032e-06	3.83399e-05
Ptpre	4.59014	0.687668	4.73147e-06	3.85763e-05
Cdk9	4.58679	0.69931	4.81414e-06	3.91964e-05
Cpd	4.58353	0.719394	4.89266e-06	3.98176e-05
Phf23	4.58328	0.752486	4.90476e-06	3.98856e-05
Tram1	4.58257	0.680516	4.90552e-06	3.98856e-05
Arrdc2	4.5811	1.65144	5.01384e-06	4.07106e-05
Flii	4.58052	0.7193	4.96423e-06	4.03446e-05
Rsu1	4.5749	0.701888	5.09504e-06	4.12944e-05
Mvb12b	4.57029	0.773895	5.21971e-06	4.22663e-05
Fam50a	4.56652	0.7083	5.30222e-06	4.29149e-05
Ppp2r5c	4.56631	0.703654	5.30497e-06	4.29177e-05
Pdrg1	4.56417	0.85669	5.38035e-06	4.34681e-05
Mat2b	4.56384	0.731124	5.37382e-06	4.34351e-05
Heatr5a	4.5628	0.905244	5.42045e-06	4.37524e-05
Fam168b	4.56254	0.706826	5.40178e-06	4.36215e-05
Itpr2	4.55851	0.796995	5.51976e-06	4.45337e-05
Chd8	4.55615	0.723766	5.56953e-06	4.49149e-05
Rfc1	4.55375	0.757948	5.63881e-06	4.54118e-05
Tnni3	4.55058	2.10143	5.80465e-06	4.66207e-05
Osgep	4.54928	0.744729	5.75658e-06	4.62974e-05
Nsd1	4.54918	0.677639	5.74039e-06	4.6188e-05
Dctn1	4.54799	0.719238	5.78682e-06	4.65195e-05
Nono	4.54555	0.67498	5.84068e-06	4.68889e-05
Cul5	4.54235	0.786245	5.95393e-06	4.77043e-05
Pbx2	4.54227	0.788611	5.95566e-06	4.77043e-05
Bptf	4.54066	0.686424	5.97906e-06	4.78702e-05
Mcoln2	4.54011	1.8664	6.08853e-06	4.8659e-05
Ccrl2	4.53902	0.68499	5.99245e-06	4.79558e-05
Ppp3cb	4.53838	0.736721	6.05718e-06	4.8452e-05
Lamtor2	4.53707	0.659096	6.06555e-06	4.84972e-05
Trim65	4.53584	1.27897	6.18334e-06	4.93723e-05
Coro1c	4.53237	0.68197	6.21777e-06	4.96249e-05
Man2b2	4.52984	0.975118	6.33463e-06	5.05123e-05
Cbr1	4.52897	1.04688	6.3671e-06	5.07484e-05
Nufip2	4.5286	0.686799	6.32533e-06	5.04608e-05
Vps39	4.52853	0.978256	6.3726e-06	5.07695e-05
Gcc2	4.52338	0.777234	6.505e-06	5.17548e-05
Kcnk13	4.52141	1.06502	6.59516e-06	5.24252e-05
Akap8l	4.51638	0.836945	6.72553e-06	5.33899e-05
Npepl1	4.51439	0.809162	6.78888e-06	5.38687e-05
Slc25a10	4.51439	1.02833	6.81513e-06	5.40529e-05
C6	4.51367	0.936065	6.82251e-06	5.40873e-05
Mt1	4.5135	0.587115	6.70826e-06	5.32766e-05
Vrk2	4.51321	0.826788	6.82676e-06	5.40969e-05
Ssr4	4.50927	0.648736	6.89756e-06	5.46336e-05
Pkn1	4.5086	0.701479	6.95349e-06	5.50031e-05
Ssbp4	4.50391	0.698137	7.10848e-06	5.62041e-05
Gtdc1	4.50364	1.36639	7.18647e-06	5.67702e-05
Pnrc2	4.50267	0.753119	7.16259e-06	5.66067e-05
Myo18a	4.49812	0.888968	7.32839e-06	5.78657e-05
Vnn3	4.4971	2.21848	7.45841e-06	5.884e-05
Ppil4	4.49542	0.766425	7.40679e-06	5.84588e-05
Rgs19	4.49257	0.714486	7.49977e-06	5.91401e-05
Lactb2	4.48886	0.988859	7.66537e-06	6.03924e-05
Erlec1	4.48842	0.768506	7.65545e-06	6.03409e-05
Irak4	4.48628	0.785989	7.73387e-06	6.08781e-05
Tm9sf3	4.48556	0.652006	7.71041e-06	6.07203e-05
Lpin1	4.48452	0.853818	7.80438e-06	6.13517e-05
Mcur1	4.48438	0.77674	7.80032e-06	6.13469e-05
E430025E21Rik	4.48362	0.796209	7.83293e-06	6.15489e-05
Acat1	4.48276	0.75989	7.85828e-06	6.17208e-05
Plagl2	4.48202	0.825826	7.8921e-06	6.19591e-05
Rnf169	4.48151	0.860525	7.91301e-06	6.20684e-05
Fer	4.48095	1.38412	7.98717e-06	6.25949e-05
Ndufb11	4.47908	0.654638	7.95384e-06	6.23612e-05
Cdk14	4.47778	0.89531	8.05461e-06	6.30956e-05
Slc12a9	4.4773	0.89945	8.07643e-06	6.32387e-05
Fam76b	4.47631	0.802522	8.10079e-06	6.34015e-05
Ppp6r3	4.47396	0.752845	8.18078e-06	6.39994e-05
Zeb2os	4.47273	0.774345	8.23065e-06	6.4333e-05
Ppp6r1	4.47243	0.691343	8.2247e-06	6.43147e-05
Smim24	4.47107	0.944666	8.32121e-06	6.50122e-05
Madd	4.47001	0.771472	8.33311e-06	6.50765e-05
Ncoa1	4.46955	0.810846	8.35959e-06	6.52547e-05
Batf	4.46331	1.00695	8.63051e-06	6.72809e-05
Phc2	4.46058	0.745299	8.70225e-06	6.77807e-05
Aldh7a1	4.4605	1.53356	8.79105e-06	6.84424e-05
Phf11d	4.45544	1.05394	8.95281e-06	6.96713e-05
Ccdc112	4.45184	1.57327	9.14956e-06	7.1078e-05
Atp5f1	4.45035	0.62729	9.05565e-06	7.04407e-05
Srpk2	4.4469	0.766424	9.26865e-06	7.19403e-05
Senp6	4.44463	0.7029	9.35311e-06	7.25325e-05
Pdxdc1	4.44308	0.802284	9.44306e-06	7.31981e-05
Gm13710	4.44271	3.09753	9.61632e-06	7.44438e-05
Arhgap39	4.43785	1.07252	9.70887e-06	7.50623e-05
Kpna3	4.43695	0.734383	9.70108e-06	7.50623e-05
Arhgap15	4.43642	0.702446	9.70872e-06	7.50623e-05
Taz	4.4331	0.864856	9.89755e-06	7.64877e-05
Tex261	4.43115	0.68086	9.9454e-06	7.68241e-05
Cdc42se2	4.4256	0.681356	1.01996e-05	7.87196e-05
Fam83f	4.42518	2.2813	1.03836e-05	8.00699e-05
Ddx42	4.42501	0.693973	1.02347e-05	7.8956e-05
Cnep1r1	4.42119	0.959309	1.04679e-05	8.06464e-05
Cysltr1	4.42055	0.677983	1.0437e-05	8.04466e-05
H2afv	4.42004	0.709011	1.0472e-05	8.06464e-05
Sh3gl1	4.41858	0.914295	1.05809e-05	8.13799e-05
Zcchc6	4.41787	0.663037	1.05581e-05	8.1239e-05
Mrps14	4.4137	0.655516	1.07608e-05	8.26916e-05
Rbm26	4.41304	0.718083	1.08162e-05	8.3046e-05
Ccdc107	4.41118	0.880571	1.0944e-05	8.39543e-05
Ocrl	4.40876	0.804815	1.10506e-05	8.46987e-05
Syngr2	4.40864	0.643737	1.0986e-05	8.424e-05
Trpm2	4.40655	0.850483	1.11658e-05	8.54351e-05
Atp6v1g1	4.40518	0.615029	1.11367e-05	8.52484e-05
Sypl	4.40233	0.671721	1.13428e-05	8.66774e-05
Nadk	4.40147	0.68196	1.13916e-05	8.70123e-05
Pex6	4.40127	0.888616	1.14492e-05	8.74152e-05
Slc3a2	4.39859	0.62831	1.14867e-05	8.76639e-05
Tmem109	4.39847	0.729498	1.1568e-05	8.82466e-05
Ensa	4.39702	0.663663	1.16177e-05	8.85876e-05
Tbl1x	4.39695	0.696545	1.16352e-05	8.86832e-05
Mir142hg	4.3947	0.923436	1.17961e-05	8.98319e-05
Ctnnd1	4.39444	0.697366	1.1767e-05	8.9649e-05
Synrg	4.39384	0.782211	1.18273e-05	9.00309e-05
Rab32	4.39214	0.663067	1.18747e-05	9.03537e-05
Fbrs	4.39209	0.743479	1.19045e-05	9.0503e-05
Dnm2	4.39162	0.656508	1.19005e-05	9.0503e-05
Tgfbrap1	4.39109	0.951556	1.20046e-05	9.12245e-05
Pomp	4.38829	0.614563	1.2027e-05	9.13559e-05
Brd1	4.3862	0.684837	1.22116e-05	9.26394e-05
Phip	4.38612	0.664571	1.22024e-05	9.26091e-05
Abtb1	4.38232	1.09371	1.25095e-05	9.48587e-05
Gas7	4.38059	0.678653	1.25264e-05	9.49466e-05
Birc6	4.3782	0.649295	1.26376e-05	9.57488e-05
Dpy19l4	4.37719	0.855834	1.27711e-05	9.66774e-05
Scaf11	4.37669	0.648272	1.27273e-05	9.63871e-05
Rabep1	4.37343	0.683621	1.29435e-05	9.79408e-05
Pcm1	4.37299	0.686733	1.29683e-05	9.80866e-05
Trp53inp1	4.37268	1.10654	1.3071e-05	9.878e-05
Zfp68	4.3711	1.12386	1.31728e-05	9.94542e-05
Ezh1	4.37106	0.870543	1.3133e-05	9.92059e-05
Mgat5	4.36993	0.765699	1.3177e-05	9.94542e-05
Glipr1	4.36908	0.710151	1.3211e-05	9.96683e-05
Tmx1	4.36798	0.689291	1.32717e-05	0.000100083
C330007P06Rik	4.36684	0.775612	1.33665e-05	0.000100755
Stk38	4.36399	0.682528	1.35049e-05	0.000101756
Hmha1	4.36234	0.701328	1.36106e-05	0.000102509
Adam9	4.3616	0.697523	1.36631e-05	0.000102861
Tmem251	4.35934	0.760082	1.38219e-05	0.000103968
Drap1	4.35915	0.640899	1.37772e-05	0.000103676
Ch25h	4.35895	1.65272	1.39734e-05	0.000105019
Prr12	4.35708	0.992217	1.40119e-05	0.000105264
Nr1d1	4.35413	1.59661	1.42719e-05	0.000107172
Ndst2	4.35207	0.964644	1.43267e-05	0.000107492
Il15	4.35184	1.36056	1.43935e-05	0.000107903
Zfp326	4.35176	0.710232	1.42882e-05	0.000107249
Plekhg3	4.35126	0.9003	1.43602e-05	0.000107699
Gatc	4.35035	1.23801	1.44831e-05	0.000108483
Pdcd6ip	4.34875	0.63381	1.44275e-05	0.000108112
Thrap3	4.3477	0.643107	1.45115e-05	0.00010865
Clock	4.34658	0.748828	1.46334e-05	0.000109516
Phf10	4.34451	0.799659	1.47937e-05	0.00011053
Mapk3	4.34399	0.646328	1.47596e-05	0.000110322
Irgm2	4.33894	0.994997	1.52041e-05	0.000113501
Ep400	4.33185	0.699925	1.56269e-05	0.00011656
M6pr	4.32889	0.628021	1.57654e-05	0.000117494
Parp11	4.32596	1.07049	1.61311e-05	0.000120069
Bzw1	4.32399	0.630739	1.61264e-05	0.000120069
Adam22	4.31837	2.23992	1.68262e-05	0.000124928
Zmym5	4.31753	0.799171	1.66919e-05	0.000124035
Slc11a2	4.31602	0.909175	1.68371e-05	0.000124957
Arhgef3	4.31098	0.784818	1.71881e-05	0.000127297
Set	4.31094	0.616962	1.70696e-05	0.000126524
Sp1	4.3075	0.693817	1.74258e-05	0.000128932
Notch2	4.30743	0.718557	1.74306e-05	0.000128932
Rmi1	4.3071	0.944275	1.75295e-05	0.000129501
Atp5j	4.30577	0.615049	1.74707e-05	0.000129174
Coro1b	4.30493	0.629281	1.75754e-05	0.000129786
Akap8	4.30386	0.763958	1.774e-05	0.000130893
Eif1a	4.30386	0.648508	1.76865e-05	0.000130553
Copa	4.30149	0.636629	1.78625e-05	0.000131743
Wdr11	4.30139	0.822938	1.79553e-05	0.000132372
Abhd4	4.30051	0.887693	1.80404e-05	0.000132944
Xaf1	4.29724	0.807707	1.82847e-05	0.000134689
Snrk	4.29294	0.885436	1.86561e-05	0.000137254
Nfia	4.29219	0.943486	1.87302e-05	0.000137742
Caprin1	4.29172	0.62782	1.86386e-05	0.000137182
Pik3ap1	4.29096	1.0383	1.88524e-05	0.000138583
Hnrnph1	4.28888	0.632303	1.88617e-05	0.000138594
B230219D22Rik	4.2888	0.652718	1.89233e-05	0.00013899
Fam208a	4.28838	0.722041	1.89897e-05	0.000139419
Cntrl	4.28156	0.724397	1.95729e-05	0.000143583
Trp53	4.28069	0.702175	1.96491e-05	0.000144023
Gabarapl1	4.28058	0.681068	1.96463e-05	0.000144023
Ppp1r13b	4.27939	0.969169	1.98393e-05	0.000145297
Sh3pxd2a	4.27813	0.89017	1.99295e-05	0.000145898
Ssbp3	4.27624	0.848874	2.00915e-05	0.000146903
Brox	4.27579	0.66806	2.00621e-05	0.000146748
Rpp21	4.27371	0.695066	2.02664e-05	0.00014812
Fopnl	4.27352	0.863228	2.03401e-05	0.000148537
Ten1	4.27335	0.699127	2.02991e-05	0.000148298
Bag3	4.27295	0.824921	2.03783e-05	0.000148755
Evi5	4.26972	0.780642	2.06564e-05	0.000150661
Dcakd	4.26885	0.996312	2.07951e-05	0.00015161
Sgcb	4.26875	1.47619	2.08858e-05	0.000152209
Rhot1	4.26602	0.812584	2.10066e-05	0.000152964
BC037034	4.26581	0.707706	2.09929e-05	0.000152928
Itpripl2	4.26447	0.637708	2.10634e-05	0.000153315
Baz2b	4.26284	0.643153	2.1221e-05	0.0001544
Hacd3	4.26227	0.930969	2.14023e-05	0.000155591
1700020I14Rik	4.26142	0.651442	2.13646e-05	0.00015538
Rnf166	4.25916	0.693034	2.1616e-05	0.000157058
Supt16	4.25869	0.641432	2.16217e-05	0.000157058
Hgf	4.25686	0.843461	2.18832e-05	0.000158763
Faap20	4.25369	0.816741	2.21955e-05	0.000160897
Dennd1b	4.25254	0.64464	2.22194e-05	0.000161004
Mbd6	4.25212	0.864975	2.23588e-05	0.000161949
Gtpbp2	4.24753	0.747545	2.27747e-05	0.000164827
Hnrnpm	4.2467	0.611049	2.27362e-05	0.000164616
Smg9	4.24594	0.815607	2.29566e-05	0.000166008
Clint1	4.24555	0.631126	2.29055e-05	0.000165706
Tmem234	4.23736	0.621028	2.37287e-05	0.000171383
Rbm43	4.23682	0.991476	2.39564e-05	0.000172817
Bax	4.23572	0.621043	2.39014e-05	0.000172541
Wsb1	4.23307	0.631455	2.4182e-05	0.000174303
Zfp945	4.23187	1.09307	2.45035e-05	0.000176477
Thumpd3	4.2313	0.835523	2.45035e-05	0.000176477
2310022A10Rik	4.23059	0.874251	2.45883e-05	0.000176944
Tbc1d5	4.22757	0.72708	2.48606e-05	0.000178759
Paip1	4.22717	0.74164	2.49134e-05	0.000179066
Vav3	4.22456	0.75478	2.52052e-05	0.000181091
Kif3b	4.22332	0.749745	2.5342e-05	0.000181926
Hps5	4.22318	0.832399	2.5387e-05	0.000182176
Spast	4.21611	0.790712	2.61784e-05	0.000187628
Dpf2	4.21317	0.747001	2.65029e-05	0.000189788
Sf3b5	4.21221	0.620658	2.65118e-05	0.000189788
Ttc33	4.21083	0.895028	2.68268e-05	0.000191888
Relb	4.21032	0.782002	2.68392e-05	0.0001919
Iqsec1	4.21008	0.809639	2.68782e-05	0.000192101
Armc7	4.20876	1.27856	2.71625e-05	0.000193977
Epb41l3	4.20874	1.32248	2.71782e-05	0.000194012
Rab10	4.20764	0.619663	2.70489e-05	0.000193244
Kdm3b	4.20463	0.823304	2.75383e-05	0.000196503
Scmh1	4.20431	1.22859	2.76835e-05	0.000197302
Fdx1l	4.20363	0.743814	2.76273e-05	0.00019698
Ube2l3	4.20303	0.605586	2.75636e-05	0.000196605
Gm26759	4.2021	0.989769	2.78861e-05	0.000198666
Pggt1b	4.19713	0.94968	2.84957e-05	0.000202928
Nipbl	4.19185	0.617454	2.89676e-05	0.000206206
Myof	4.19162	0.615649	2.89919e-05	0.000206294
Prkar1b	4.19103	1.22073	2.93398e-05	0.000208438
Atxn2	4.19003	0.68646	2.92839e-05	0.000208124
Smc3	4.18698	0.655998	2.96549e-05	0.000210508
Ttyh3	4.18426	0.662598	3.00189e-05	0.000212922
Cln3	4.18295	0.6888	3.01998e-05	0.00021412
Khdrbs1	4.18202	0.619214	3.02536e-05	0.000214416
Ormdl3	4.17731	0.943872	3.10608e-05	0.000219787
Vezf1	4.17702	0.799187	3.10421e-05	0.000219742
BC005624	4.1766	0.652142	3.10299e-05	0.000219742
Sorbs3	4.17584	2.30594	3.15374e-05	0.000222705
Tbc1d17	4.17525	0.888844	3.13136e-05	0.000221487
Rrad	4.17456	1.22356	3.15093e-05	0.000222694
Nfam1	4.17405	0.674997	3.13915e-05	0.000221949
Fbxo30	4.17371	0.902147	3.1533e-05	0.000222705
Hnrnpf	4.17177	0.586613	3.15484e-05	0.000222705
Lman2	4.16763	0.613426	3.2213e-05	0.000227216
Hagh	4.16705	0.776839	3.24223e-05	0.000228601
Kank2	4.16521	1.61265	3.29083e-05	0.00023157
Ostf1	4.16432	0.596091	3.26145e-05	0.000229865
Gnaq	4.16342	0.616486	3.28034e-05	0.000231105
Celf1	4.16323	0.627002	3.28465e-05	0.000231226
Pparg	4.16007	1.21109	3.35544e-05	0.000235929
Zbtb38	4.15701	0.764608	3.38569e-05	0.000237774
Vgll4	4.15608	0.717701	3.39725e-05	0.000238303
Pcyt1a	4.15602	0.682574	3.39483e-05	0.000238227
Akap13	4.15584	0.601156	3.38292e-05	0.000237673
Myh9	4.15508	0.581219	3.39003e-05	0.000237985
Pcmtd2	4.15028	0.852532	3.48922e-05	0.000244562
Tmem220	4.14765	1.496	3.54918e-05	0.000248471
Map2k7	4.14726	0.75356	3.53168e-05	0.00024744
Bmpr2	4.14629	0.655259	3.53893e-05	0.000247851
Tpm1	4.14501	0.685399	3.55906e-05	0.000249064
Gbp7	4.14429	0.62726	3.56161e-05	0.000249145
Cnpy2	4.14416	0.637899	3.57131e-05	0.000249725
Exoc1	4.14191	0.786207	3.61505e-05	0.000252684
Mtus1	4.13793	0.709588	3.67279e-05	0.000256317
Rb1	4.13561	0.659917	3.70588e-05	0.000258525
Mdp1	4.13442	0.736028	3.73154e-05	0.000260009
Vimp	4.13366	0.610778	3.73111e-05	0.000260009
Surf2	4.13285	0.99225	3.76747e-05	0.000262307
Bap1	4.13241	0.913849	3.77271e-05	0.000262569
Nek9	4.13178	0.771381	3.77582e-05	0.000262682
Eif4g3	4.12928	0.616834	3.80326e-05	0.000264488
Nagk	4.12887	0.736297	3.82124e-05	0.000265634
Zfp84	4.12578	1.22953	3.89177e-05	0.000270308
Ppp1cc	4.12393	0.616845	3.89303e-05	0.000270308
Arhgap4	4.1236	0.750723	3.90973e-05	0.000271362
Tcf12	4.1211	0.677108	3.94794e-05	0.0002738
Upp2	4.12074	1.52837	3.98584e-05	0.000276213
Nmd3	4.11977	0.800221	3.97749e-05	0.000275742
Trp53inp2	4.11767	0.788381	4.01392e-05	0.000277834
Bcas2	4.11752	0.634743	4.00482e-05	0.00027742
Ube2r2	4.11673	0.624388	4.01741e-05	0.000277967
Mta3	4.11471	0.819928	4.06534e-05	0.000281174
Stx4a	4.11258	0.620543	4.08787e-05	0.000282622
Rpl7l1	4.11128	0.664664	4.11738e-05	0.000284552
Rbl2	4.11055	0.748552	4.13626e-05	0.000285746
Kdm2b	4.11051	0.799194	4.13955e-05	0.000285862
Slc31a2	4.10911	0.708282	4.1599e-05	0.000287156
Ehf	4.10737	1.97209	4.22801e-05	0.000291518
Smarcc2	4.10563	0.671435	4.21864e-05	0.000290985
Wdr60	4.10548	1.37336	4.24895e-05	0.000292735
Pik3r4	4.10413	0.992141	4.26162e-05	0.000293267
Vat1	4.10327	0.64444	4.25759e-05	0.000293217
Sub1	4.10324	0.563807	4.23673e-05	0.000292006
Smarcd2	4.09713	0.662465	4.37384e-05	0.00030064
Tm2d3	4.09712	0.839392	4.38571e-05	0.00030134
Mepce	4.09593	0.77056	4.40323e-05	0.000302426
Dscr3	4.09432	0.826131	4.43829e-05	0.000304481
Syk	4.09418	0.597173	4.41456e-05	0.000302971
Fam175b	4.09049	0.769984	4.50791e-05	0.000309138
Zfp120	4.09009	0.832499	4.51923e-05	0.000309795
Batf3	4.08938	0.675423	4.52191e-05	0.00030986
Klhl5	4.08463	0.768979	4.62137e-05	0.000316188
Pianp	4.08294	1.84872	4.69271e-05	0.000320822
Ubr2	4.07855	0.662631	4.73471e-05	0.000323445
Zxdc	4.07681	1.07989	4.79148e-05	0.000327071
Hnmt	4.07256	1.28815	4.88809e-05	0.000333514
Yy1	4.06989	0.607244	4.90455e-05	0.000334148
Oat	4.06892	0.671537	4.93471e-05	0.000336074
Herc2	4.06846	0.671402	4.94369e-05	0.000336557
Wwc2	4.06466	1.1119	5.04767e-05	0.000343242
Fam213a	4.06449	0.91855	5.04045e-05	0.000342882
As3mt	4.06238	0.836059	5.08382e-05	0.000345567
Fundc1	4.06068	0.688428	5.11289e-05	0.000347411
Zfp729b	4.05764	1.01998	5.19618e-05	0.000352801
Anapc2	4.05676	0.748673	5.2013e-05	0.000353014
Tma7	4.05428	0.571759	5.22593e-05	0.00035455
Dlgap4	4.04973	0.703557	5.35447e-05	0.000363132
Pon3	4.0479	0.895063	5.41031e-05	0.0003665
Slc35b2	4.04656	0.68557	5.42592e-05	0.000367417
Srsf3	4.04524	0.579475	5.43206e-05	0.000367693
Epc2	4.04523	0.691249	5.45735e-05	0.000369264
Kansl1l	4.04372	1.01843	5.5097e-05	0.000372381
Cfdp1	4.04207	0.629262	5.52526e-05	0.000373291
Arl11	4.04058	0.72903	5.56942e-05	0.000375989
N4bp2l1	4.03999	0.768659	5.58581e-05	0.000376952
Pdcd10	4.03911	0.604521	5.58953e-05	0.00037706
Enc1	4.03904	1.03674	5.62135e-05	0.000379063
Tgfb3	4.03757	0.994677	5.65403e-05	0.000380977
Ssh3	4.03487	1.3564	5.73414e-05	0.000385353
Taf6l	4.03453	0.642745	5.70558e-05	0.00038416
Tnfaip1	4.03372	0.732173	5.73219e-05	0.000385353
Trove2	4.03318	1.08442	5.76446e-05	0.000387245
Atp6v0e	4.0331	0.568382	5.71625e-05	0.000384442
Ifitm3	4.03241	0.565767	5.71456e-05	0.000384442
Acsl3	4.03209	1.09998	5.79244e-05	0.000388831
Uhrf2	4.03134	0.627252	5.77892e-05	0.00038807
Ankrd44	4.03027	0.626579	5.80396e-05	0.000389456
Rcn2	4.02869	0.727638	5.85549e-05	0.000392766
Bbx	4.02653	0.659803	5.90205e-05	0.000395442
Rsf1	4.02199	0.648574	6.01506e-05	0.00040271
Phc3	4.01856	0.711378	6.10742e-05	0.000408586
Smim15	4.01831	0.626767	6.10629e-05	0.000408586
Vamp5	4.01774	0.885569	6.13976e-05	0.000410595
Pros1	4.01702	0.851379	6.15833e-05	0.000411682
Bbip1	4.01409	0.617309	6.21499e-05	0.000415157
Ncf1	4.01387	0.589503	6.20702e-05	0.000414781
Rsad2	4.01307	0.845762	6.25698e-05	0.000417648
Srsf2	4.01306	0.587696	6.22678e-05	0.000415789
Arl4d	4.0116	1.54717	6.32972e-05	0.000422187
Atg5	4.01007	0.630908	6.32436e-05	0.000421988
Ppp5c	4.01003	0.791414	6.33864e-05	0.000422624
Zfp24	4.00579	0.849287	6.4555e-05	0.00042977
Srek1ip1	4.00571	0.713114	6.44771e-05	0.000429413
Txndc17	4.00557	0.581587	6.42829e-05	0.00042828
Dctn2	4.00364	0.626031	6.49592e-05	0.000432138
Slc48a1	4.00239	0.672888	6.5356e-05	0.000434615
Timm10b	4.0015	0.589261	6.54378e-05	0.000434996
Fbrsl1	3.99944	0.741413	6.62081e-05	0.000439952
Fbxo18	3.99888	0.732346	6.6365e-05	0.00044083
Asah2	3.99828	1.39224	6.68951e-05	0.00044402
Nlrc3	3.99777	1.97605	6.72294e-05	0.000445906
Gm43936	3.99658	1.89141	6.75065e-05	0.000447577
Pttg1	3.9965	0.764108	6.70594e-05	0.000444944
Rpn1	3.99173	0.594036	6.81726e-05	0.000451824
Tsn	3.99061	0.59952	6.85401e-05	0.000453918
Capns1	3.99044	0.569631	6.84285e-05	0.000453352
Wash1	3.99021	0.756082	6.8846e-05	0.000455608
Gnb2	3.98975	0.553234	6.8565e-05	0.000453918
Cops7a	3.98927	0.819987	6.91572e-05	0.000457328
Mia3	3.98542	0.6098	7.00646e-05	0.000462984
Gabarapl2	3.98487	0.609043	7.02333e-05	0.000463926
Ddit3	3.98437	0.679592	7.04492e-05	0.000465179
Mmp9	3.98205	0.715169	7.10466e-05	0.000468776
Ubr4	3.98058	0.652421	7.15552e-05	0.000471956
Mbd4	3.98038	1.29449	7.20377e-05	0.000474611
Usp35	3.97831	1.65241	7.27892e-05	0.000479207
Nifk	3.97687	0.690296	7.27185e-05	0.000478919
Prkch	3.97306	0.868825	7.4024e-05	0.000486435
Commd9	3.97305	0.783723	7.39735e-05	0.000486284
Gpr183	3.97303	0.78349	7.39578e-05	0.000486284
2810474O19Rik	3.97064	0.596258	7.44054e-05	0.000488761
Abcb1b	3.96977	0.921162	7.50763e-05	0.000492986
Inafm1	3.96822	1.24619	7.57222e-05	0.00049686
Mecp2	3.96489	0.757788	7.64967e-05	0.000501572
Raly	3.96437	0.585606	7.64228e-05	0.000501273
Sun2	3.96203	0.706378	7.7358e-05	0.000507033
Ubtd1	3.96174	0.780892	7.75242e-05	0.000507748
Fbxl20	3.96069	0.776503	7.78385e-05	0.000509619
[truncated: 3,101 more rows]

## Sheet: Mphage cluster 8 vs ALL DEGs
names	scores	logfoldchanges	pvals	pvals_adj			Mphage cluster 8 vs ALL DEGs:
Il1b	54.7434	5.14891	0	0			Differentially expressed genes between the macrophage cluster enriched in proliferating tumors (cluster 8) vs all other monocyte / macrophage cells
Gm2a	47.5255	3.98883	0	0			Related to Supplementary Fig. S5F-right panel.
Il1r2	46.8318	7.7458	2.73944e-210	6.0891e-207
H2-Aa	46.0744	3.89924	0	0
H2-Ab1	45.0447	3.74747	0	0
Cdkn1a	44.4275	4.46476	1.03847e-269	3.07769e-266
H2-Eb1	41.2976	3.92609	4.08839e-278	1.45399e-274
Cytip	36.4639	5.62429	2.24491e-163	2.66127e-160
Cd74	36.1399	2.65438	1.54839e-240	3.93335e-237
Vegfa	36.1195	5.04534	5.7332e-173	9.26797e-170
Hif1a	35.7818	3.98809	2.13963e-184	4.22743e-181
Malt1	35.6017	5.62513	1.24385e-157	1.16411e-154
H2-DMa	35.5142	4.05707	3.68603e-181	6.55451e-178
Got1	35.2319	5.09124	1.11121e-159	1.16232e-156
Bhlhe40	34.3013	4.51453	8.08381e-164	1.02676e-160
Csf2rb	33.8024	4.71312	5.69644e-155	5.0647e-152
Mmp12	33.2086	6.13568	8.71304e-146	5.73834e-143
Slc7a11	32.9002	5.4455	3.41155e-143	2.09187e-140
Itgax	32.5959	5.44261	4.84302e-139	2.6912e-136
Gapdh	31.9646	2.82201	4.86633e-172	6.65639e-169
Basp1	30.7212	3.45401	9.84389e-149	7.00176e-146
Lcp1	30.7202	2.22149	1.45844e-172	2.16116e-169
Gdi2	30.4306	3.43455	8.35103e-144	5.3035e-141
H2-DMb1	30.423	4.29223	8.18474e-135	3.93354e-132
Cox8a	30.3852	2.6211	2.62623e-158	2.59442e-155
Cxcl16	29.6134	3.59039	1.06517e-136	5.57085e-134
Atox1	29.2172	3.00817	4.31723e-140	2.47642e-137
Coro1a	29.1466	3.29363	4.32593e-136	2.19782e-133
Gsn	29.0814	4.47803	4.20097e-123	1.43657e-120
Dusp5	29.063	4.89963	1.0898e-121	3.58867e-119
Tgm2	28.8316	4.12557	1.84651e-126	7.29657e-124
Il1rn	28.786	4.53522	2.01384e-123	7.02159e-121
Calm1	28.6796	2.06096	3.03767e-149	2.25066e-146
Amica1	28.6346	5.29878	4.19254e-115	1.09635e-112
Junb	28.6173	1.58819	9.2576e-162	1.02887e-158
Nr4a3	28.5097	5.73815	1.11873e-113	2.80187e-111
Mt1	28.4465	3.21548	1.27646e-131	5.97317e-129
Pde4b	28.2573	4.34318	1.22373e-118	3.62672e-116
Clec4n	28.1802	3.66775	7.12768e-125	2.64051e-122
Tnfaip2	27.9399	4.46015	5.46148e-117	1.54152e-114
Rpl39	27.8971	1.6909	4.65172e-153	3.9389e-150
Srgn	27.6628	2.47222	4.86194e-138	2.61985e-135
Hsp90ab1	27.4766	1.52993	1.93833e-150	1.49858e-147
Plbd1	27.2572	4.22736	6.9386e-113	1.71364e-110
Mif	27.2077	3.43394	1.24006e-119	3.73743e-117
Atp5l	26.8057	2.61077	2.01011e-124	7.29466e-122
Atp5e	26.4956	2.6901	1.21599e-120	3.8612e-118
Rplp0	26.4641	2.16072	3.62935e-128	1.50086e-125
Nr4a2	26.427	5.11991	6.14187e-104	1.26994e-101
Rpl18	26.2865	1.87937	3.02259e-131	1.34369e-128
Rpl24	26.1266	1.64931	9.06995e-136	4.48005e-133
Mcl1	26.0463	2.14052	2.31567e-124	8.23545e-122
Rps6	25.9373	1.99417	2.48676e-126	9.61295e-124
Cebpb	25.9148	1.8547	9.12571e-128	3.68803e-125
Rpl7	25.8206	1.69618	2.05757e-131	9.38144e-129
Prdx5	25.5136	2.70065	1.66849e-112	4.06426e-110
Crip1	25.4414	3.66998	1.92789e-105	4.08115e-103
Rps21	25.402	1.50197	8.75806e-129	3.79843e-126
Cd52	25.3447	2.15371	3.10731e-118	9.05807e-116
Plek	25.3365	2.91485	4.21264e-109	9.48218e-107
Ece1	25.2613	4.94513	1.41146e-96	2.43675e-94
Rpl38	25.1437	1.52297	7.00043e-125	2.64051e-122
Rps26	25.0637	1.65711	1.53857e-121	4.97435e-119
Rps11	25.0569	1.47392	3.62563e-128	1.50086e-125
Rpl3	24.9957	1.8439	1.17287e-119	3.59586e-117
Rpl21	24.926	1.82673	1.29123e-120	4.02818e-118
Mgl2	24.8485	4.77326	1.06175e-95	1.74814e-93
Arpc3	24.8362	2.48718	9.96733e-109	2.16145e-106
Btg1	24.7822	1.70443	4.8119e-117	1.38008e-114
Ctsz	24.6995	2.16896	1.57193e-111	3.72695e-109
Rps7	24.5965	2.20823	1.20547e-110	2.82047e-108
Rps28	24.4685	1.65513	1.76533e-115	4.75622e-113
Rps13	24.4549	1.71782	2.06705e-116	5.65482e-114
Rpsa	24.4043	1.25975	2.96803e-122	9.95802e-120
Plaur	24.396	4.39184	1.86995e-93	2.89144e-91
Rpl10a	24.3225	2.01837	1.55264e-110	3.58559e-108
Myl6	24.2229	2.14106	1.81613e-107	3.8909e-105
Rel	24.125	4.26478	1.22827e-92	1.85094e-90
Rpl8	24.0764	1.4368	8.8798e-117	2.4672e-114
Tiparp	23.9895	3.90682	3.2661e-93	5.00671e-91
Ldha	23.9394	3.11735	5.19914e-97	9.15357e-95
Runx3	23.9227	4.24556	3.6686e-91	5.39133e-89
Fosb	23.8405	3.1977	7.27414e-97	1.26812e-94
Rpl36a	23.8185	2.1542	1.98749e-104	4.15784e-102
Pla2g7	23.7589	3.39354	1.68538e-94	2.69995e-92
Rpl31	23.7528	2.28904	2.76886e-102	5.59498e-100
Tspan13	23.7277	4.89006	5.60575e-88	7.72724e-86
Rpl17	23.6939	1.42297	7.58133e-114	1.92587e-111
Rpl26	23.6718	1.32625	4.07677e-115	1.08199e-112
Nfe2l2	23.6663	3.19984	1.62873e-94	2.63292e-92
Rnf149	23.6533	2.93403	2.24531e-96	3.83904e-94
Fosl2	23.6524	3.52105	1.07167e-92	1.62876e-90
Rpl22	23.6444	1.71576	6.10973e-109	1.34127e-106
Rps15	23.3352	1.37096	3.82554e-110	8.72124e-108
Rps3a1	23.3123	1.19691	2.22534e-112	5.34742e-110
Arl4c	23.2942	3.52252	1.6202e-90	2.34231e-88
Rps27	23.1335	2.07048	1.72927e-99	3.23682e-97
Mdh2	23.1322	4.18548	1.23729e-86	1.66678e-84
Ctss	22.9866	1.31431	4.65279e-109	1.0342e-106
Rps18	22.9729	1.65784	5.874e-103	1.20059e-100
Rpl5	22.9342	1.92831	3.27934e-99	6.0743e-97
Ets2	22.8867	3.67043	4.33567e-87	5.93052e-85
Fau	22.8327	1.74308	1.93452e-100	3.73909e-98
Arpc2	22.822	2.14384	7.04537e-96	1.17085e-93
Ifi30	22.7358	2.66499	1.32046e-91	1.95671e-89
Capzb	22.7008	2.63225	6.04289e-91	8.80777e-89
Gpr171	22.6975	4.66504	1.85193e-82	2.31909e-80
Slc25a3	22.6773	2.70653	3.16758e-90	4.54241e-88
Rps5	22.6696	1.59361	2.26661e-101	4.52863e-99
Aldoa	22.6319	2.81748	8.64053e-90	1.21941e-87
Nfil3	22.5784	3.91045	4.1885e-84	5.43649e-82
Rps3	22.5753	1.76973	1.48868e-98	2.67391e-96
Rpl30	22.3249	1.63218	3.21237e-97	5.71224e-95
Tmsb10	22.2675	3.14864	4.5266e-86	6.00686e-84
Spty2d1	22.2285	4.37777	8.09274e-81	1.00633e-78
Fcer1g	22.2098	1.54461	3.55562e-99	6.51815e-97
Rap2a	22.1652	4.11255	8.81166e-81	1.08812e-78
Cfl1	22.1583	1.87292	1.65743e-93	2.5853e-91
Gnb2l1	22.1496	1.63391	3.18138e-95	5.19003e-93
Ifitm1	22.1427	5.46348	2.89381e-79	3.36325e-77
Rps16	22.129	1.26374	1.55343e-99	2.93864e-97
Rps29	22.1281	1.1256	6.44745e-101	1.27387e-98
Ptprc	22.1228	2.22662	4.72746e-90	6.7251e-88
Plet1	22.1187	6.25976	5.65286e-78	6.36197e-76
Ccnd2	22.1048	4.3574	3.79921e-80	4.53406e-78
Rps4x	22.0517	1.51135	5.19015e-96	8.70673e-94
Rps23	22.0109	1.26616	8.71911e-100	1.66713e-97
Rpl27a	21.9789	1.13841	1.77221e-100	3.46302e-98
Rps25	21.9675	1.78936	2.95974e-92	4.4227e-90
Rplp2	21.7998	1.26895	4.85647e-96	8.22455e-94
Rpl37	21.7911	1.46001	4.74802e-94	7.53833e-92
Rps24	21.6401	1.02262	1.23154e-98	2.23461e-96
Crem	21.625	4.64407	1.08514e-76	1.1838e-74
Rpl6	21.5909	1.91881	3.44497e-88	4.78581e-86
Pim1	21.5705	2.1773	4.56926e-87	6.20233e-85
Ptgs2	21.4865	4.36765	3.98823e-78	4.51711e-76
Ccr1	21.3054	3.43588	3.41155e-78	3.88873e-76
Rpl35a	21.2647	1.15162	1.3031e-93	2.0506e-91
Cox4i1	21.2511	1.85145	3.63345e-86	4.85789e-84
Cox5a	21.2423	2.89133	1.02967e-79	1.22064e-77
Klrb1b	21.1608	5.27881	3.10107e-73	3.13314e-71
Ncf2	21.0936	3.08504	7.7701e-78	8.63549e-76
Rpl9	21.0647	2.09525	2.22883e-83	2.83093e-81
Iqgap1	21.0355	2.0455	2.0953e-83	2.68047e-81
Slc25a5	21.0056	2.93268	6.62027e-78	7.40387e-76
Ccl24	20.9847	5.2064	4.11306e-74	4.25223e-72
Nlrp3	20.9534	3.91107	1.18754e-74	1.24217e-72
Pfn1	20.9458	1.68842	1.71426e-85	2.25799e-83
Tkt	20.8607	2.9531	7.03765e-77	7.7249e-75
Dcstamp	20.7525	5.54492	4.51924e-71	4.29738e-69
Rpl34	20.7493	1.56014	9.57291e-85	1.25166e-82
Cd83	20.6762	3.51301	1.70484e-74	1.77283e-72
Bcl2a1b	20.6217	3.47755	8.93342e-74	9.07738e-72
Spint1	20.6209	4.2839	1.65954e-71	1.6038e-69
Taldo1	20.6159	3.11808	9.04964e-75	9.57861e-73
Ybx1	20.5311	1.89369	1.87767e-80	2.30267e-78
Serf2	20.2672	1.73507	1.12324e-79	1.32274e-77
Cyba	20.2064	1.71012	3.02282e-80	3.65659e-78
Aif1	20.203	2.62896	9.50588e-75	1.0002e-72
Thbs1	20.1695	3.69519	3.77177e-72	3.68515e-70
Usmg5	20.1603	3.50071	8.67071e-71	8.11487e-69
Arpc1b	20.0907	2.02787	3.35264e-76	3.63516e-74
Rps15a	20.0738	1.67624	2.15186e-78	2.46867e-76
S100a11	20.0234	2.82011	1.66654e-72	1.65556e-70
Rpl14	19.97	2.01695	2.57988e-75	2.76358e-73
Pgam1	19.9507	3.06121	4.88234e-71	4.61797e-69
Rps14	19.949	1.29468	3.63376e-80	4.36591e-78
Cd14	19.906	3.07829	2.57817e-71	2.47811e-69
Rps17	19.9024	1.96882	2.23086e-75	2.40419e-73
Litaf	19.8794	3.03837	1.8201e-70	1.68567e-68
Picalm	19.7959	2.05811	4.35464e-74	4.47597e-72
Ifrd1	19.7898	2.90983	6.163e-71	5.79844e-69
Rpl28	19.7784	1.27751	1.6251e-79	1.90115e-77
Arf4	19.7755	3.48176	1.49478e-68	1.32239e-66
Rpl36al	19.7514	2.281	1.32346e-72	1.32213e-70
Pkm	19.6305	2.61026	1.1643e-70	1.08395e-68
Laptm5	19.6178	1.27125	3.1853e-79	3.67799e-77
Sec61g	19.6154	2.78632	1.05307e-69	9.6029e-68
Oaz1	19.5801	2.07545	1.76835e-72	1.74694e-70
Fcgr3	19.4666	2.45851	3.39447e-70	3.11136e-68
Gadd45b	19.4323	3.6888	1.19892e-66	1.02991e-64
Rpl12	19.3898	1.62816	7.05015e-74	7.20493e-72
Uqcrh	19.2863	2.3324	2.77107e-69	2.50128e-67
Cox6c	19.269	2.62867	4.9011e-68	4.31442e-66
Tgfb1	19.264	2.94075	3.74221e-67	3.26196e-65
Rpl10	19.2139	2.39002	7.69598e-69	6.8425e-67
Gpi1	19.108	2.98074	3.67334e-66	3.11044e-64
Ubl3	19.0826	2.89174	3.9921e-66	3.36434e-64
Gcnt2	19.0785	4.06682	1.58219e-63	1.26732e-61
Ubc	19.0309	1.49432	2.03006e-72	1.99439e-70
Eif4a1	18.8883	2.40779	1.94591e-66	1.6556e-64
Rpl11	18.8586	1.80555	4.94124e-69	4.41533e-67
Tyrobp	18.8132	1.52757	1.35608e-71	1.3177e-69
Eef1b2	18.7808	2.19606	1.36599e-66	1.16779e-64
Cst3	18.7682	1.59222	1.70614e-69	1.54789e-67
Rpl13	18.735	1.56972	2.85439e-69	2.56348e-67
Rps9	18.7293	0.97765	4.91985e-73	4.94264e-71
Arpc5	18.7047	2.5009	5.23134e-65	4.30665e-63
Shfm1	18.6613	2.17199	5.60231e-66	4.69907e-64
Psap	18.5481	1.05602	3.53145e-71	3.37614e-69
Acp5	18.5147	3.49643	7.04194e-62	5.51629e-60
Ube2d3	18.509	2.24692	1.35741e-64	1.10723e-62
Npm1	18.4984	1.97418	8.37465e-66	6.99146e-64
Rgs1	18.3347	2.30626	2.19032e-64	1.77846e-62
Rpl36	18.2804	1.86283	1.34649e-64	1.10338e-62
Actr3	18.275	2.1216	1.24864e-63	1.00468e-61
Vasp	18.272	3.2218	1.46537e-60	1.11834e-58
Cotl1	18.2674	2.33592	6.10084e-63	4.8648e-61
Pmvk	18.1857	4.14812	1.28774e-58	9.54108e-57
Eif5a	18.1682	2.7432	3.70432e-61	2.86393e-59
Ndrg1	18.1572	4.2334	1.38585e-58	1.02254e-56
Cxcl2	18.1547	3.47698	4.75299e-61	3.65877e-59
Hilpda	18.0505	3.65662	3.30631e-59	2.45995e-57
Rpl4	18.0498	2.24893	7.90959e-62	6.16879e-60
Rpl7a	17.9933	2.02131	2.49829e-62	1.96569e-60
Atp5g2	17.9607	2.4654	1.1925e-60	9.14009e-59
Smchd1	17.9516	3.50111	2.29703e-58	1.6809e-56
Rpl37a	17.9492	0.94135	1.06882e-67	9.36242e-66
Ptms	17.9329	2.89442	1.39313e-59	1.05415e-57
Odc1	17.9147	3.54734	1.98512e-58	1.45865e-56
Gabarap	17.8921	2.02221	1.44655e-61	1.12326e-59
Rps19	17.8745	1.27208	2.80218e-65	2.32843e-63
Gpx1	17.8331	1.81308	1.81616e-62	1.43533e-60
Rpl18a	17.8315	1.21392	2.90735e-65	2.40458e-63
Atp1a1	17.5818	2.964	2.8898e-57	2.106e-55
Rpl13a	17.5168	1.18325	1.00761e-62	7.99881e-61
Aprt	17.3746	2.80196	1.60408e-56	1.16423e-54
Pabpc1	17.3146	1.61412	1.79392e-59	1.34597e-57
Kdm6b	17.3049	3.0016	8.06338e-56	5.73532e-54
Cd274	17.3013	3.5478	7.17258e-55	5.02137e-53
Eif1	17.2863	1.62074	3.0727e-59	2.29575e-57
Tma7	17.2813	2.65874	3.25921e-56	2.3559e-54
1810037I17Rik	17.2659	2.95843	1.63171e-55	1.15598e-53
Ubl5	17.1949	2.82526	2.14829e-55	1.50992e-53
Emb	17.1556	3.2754	2.12859e-54	1.47854e-52
Egr2	17.0248	3.62845	2.5485e-53	1.71657e-51
Ptma	17.0223	1.19419	1.41049e-59	1.06277e-57
Nrg1	17.0132	3.96639	6.96365e-53	4.65517e-51
Ramp3	16.9236	5.18561	7.34289e-52	4.76538e-50
Axl	16.9151	2.99191	1.13035e-53	7.70109e-52
Atp5b	16.8309	2.57138	7.21813e-54	4.9557e-52
2010107E04Rik	16.8049	2.75626	2.35194e-53	1.5902e-51
Sdc1	16.8034	4.26974	1.30473e-51	8.34557e-50
Ppia	16.754	1.59789	4.16013e-56	2.98288e-54
Nfkb1	16.7493	3.10613	1.53456e-52	1.01441e-50
Gna13	16.726	2.96473	1.25936e-52	8.38723e-51
Gngt2	16.6951	3.0216	2.42489e-52	1.59701e-50
Naaa	16.6634	3.46661	1.47773e-51	9.41831e-50
Kctd12	16.6579	2.39307	1.61079e-53	1.09325e-51
Vdr	16.6104	3.81393	7.62466e-51	4.79087e-49
Rpl35	16.6039	2.65341	1.41712e-52	9.40268e-51
Gnai2	16.5658	1.92935	5.98315e-54	4.13978e-52
Samhd1	16.518	2.90758	1.00248e-51	6.43538e-50
Eef2	16.5154	1.84761	1.00533e-53	6.87572e-52
D8Ertd738e	16.503	2.70592	8.597e-52	5.53884e-50
Sgk1	16.5026	3.33594	3.04368e-51	1.92607e-49
Ly86	16.492	2.6083	4.72386e-52	3.08822e-50
Ahr	16.4554	3.46582	1.82158e-50	1.14054e-48
Ccrl2	16.4505	2.75882	8.40577e-52	5.43533e-50
Cox7c	16.4007	2.22486	3.78729e-52	2.48508e-50
Cox7b	16.3885	2.74847	3.47701e-51	2.19249e-49
Ddx5	16.3406	1.66227	3.39461e-53	2.27785e-51
Eprs	16.2613	3.33144	1.19307e-49	7.39203e-48
Ocstamp	16.2066	4.02013	1.03796e-48	6.29931e-47
Ndel1	16.1648	3.1479	2.49158e-49	1.52777e-47
Tpd52	16.1166	2.43201	3.08333e-50	1.91706e-48
Tpm4	16.0677	2.98545	4.66765e-49	2.84247e-47
Btf3	16.0603	2.17905	2.23814e-50	1.39644e-48
Psme1	16.0213	2.55349	1.72995e-49	1.06443e-47
Sub1	15.995	2.45341	1.68171e-49	1.03834e-47
F10	15.9473	3.43902	5.59733e-48	3.33999e-46
Atp5g1	15.9411	2.81208	1.11795e-48	6.7388e-47
Cox7a2	15.8674	2.54113	1.13866e-48	6.84044e-47
Gpr35	15.8555	3.37936	1.89751e-47	1.12098e-45
Dgat1	15.8143	3.81507	6.01814e-47	3.48582e-45
Ndufv3	15.8129	2.84923	6.76395e-48	4.02263e-46
Isg15	15.7938	3.57621	3.47462e-47	2.03242e-45
Hspa8	15.7769	1.07699	4.96802e-52	3.23595e-50
Ifitm3	15.7581	2.42149	1.25924e-48	7.53933e-47
H2afy	15.7465	2.79511	1.23212e-47	7.30316e-46
Pdcd1lg2	15.6969	3.86906	2.65891e-46	1.51057e-44
Uqcr10	15.6961	2.78936	2.12263e-47	1.2457e-45
Naca	15.6864	1.97572	1.10703e-48	6.69564e-47
Uck2	15.6515	3.48435	2.49426e-46	1.42614e-44
Gda	15.6462	2.67834	2.02863e-47	1.19447e-45
Pim3	15.6318	3.23643	1.68446e-46	9.69356e-45
Pik3r1	15.5614	3.08413	2.12137e-46	1.21685e-44
Smim3	15.559	3.58876	9.08905e-46	5.09847e-44
Snx18	15.5255	2.82037	1.6749e-46	9.66985e-45
Tnfrsf9	15.491	3.95709	2.09376e-45	1.15625e-43
Cox6b1	15.4823	2.29412	5.49267e-47	3.19185e-45
Cd164	15.4064	2.9178	1.05041e-45	5.8737e-44
Slc15a3	15.372	2.45215	2.53436e-46	1.44443e-44
Myeov2	15.3609	2.67056	8.74978e-46	4.92369e-44
Tarm1	15.3364	3.71154	1.27874e-44	6.82841e-43
Fxyd5	15.3216	1.86418	4.45925e-47	2.59981e-45
Arih2	15.3106	3.35362	9.90376e-45	5.35284e-43
Pfdn5	15.3093	2.25162	3.89646e-46	2.20659e-44
Rbm3	15.2908	2.38733	7.69954e-46	4.34645e-44
Spag9	15.2792	2.83568	3.29059e-45	1.81156e-43
Uqcrq	15.2531	2.43702	1.34792e-45	7.46691e-44
Bcl2a1a	15.2509	3.1593	1.2281e-44	6.57775e-43
Cd80	15.2166	3.48255	3.46052e-44	1.8314e-42
Scand1	15.2069	2.57968	4.0671e-45	2.23213e-43
Atp5h	15.1893	2.16734	1.20514e-45	6.69684e-44
Atp5d	15.1477	2.66291	1.03723e-44	5.58908e-43
Pfkp	15.1304	3.17955	5.03004e-44	2.64628e-42
Rps27l	15.0595	2.50986	1.69127e-44	9.00424e-43
Cox5b	15.054	2.60078	2.43769e-44	1.29394e-42
Wnk1	15.0429	2.34278	1.15849e-44	6.22364e-43
Ifitm2	15.0352	2.21727	7.09488e-45	3.85814e-43
Chchd2	15.0144	1.68361	1.18655e-45	6.61416e-44
Atp5j2	14.9848	2.48915	4.05886e-44	2.14168e-42
Nampt	14.9338	2.79238	1.57938e-43	8.21183e-42
Uqcr11	14.9311	2.53236	9.02977e-44	4.7365e-42
Cox7a2l	14.8833	2.38234	9.5151e-44	4.9764e-42
Rpl23a	14.8774	1.77172	9.20434e-45	4.98999e-43
Cox17	14.8466	2.83999	5.36166e-43	2.75552e-41
Ywhaz	14.8445	2.31952	1.31373e-43	6.85066e-42
Purb	14.8413	2.76785	4.87094e-43	2.51058e-41
Mrpl52	14.841	2.53495	2.52364e-43	1.30832e-41
Msrb1	14.8408	2.65176	3.16741e-43	1.63729e-41
Cd9	14.7805	2.77541	8.03532e-43	4.10586e-41
March7	14.7626	3.00141	2.24863e-42	1.13273e-40
Minos1	14.7127	2.64008	1.60943e-42	8.17685e-41
Xbp1	14.6778	2.72805	2.60055e-42	1.30262e-40
Psmb8	14.6536	2.48048	1.8497e-42	9.34412e-41
Pomp	14.6464	2.41946	1.79795e-42	9.1086e-41
Ctsh	14.6031	2.10202	9.88264e-43	5.03533e-41
Ndufa2	14.5632	2.17588	2.3238e-42	1.16728e-40
Ucp2	14.5307	1.79316	7.54774e-43	3.86784e-41
Syngr2	14.5194	2.82277	2.17608e-41	1.06598e-39
Psma7	14.4923	2.36057	8.53344e-42	4.2386e-40
Tomm7	14.4655	2.48542	1.86269e-41	9.17514e-40
Clta	14.4437	2.03144	5.39398e-42	2.68671e-40
Sh3bgrl	14.439	2.30082	1.44967e-41	7.18053e-40
Atp5k	14.4347	2.6814	4.15783e-41	2.03117e-39
Rnf217	14.4315	3.80621	2.53764e-40	1.20653e-38
Nufip1	14.4142	3.28689	1.84094e-40	8.77631e-39
Txnrd1	14.388	2.98405	1.42334e-40	6.85902e-39
Txn1	14.3599	2.12929	1.72783e-41	8.5345e-40
Kdm7a	14.3546	2.69474	1.01069e-40	4.89704e-39
Gpr132	14.3484	3.18504	3.27717e-40	1.55399e-38
Slc3a2	14.3309	2.4289	7.07325e-41	3.43652e-39
Mxd1	14.26	2.91134	4.08868e-40	1.92341e-38
Nsa2	14.2516	2.42594	1.76033e-40	8.41456e-39
Atp5f1	14.2464	2.37708	1.67289e-40	8.01814e-39
Csrnp1	14.2081	2.85644	6.88599e-40	3.21382e-38
C1qb	14.1846	2.16662	6.04549e-41	2.94523e-39
Eif3k	14.1791	2.41602	4.00466e-40	1.89391e-38
Prelid1	14.1674	2.68012	9.03997e-40	4.18616e-38
Cd86	14.1565	2.66546	8.97236e-40	4.16692e-38
Hspe1	14.1359	2.40533	5.79659e-40	2.7125e-38
H2afz	14.0889	2.11637	4.08814e-40	1.92341e-38
Colgalt1	14.0782	2.69735	2.47504e-39	1.12849e-37
Arhgdib	14.0581	2.26882	1.01991e-39	4.69845e-38
Rpl29	14.0226	2.08171	8.97497e-40	4.16692e-38
Atp6v1f	13.9987	2.29563	2.31029e-39	1.05608e-37
Ccr5	13.9964	2.56577	3.9179e-39	1.78179e-37
Csde1	13.9886	2.16065	1.83984e-39	8.43198e-38
Pten	13.9768	2.72973	8.25889e-39	3.7274e-37
Eif5	13.9659	2.44204	4.67207e-39	2.11936e-37
Csf2ra	13.9643	2.61765	7.04451e-39	3.18742e-37
Pxdc1	13.9542	3.49378	3.24007e-38	1.45126e-36
Ppp1ca	13.8659	2.3603	1.21717e-38	5.46556e-37
Arf5	13.8621	2.2864	1.08328e-38	4.87669e-37
Prdm1	13.8614	3.08922	5.21315e-38	2.30598e-36
Lin54	13.8595	3.39333	8.27168e-38	3.63178e-36
Adgrg5	13.8593	3.84739	1.12401e-37	4.91086e-36
Chd7	13.8392	2.76101	3.49797e-38	1.56284e-36
Rac2	13.8189	2.60928	3.55011e-38	1.58216e-36
Abracl	13.7299	2.46939	7.1058e-38	3.12761e-36
Atp5a1	13.7125	2.26808	5.33556e-38	2.35427e-36
Atp5g3	13.6935	2.55408	1.27339e-37	5.53627e-36
Ctsc	13.6682	1.21068	9.83985e-40	4.54473e-38
Atp6v1g1	13.6216	2.20051	1.25583e-37	5.47334e-36
Lrrfip1	13.6094	2.7094	4.37217e-37	1.88704e-35
Tmem131	13.6054	3.00939	8.08793e-37	3.4739e-35
Snrpe	13.5869	2.44778	3.33814e-37	1.44777e-35
Pygl	13.5538	2.95364	1.28632e-36	5.49838e-35
Pilra	13.537	2.62817	8.37341e-37	3.58786e-35
Sf3b1	13.5148	2.32577	5.44684e-37	2.34518e-35
Ftl1	13.5139	0.799605	1.05281e-39	4.83747e-38
Actr2	13.5043	2.05727	3.34726e-37	1.4482e-35
Zfp703	13.4452	2.52596	1.51287e-36	6.45129e-35
2410015M20Rik	13.4392	2.7286	3.19296e-36	1.35507e-34
Lmnb1	13.4193	2.92908	4.99304e-36	2.10894e-34
Atp5c1	13.4062	2.42966	2.38758e-36	1.01569e-34
AF251705	13.3164	2.42334	5.49102e-36	2.31378e-34
Grb2	13.2909	2.28431	6.22173e-36	2.60931e-34
Atp6v0e	13.2648	2.21653	6.86807e-36	2.8736e-34
Fam117b	13.2596	2.99678	3.06093e-35	1.25994e-33
Tmem123	13.2475	2.7165	2.40685e-35	9.97635e-34
Anxa3	13.2028	2.51909	2.36837e-35	9.83981e-34
Trim25	13.2016	2.57016	2.44196e-35	1.00984e-33
Napsa	13.1898	3.03526	6.20633e-35	2.52542e-33
Il7r	13.1867	3.51202	9.31199e-35	3.76331e-33
Mycbp2	13.1607	2.38934	2.67998e-35	1.1057e-33
Tomm20	13.1573	2.45141	3.5583e-35	1.45792e-33
Myl12a	13.1526	2.37758	3.27469e-35	1.34481e-33
Osbpl9	13.1479	2.89704	8.67641e-35	3.51444e-33
Eif3f	13.1013	2.26882	4.65787e-35	1.90405e-33
Rrbp1	13.0734	1.5517	9.87407e-36	4.12161e-34
Fgl2	13.0282	2.69879	1.89494e-34	7.6235e-33
Zfand5	13.0276	1.98238	5.02429e-35	2.04913e-33
Ffar2	13.0024	3.95275	7.37165e-34	2.92595e-32
Cnbp	12.9417	2.44619	3.59161e-34	1.43197e-32
Sh3bgrl3	12.9337	1.72526	7.87804e-35	3.19834e-33
Clic4	12.9329	2.3207	2.77475e-34	1.11127e-32
Dock10	12.9284	2.52935	4.62587e-34	1.84021e-32
Spi1	12.9104	2.10695	2.52937e-34	1.01529e-32
Sulf2	12.8987	2.84546	1.12259e-33	4.44586e-32
Mcm4	12.8512	3.41462	2.86895e-33	1.11876e-31
Etv3	12.8122	2.87846	2.5976e-33	1.01741e-31
Il4ra	12.7711	2.4741	2.16811e-33	8.5484e-32
Psma3	12.7592	2.38813	2.24793e-33	8.84351e-32
P4hb	12.7501	2.25532	1.88617e-33	7.4533e-32
Ddx6	12.724	2.42028	3.30563e-33	1.28342e-31
Tpi1	12.7157	2.33932	2.73857e-33	1.07027e-31
Pbxip1	12.7122	2.80235	7.23813e-33	2.77988e-31
Atp13a3	12.7019	2.58334	5.85218e-33	2.25245e-31
Ptp4a2	12.697	2.05752	2.34192e-33	9.19293e-32
Slc38a1	12.6708	2.88411	1.21084e-32	4.62042e-31
Vps37b	12.6601	2.9702	1.3528e-32	5.15106e-31
Rbms1	12.658	2.19483	4.48839e-33	1.73506e-31
Eif3a	12.6541	1.98425	3.06433e-33	1.19234e-31
Ikbkb	12.6351	2.58399	1.18603e-32	4.53547e-31
Pcbp2	12.6339	2.01355	4.23035e-33	1.63887e-31
St8sia4	12.6268	2.81457	1.4953e-32	5.68151e-31
Ywhah	12.5451	2.31299	1.79138e-32	6.7775e-31
Smdt1	12.5363	2.23123	1.68972e-32	6.40653e-31
Trem1	12.5325	2.94727	4.86642e-32	1.81415e-30
Cwc25	12.5003	3.1679	8.04069e-32	2.97874e-30
Gatm	12.4962	2.57659	4.48349e-32	1.6749e-30
Set	12.4702	2.17426	3.06552e-32	1.15245e-30
Cox6a1	12.4634	2.20811	3.59648e-32	1.34921e-30
Hnrnpa3	12.4617	2.02651	2.60327e-32	9.8283e-31
Tgfbi	12.4453	2.10546	2.85304e-32	1.07484e-30
Ndufc1	12.433	2.40607	6.86606e-32	2.5489e-30
Ndufa3	12.403	2.37642	9.17595e-32	3.39224e-30
Sec61b	12.3898	2.15768	6.76492e-32	2.51661e-30
Nedd8	12.3674	2.21717	9.94204e-32	3.66783e-30
Taf10	12.3417	2.43286	1.91066e-31	7.03424e-30
Ndufa1	12.3252	2.44479	2.34876e-31	8.59376e-30
Trps1	12.3128	2.34177	2.02827e-31	7.45178e-30
Erp29	12.2622	2.05756	2.23668e-31	8.20055e-30
Creb5	12.2589	2.56442	4.97072e-31	1.80755e-29
Vdac2	12.2416	2.2657	3.97002e-31	1.44662e-29
Lta4h	12.2412	3.10671	1.0582e-30	3.8014e-29
H2-DMb2	12.2091	3.58162	1.72587e-30	6.15017e-29
Maff	12.2067	2.89567	1.26482e-30	4.52537e-29
Trib1	12.1809	2.38175	7.96858e-31	2.88589e-29
Ssr4	12.1603	2.22121	8.38406e-31	3.03019e-29
Smarca5	12.1491	2.31086	1.084e-30	3.88621e-29
Pcbp1	12.1285	2.1051	9.83401e-31	3.53984e-29
Cdc42	12.1246	1.45216	2.91626e-31	1.06483e-29
Tcf25	12.1158	2.27012	1.45709e-30	5.20281e-29
Calm3	12.0825	2.3125	2.24225e-30	7.95843e-29
Efhd2	12.0821	1.81603	9.32984e-31	3.36518e-29
Snx20	12.0252	2.48491	5.07397e-30	1.79019e-28
Zfp622	12.0242	2.59792	5.43151e-30	1.91254e-28
Eif3h	12.0229	2.20415	3.42457e-30	1.21306e-28
Dok2	11.9972	2.63411	8.08389e-30	2.82412e-28
Bach1	11.9911	2.4142	5.97095e-30	2.09007e-28
Map4k4	11.99	2.39565	5.75754e-30	2.02333e-28
Csnk1a1	11.9475	2.06025	5.80301e-30	2.03529e-28
Scimp	11.8955	2.669	2.30953e-29	7.89771e-28
Pold4	11.891	2.41183	1.73717e-29	6.00978e-28
Cisd2	11.8867	2.46927	2.01538e-29	6.94524e-28
Orai1	11.8856	2.52053	2.14772e-29	7.37273e-28
Olfm1	11.873	2.56786	2.55726e-29	8.72807e-28
Unc93b1	11.8653	1.83991	9.16558e-30	3.18325e-28
Fcgr4	11.8396	2.30246	2.03236e-29	6.99021e-28
Gng5	11.8372	1.65981	9.03667e-30	3.14462e-28
Rac1	11.7965	1.91509	2.17809e-29	7.46258e-28
Itga4	11.7936	2.50172	5.08377e-29	1.72518e-27
Slc2a1	11.7878	2.6105	5.95656e-29	2.01752e-27
Smox	11.7789	2.62413	6.79887e-29	2.28973e-27
Tax1bp1	11.7553	2.11832	4.40891e-29	1.49903e-27
Psmb4	11.74	2.23791	6.12672e-29	2.0712e-27
Serbp1	11.7299	1.92162	4.09518e-29	1.39503e-27
Rpl22l1	11.7107	2.07522	6.19797e-29	2.09132e-27
Npc2	11.7097	1.29718	1.55551e-29	5.39182e-28
Cfp	11.6786	2.07344	8.24215e-29	2.77055e-27
Jak2	11.6773	2.79283	2.09936e-28	7.00392e-27
Nr4a1	11.6642	2.35222	1.2278e-28	4.11937e-27
Tacstd2	11.6471	4.54641	4.26978e-28	1.39312e-26
Psme2	11.6252	2.2737	1.94277e-28	6.49368e-27
Sla	11.6231	2.43648	2.56053e-28	8.49467e-27
Nabp1	11.6125	2.52303	2.936e-28	9.66815e-27
Tuba1b	11.6054	2.07154	1.71125e-28	5.7306e-27
Stat3	11.6041	2.30587	2.56625e-28	8.49778e-27
Rab7	11.5903	2.14371	2.37109e-28	7.89563e-27
Ptpn1	11.5773	2.10968	2.50109e-28	8.31296e-27
Slc16a3	11.5579	2.53924	5.17548e-28	1.68554e-26
Dnajb6	11.5472	2.26863	4.26247e-28	1.39312e-26
Hnrnpab	11.5464	2.16368	3.72587e-28	1.22465e-26
D16Ertd472e	11.5398	3.3215	9.70003e-28	3.11626e-26
Mtpn	11.5321	2.09077	3.97322e-28	1.30354e-26
Suco	11.5257	2.72684	8.6423e-28	2.78401e-26
Csk	11.5207	2.43287	7.07825e-28	2.28846e-26
Capza2	11.5173	1.71041	2.70229e-28	8.91505e-27
Atp5j	11.5084	2.13973	5.21169e-28	1.69423e-26
Socs2	11.5069	2.67029	9.70872e-28	3.11626e-26
Etf1	11.4948	2.26312	7.25569e-28	2.34157e-26
Psma4	11.4553	2.23496	1.04474e-27	3.3473e-26
Irf2bp2	11.4542	1.65618	4.23133e-28	1.38566e-26
Tes	11.4298	2.4827	1.69999e-27	5.40772e-26
Hcls1	11.4078	2.19529	1.54634e-27	4.93664e-26
Hnrnpa0	11.3972	2.07551	1.45628e-27	4.65748e-26
Ell2	11.3889	2.65351	2.9732e-27	9.32442e-26
Uqcrb	11.3795	2.07715	1.71864e-27	5.4573e-26
Gsr	11.3675	2.41929	2.83402e-27	8.90362e-26
Chmp2a	11.367	2.20032	2.33435e-27	7.37289e-26
H2-K1	11.3588	0.979937	2.65783e-28	8.78468e-27
Hnrnpf	11.3484	1.94565	1.97913e-27	6.27323e-26
Cd300lf	11.3442	2.35077	3.31825e-27	1.03882e-25
Lamp1	11.3425	1.33731	6.94259e-28	2.24869e-26
Hnrnpc	11.337	2.1112	2.80101e-27	8.81548e-26
Rhoa	11.3235	1.65744	1.69973e-27	5.40772e-26
Lsm12	11.3188	2.37456	4.77533e-27	1.48453e-25
Diaph1	11.3153	2.25333	4.07009e-27	1.26972e-25
Plk3	11.3142	2.48911	5.09627e-27	1.58153e-25
Cish	11.3131	2.69583	6.31102e-27	1.94831e-25
Arih1	11.3128	2.40924	5.11038e-27	1.58315e-25
Dab2	11.306	1.80452	2.13319e-27	6.74954e-26
Myl12b	11.2995	2.14974	4.17816e-27	1.30116e-25
Tmem173	11.294	2.45609	6.46882e-27	1.99356e-25
Emd	11.2871	2.53215	7.28921e-27	2.23863e-25
Ndufa13	11.2861	2.03805	4.05415e-27	1.26697e-25
Gmfg	11.2652	2.15989	5.83964e-27	1.80592e-25
Higd1a	11.24	2.31676	8.88153e-27	2.71827e-25
Eif3c	11.2273	2.03882	7.31534e-27	2.24278e-25
Csf2rb2	11.1985	2.56955	1.75592e-26	5.33739e-25
Fnbp1	11.1899	2.21287	1.29021e-26	3.9285e-25
Snx5	11.172	1.9419	1.07642e-26	3.28883e-25
Calr	11.1704	1.61031	6.74235e-27	2.07426e-25
Rabgef1	11.131	2.49189	3.06725e-26	9.29162e-25
Ago2	11.1142	2.40592	3.38029e-26	1.02225e-24
C1qc	11.1085	1.82907	1.15453e-26	3.52142e-25
Runx1	11.1023	2.0084	2.23889e-26	6.79383e-25
Adprh	11.0957	2.53819	4.54365e-26	1.36941e-24
Rab20	11.0848	2.29318	3.95508e-26	1.19404e-24
Hs3st3b1	11.0598	2.95854	7.62649e-26	2.28307e-24
Coro2a	11.0467	2.59715	7.28716e-26	2.18516e-24
Cndp2	11.0319	2.15013	5.43077e-26	1.63401e-24
Gsto1	10.9964	2.4175	1.04572e-25	3.10434e-24
Riok3	10.992	2.29457	9.75069e-26	2.90114e-24
Eef1g	10.9766	1.90964	6.76703e-26	2.03262e-24
Llph	10.973	2.14369	9.75638e-26	2.90114e-24
B4galnt1	10.9344	2.43508	1.893e-25	5.5823e-24
AW112010	10.9256	2.22566	1.26423e-25	3.74053e-24
Mmp19	10.9021	2.70124	2.7593e-25	8.08335e-24
Tmem256	10.891	2.1008	1.96713e-25	5.7913e-24
Dynll1	10.8843	1.86035	1.55228e-25	4.58517e-24
Ost4	10.8827	2.17012	2.36645e-25	6.95541e-24
Ptpn2	10.8618	2.45987	3.79945e-25	1.10757e-23
Slamf8	10.8453	2.45978	4.32229e-25	1.25586e-23
Ythdc1	10.8303	2.21895	3.91711e-25	1.14e-23
Dusp16	10.8243	2.61014	5.66216e-25	1.63981e-23
Ywhae	10.8239	1.75298	2.46019e-25	7.21898e-24
Arf1	10.8193	1.97055	3.36119e-25	9.83038e-24
Fgr	10.7783	2.33012	7.29028e-25	2.1079e-23
Ncf4	10.7339	2.22517	9.9935e-25	2.88014e-23
Aldoc	10.7228	3.04101	1.67395e-24	4.77787e-23
Pmaip1	10.7195	2.36807	1.25206e-24	3.59678e-23
Hic1	10.7139	3.22348	1.87595e-24	5.3373e-23
Gnb2	10.7139	1.82776	7.77496e-25	2.24439e-23
Edem1	10.7115	2.23036	1.23263e-24	3.54669e-23
Sh3pxd2b	10.7038	2.29759	1.41694e-24	4.0508e-23
F7	10.6968	2.66189	1.82878e-24	5.21144e-23
Pak2	10.6786	2.02701	1.34943e-24	3.87026e-23
Psmb1	10.6763	2.02827	1.37328e-24	3.93232e-23
Vdac1	10.6535	2.14994	1.91977e-24	5.44456e-23
Nme1	10.6473	2.10798	1.93734e-24	5.48565e-23
Mpc1	10.6361	2.20799	2.43657e-24	6.85555e-23
Rpl15	10.6266	1.98153	1.99704e-24	5.64567e-23
Tapbp	10.6235	1.97487	2.06228e-24	5.81165e-23
H3f3b	10.5853	0.700116	3.47631e-25	1.01504e-23
Eif3i	10.5801	2.19255	4.051e-24	1.12907e-22
Zyx	10.5795	2.19822	3.98485e-24	1.11238e-22
Arhgdia	10.5759	1.73152	2.52238e-24	7.08578e-23
Mmp14	10.5704	2.06125	3.49572e-24	9.78913e-23
Hint1	10.551	1.81021	3.38243e-24	9.4868e-23
Top1	10.5417	1.86418	3.95039e-24	1.10449e-22
Ppib	10.5391	1.97583	4.62167e-24	1.28611e-22
Pxn	10.535	2.26356	6.52709e-24	1.80786e-22
Ndufb9	10.5299	2.04474	5.48812e-24	1.52484e-22
Hivep3	10.5292	2.48322	7.79183e-24	2.1448e-22
Crtc3	10.5218	2.37254	7.91315e-24	2.17148e-22
Rai14	10.5197	2.38736	8.10495e-24	2.21726e-22
Irs2	10.5121	2.30155	7.93694e-24	2.17465e-22
Ptp4a1	10.4911	2.02996	7.45841e-24	2.0594e-22
Brk1	10.4902	1.91699	6.92972e-24	1.91639e-22
Rab11fip1	10.4876	2.57582	1.18333e-23	3.21743e-22
H2afj	10.4705	1.85731	7.56648e-24	2.086e-22
Hk2	10.4482	2.04749	1.06139e-23	2.89918e-22
Tmem14c	10.4474	2.04225	1.1548e-23	3.14465e-22
Ndufb10	10.443	2.04966	1.22694e-23	3.33091e-22
Ndufb8	10.44	2.06401	1.27383e-23	3.45294e-22
Hnrnpll	10.4311	2.19677	1.51803e-23	4.10862e-22
Qpct	10.4309	3.62405	2.46497e-23	6.64122e-22
Fam49b	10.4305	1.85907	1.11755e-23	3.04789e-22
Csf1r	10.4294	1.57977	7.8148e-24	2.1478e-22
Gm10076	10.4164	2.15899	1.52998e-23	4.13467e-22
Gpd2	10.3897	2.62937	2.90706e-23	7.80866e-22
Eif4g2	10.3675	1.66754	1.61237e-23	4.35069e-22
Osgin2	10.3371	2.77301	4.82447e-23	1.28812e-21
Psma1	10.326	2.15322	3.99744e-23	1.06891e-21
Cd53	10.321	1.72656	2.58929e-23	6.96561e-22
Akap13	10.3175	1.95955	3.39938e-23	9.1173e-22
Eif3e	10.3025	1.96025	3.97991e-23	1.06582e-21
Mbtd1	10.3007	2.37192	5.74632e-23	1.52282e-21
Arpp19	10.2871	2.07945	5.22193e-23	1.38799e-21
Ndufa6	10.2767	1.93421	4.94471e-23	1.31824e-21
Stx7	10.2684	2.06722	6.08153e-23	1.60686e-21
Hnrnpa1	10.2667	2.04876	6.03926e-23	1.59807e-21
Tceb2	10.245	1.81002	5.73722e-23	1.52268e-21
Cyp4f18	10.2347	2.20137	9.01417e-23	2.37467e-21
Syk	10.2303	1.98866	7.79898e-23	2.05759e-21
Tmem258	10.2271	2.09793	9.20985e-23	2.41905e-21
Ndufb5	10.2121	2.01533	9.6411e-23	2.52858e-21
Tmed5	10.189	1.93423	1.08252e-22	2.83497e-21
Ssfa2	10.1828	2.26983	1.56333e-22	4.07015e-21
Isy1	10.1636	2.42368	1.98402e-22	5.11303e-21
Ndufs6	10.1588	2.04184	1.59582e-22	4.14867e-21
Rgs2	10.1588	1.88279	1.19091e-22	3.11424e-21
Tubb6	10.1568	2.20441	1.8757e-22	4.84087e-21
Neurl3	10.1517	2.08005	1.65618e-22	4.29931e-21
C1qa	10.1495	1.74569	9.20309e-23	2.41905e-21
Aplp2	10.1471	2.03082	1.69802e-22	4.40149e-21
Rab8b	10.1387	1.98545	1.78744e-22	4.6198e-21
Nfkbie	10.1347	2.25628	2.31176e-22	5.91479e-21
Spon1	10.1171	2.64322	3.21352e-22	8.18665e-21
Specc1l	10.1049	2.34955	3.22384e-22	8.2012e-21
Dennd4a	10.0977	2.50507	3.62942e-22	9.2066e-21
Akr1a1	10.0909	1.66896	2.04616e-22	5.26553e-21
Hnrnpk	10.085	1.66519	2.15643e-22	5.52843e-21
Morf4l1	10.0664	1.66469	2.53921e-22	6.47808e-21
Klrk1	10.0654	3.26293	5.62467e-22	1.41668e-20
Hsp90b1	10.0573	1.44262	2.15765e-22	5.52843e-21
Prkcd	10.0546	1.83548	3.23404e-22	8.21539e-21
Ranbp2	10.0492	2.03538	4.14707e-22	1.05047e-20
Eva1b	10.0466	2.22872	5.07559e-22	1.2802e-20
Sfpq	10.0129	1.78001	4.50723e-22	1.14008e-20
Skil	10.0089	1.82742	4.75131e-22	1.20011e-20
Lamtor2	10.0061	1.93972	5.67954e-22	1.42848e-20
Ear2	9.99172	2.55759	8.99827e-22	2.24729e-20
Tcirg1	9.97122	2.02184	8.2303e-22	2.06419e-20
Bcl2l11	9.96932	2.12177	8.73652e-22	2.18499e-20
Ccl17	9.96752	4.17282	1.3926e-21	3.44892e-20
Lpp	9.96593	2.11628	9.43248e-22	2.35243e-20
Ehd1	9.94335	1.95674	9.79984e-22	2.43721e-20
Ran	9.94304	1.9246	9.56491e-22	2.38212e-20
Ubb	9.93573	1.55573	7.2831e-22	1.82921e-20
Map1lc3b	9.92263	1.89557	1.13215e-21	2.81171e-20
Rbm39	9.92005	1.54679	8.46385e-22	2.11978e-20
Whsc1l1	9.91326	2.06729	1.43122e-21	3.53964e-20
Asph	9.91223	2.20045	1.57065e-21	3.87908e-20
Srsf3	9.90579	1.85667	1.25571e-21	3.11423e-20
Zfp516	9.90499	2.25962	1.76243e-21	4.34669e-20
Htr7	9.88949	3.05219	2.47163e-21	6.07051e-20
App	9.83418	1.58622	1.82393e-21	4.49212e-20
Tspan33	9.8327	3.16054	4.05819e-21	9.84484e-20
Evl	9.81084	2.05212	3.45104e-21	8.39486e-20
Gpsm3	9.80315	2.01524	3.62279e-21	8.8006e-20
Edf1	9.80125	1.88873	3.28356e-21	8.00936e-20
Ndufb7	9.79904	1.88619	3.33268e-21	8.11803e-20
Ppp2ca	9.79745	1.85878	3.26431e-21	7.97334e-20
Btg2	9.79095	1.5952	2.58619e-21	6.33439e-20
Hnrnpa2b1	9.77896	1.38802	2.48941e-21	6.10574e-20
Arf3	9.76435	2.08197	5.37963e-21	1.30151e-19
Plgrkt	9.76024	2.05437	5.44674e-21	1.31595e-19
Itgb2	9.75667	1.91143	4.86608e-21	1.17886e-19
Naa10	9.74065	2.35368	7.60592e-21	1.83016e-19
Htra3	9.72868	2.46865	8.64244e-21	2.06837e-19
Ralb	9.7101	2.047	8.36303e-21	2.0042e-19
Rab5c	9.7035	1.7815	7.05716e-21	1.70272e-19
Tagln2	9.69854	1.80608	7.2017e-21	1.73524e-19
Srp9	9.69718	1.88616	8.16018e-21	1.96087e-19
Pecam1	9.67837	2.33505	1.26054e-20	2.9807e-19
Lap3	9.67252	2.13817	1.21831e-20	2.88854e-19
Per1	9.67067	2.17065	1.25617e-20	2.97433e-19
Tomm22	9.66434	1.98575	1.19854e-20	2.85307e-19
Mxi1	9.66416	2.16695	1.31417e-20	3.10339e-19
Atp6v1a	9.66275	1.90401	1.10531e-20	2.63466e-19
Mtdh	9.65256	1.89729	1.20059e-20	2.85412e-19
Tln1	9.64288	1.64914	1.05355e-20	2.51804e-19
Cmip	9.62611	1.90964	1.5237e-20	3.58393e-19
Man2b1	9.61498	1.84763	1.56827e-20	3.68388e-19
Man2a1	9.61302	1.91781	1.70995e-20	3.99557e-19
Luc7l2	9.61197	1.7259	1.46841e-20	3.45845e-19
Cct2	9.60555	1.95144	1.91726e-20	4.47411e-19
Ctsa	9.60466	1.59029	1.39125e-20	3.28105e-19
Hspa5	9.58769	1.21164	1.07887e-20	2.57509e-19
H3f3a	9.58333	1.21793	1.21268e-20	2.87902e-19
Sh3glb1	9.58183	1.54242	1.65999e-20	3.88394e-19
S1pr3	9.57713	3.97682	3.67524e-20	8.5429e-19
Eif4e	9.54084	2.02099	3.39954e-20	7.91238e-19
Dot1l	9.54005	2.1424	3.72781e-20	8.65378e-19
Ndst1	9.53836	2.27243	4.06435e-20	9.41046e-19
Plekha1	9.53666	2.19746	3.9758e-20	9.21743e-19
Vcp	9.53028	1.8302	3.22956e-20	7.52662e-19
Ric1	9.52414	2.26786	4.54681e-20	1.04866e-18
Gpalpp1	9.51914	2.15755	4.50818e-20	1.0411e-18
Pmepa1	9.4957	2.05886	4.95942e-20	1.14234e-18
Dazap2	9.48201	1.68331	4.42812e-20	1.02394e-18
Klf4	9.4703	1.98346	5.43407e-20	1.25005e-18
Adgre5	9.45901	2.06197	6.97296e-20	1.59785e-18
Tmem160	9.45612	1.95275	6.85505e-20	1.57286e-18
Tpm3	9.43932	1.60365	5.94229e-20	1.36519e-18
Fam162a	9.43682	2.06565	8.45334e-20	1.93303e-18
Susd6	9.43606	2.02134	8.45742e-20	1.93303e-18
Hnrnpm	9.40249	1.80234	9.50822e-20	2.17041e-18
Tnfrsf1a	9.40135	1.97427	1.10647e-19	2.51281e-18
Srp14	9.39721	1.82364	1.02354e-19	2.33042e-18
Chp1	9.38823	2.14963	1.36164e-19	3.06878e-18
Dbi	9.38791	1.695	9.74468e-20	2.22154e-18
Fam46c	9.37867	2.08665	1.39007e-19	3.1289e-18
Atp5o	9.3728	1.81318	1.22254e-19	2.76932e-18
Ppig	9.3714	1.87918	1.30204e-19	2.94566e-18
Dad1	9.36466	1.84935	1.36101e-19	3.06878e-18
Ier3ip1	9.36372	1.87828	1.41852e-19	3.18486e-18
Arhgap31	9.35678	2.19958	1.79034e-19	3.99947e-18
Pla1a	9.35677	2.86442	2.04989e-19	4.56781e-18
Rgs10	9.35056	1.81668	1.48065e-19	3.32017e-18
Myh9	9.34897	1.63607	1.30657e-19	2.95215e-18
Snx3	9.31713	1.80405	1.96476e-19	4.38361e-18
Fam134b	9.31627	2.04586	2.33831e-19	5.19748e-18
Gbp2	9.31547	2.18635	2.3567e-19	5.23182e-18
Csnk2b	9.30498	1.93916	2.42188e-19	5.36981e-18
Ccnl1	9.29816	1.43398	1.69593e-19	3.79333e-18
Etfb	9.2954	1.93523	2.63389e-19	5.8326e-18
Irf5	9.28266	1.94615	2.89897e-19	6.39571e-18
Rab44	9.28223	2.73	3.69859e-19	8.12959e-18
Wdr1	9.27687	1.84582	2.86807e-19	6.34328e-18
Braf	9.27651	2.23524	3.52316e-19	7.75356e-18
Pts	9.27063	2.27054	3.75345e-19	8.23999e-18
Matk	9.26943	2.45042	3.9257e-19	8.5969e-18
Arl5b	9.26755	2.28071	3.81619e-19	8.36739e-18
Psma2	9.25269	1.84296	3.48671e-19	7.68285e-18
Timm8b	9.22698	1.97569	4.78642e-19	1.0456e-17
Bsg	9.21977	1.78139	4.30408e-19	9.41392e-18
Ubn2	9.21671	1.98888	5.20186e-19	1.13496e-17
Dip2c	9.19835	2.17987	6.58737e-19	1.43024e-17
Bzw1	9.19676	1.78299	5.30648e-19	1.15637e-17
B2m	9.19014	0.536635	1.13212e-19	2.56777e-18
Rhoq	9.18512	2.21224	7.39992e-19	1.60275e-17
Asah1	9.17081	1.74989	6.44109e-19	1.40019e-17
Fam46a	9.17045	1.95237	7.09812e-19	1.53925e-17
Tmbim6	9.13023	1.49947	7.60077e-19	1.64424e-17
Twf2	9.12249	1.93285	1.10326e-18	2.37222e-17
Itm2c	9.11656	1.76712	1.01225e-18	2.18444e-17
Eif2b2	9.1162	2.19674	1.29444e-18	2.77657e-17
Erh	9.10425	1.80881	1.16135e-18	2.49409e-17
Cstb	9.0851	1.52066	1.07995e-18	2.32489e-17
Swi5	9.07879	1.80516	1.43817e-18	3.07375e-17
Dnajc5	9.06195	1.89191	1.7649e-18	3.7585e-17
Psmb6	9.06166	1.78906	1.63064e-18	3.47675e-17
Lyn	9.06036	1.58063	1.41956e-18	3.04129e-17
Atpif1	9.05905	1.60011	1.43442e-18	3.06941e-17
Eif2s2	9.05472	1.61454	1.51949e-18	3.24366e-17
Ctdnep1	9.05181	1.97605	2.0164e-18	4.28383e-17
Alas1	9.03685	2.06608	2.34907e-18	4.98463e-17
Ywhab	9.03435	1.65325	1.86031e-18	3.95695e-17
Eno1	9.02293	2.0381	2.57306e-18	5.44692e-17
Abcb1a	9.01953	2.91651	3.14866e-18	6.61813e-17
Atp11b	9.01003	2.01176	2.83476e-18	5.98666e-17
Hcar2	9.0045	2.09524	3.04432e-18	6.40639e-17
Tmem30a	9.00214	1.85617	2.80712e-18	5.93533e-17
Adam8	9.00106	2.00222	2.98355e-18	6.29342e-17
Acaa1a	8.98407	1.95792	3.4594e-18	7.25412e-17
Prkd3	8.97649	2.42913	4.18499e-18	8.7447e-17
Prdx2	8.97096	1.7571	3.32171e-18	6.97364e-17
Srrm2	8.96537	1.53435	3.01829e-18	6.35915e-17
Impact	8.96139	2.05296	4.27987e-18	8.922e-17
Gbp7	8.95597	1.87597	3.95372e-18	8.27118e-17
Ghitm	8.95033	1.83239	4.23936e-18	8.84792e-17
Larp4b	8.94433	1.8388	4.38203e-18	9.12426e-17
Arf6	8.94186	1.85981	4.58134e-18	9.52811e-17
Tm2d2	8.93918	2.06102	5.18729e-18	1.07632e-16
Atp6v1e1	8.9276	1.71604	4.62527e-18	9.60825e-17
Rab2a	8.92162	1.81191	5.2541e-18	1.08764e-16
Scd2	8.91283	2.12695	6.44155e-18	1.32727e-16
Ndufa7	8.9124	1.7022	5.22808e-18	1.08352e-16
Nckap1l	8.90362	1.79076	5.98226e-18	1.23407e-16
Cd68	8.90033	1.59939	5.2922e-18	1.09425e-16
Bzw2	8.8974	2.30243	7.70423e-18	1.58195e-16
Rnasel	8.89597	1.93036	6.83349e-18	1.40477e-16
Hspa4	8.89277	1.79279	6.5286e-18	1.34365e-16
Lrp10	8.88267	1.93772	7.77322e-18	1.59427e-16
Ankrd11	8.85774	1.76166	8.25056e-18	1.69022e-16
Mpeg1	8.8561	1.28815	5.94857e-18	1.22854e-16
Pitpna	8.84719	1.62164	8.38754e-18	1.71631e-16
Arrb2	8.844	1.76208	9.43088e-18	1.92759e-16
Entpd1	8.83811	1.82568	1.01281e-17	2.06772e-16
Ltc4s	8.83572	2.47155	1.27584e-17	2.5928e-16
Fem1c	8.83433	1.89311	1.09591e-17	2.23481e-16
Abcg3	8.80994	2.04371	1.43612e-17	2.91519e-16
Cwc15	8.79771	1.81448	1.43879e-17	2.91729e-16
Ndufa11	8.78532	1.79164	1.55684e-17	3.14946e-16
Ndufb3	8.76874	1.78682	1.78139e-17	3.59963e-16
Cybb	8.76507	1.24444	1.21636e-17	2.47474e-16
Srrm1	8.7455	1.72476	2.04321e-17	4.11932e-16
Capza1	8.74387	1.77275	2.1527e-17	4.33024e-16
Ostf1	8.73218	1.64896	2.17027e-17	4.36065e-16
Klf7	8.72604	1.93072	2.63039e-17	5.27324e-16
Vrk1	8.71123	2.15324	3.24225e-17	6.47794e-16
Spred2	8.71019	2.4485	3.42618e-17	6.83008e-16
Wipf1	8.7061	1.77924	2.86648e-17	5.74006e-16
Polr1d	8.66942	1.72998	3.76212e-17	7.49137e-16
Eif3m	8.66049	1.77948	4.19144e-17	8.33692e-16
Tle3	8.6427	1.99697	5.2704e-17	1.04247e-15
Tmem176b	8.64266	1.80149	4.57438e-17	9.07831e-16
Dctn3	8.64161	1.84136	5.06097e-17	1.00216e-15
Srsf5	8.63412	1.49252	4.30517e-17	8.55358e-16
Tcp1	8.62557	1.76044	5.45056e-17	1.07571e-15
Tubb5	8.61148	1.61003	5.41303e-17	1.06949e-15
Epb41	8.59854	2.08373	7.65112e-17	1.50334e-15
Zc3h12a	8.59015	1.9375	7.76653e-17	1.52433e-15
Prkrir	8.57694	2.20643	9.31175e-17	1.81958e-15
Ndufa12	8.56862	1.80626	8.76794e-17	1.7152e-15
Vamp8	8.56735	1.51181	7.3926e-17	1.45415e-15
Pebp1	8.56406	1.7413	8.7335e-17	1.71034e-15
Nrd1	8.55462	1.83771	9.92776e-17	1.93358e-15
Tet2	8.54964	1.81572	1.00833e-16	1.9561e-15
Tmem167	8.54862	1.77755	1.01386e-16	1.96174e-15
Timm10b	8.54785	1.7551	1.00388e-16	1.95092e-15
Fbl	8.53596	1.80868	1.13433e-16	2.19008e-15
Hmgb1	8.5356	1.55077	9.6023e-17	1.87429e-15
Celf2	8.53479	1.59637	9.98073e-17	1.94177e-15
Ppfia4	8.53299	2.05986	1.26621e-16	2.43413e-15
Serp1	8.53104	1.55721	1.00874e-16	1.9561e-15
Ptbp3	8.53061	1.4826	9.70611e-17	1.89248e-15
Rassf1	8.52936	1.87559	1.2276e-16	2.36502e-15
Coro1b	8.52172	1.7383	1.21737e-16	2.34787e-15
Ube2j2	8.52139	1.91818	1.33457e-16	2.55726e-15
Pgd	8.51615	1.70329	1.24485e-16	2.39566e-15
Plekho1	8.50654	1.65905	1.29741e-16	2.49142e-15
Arpc4	8.49883	1.56001	1.3026e-16	2.49868e-15
Uqcrfs1	8.49216	1.80737	1.60325e-16	3.05562e-15
Lsm4	8.49166	1.80678	1.59798e-16	3.04884e-15
Slmo2	8.48679	1.96481	1.76858e-16	3.36352e-15
Hpcal1	8.47869	1.81453	1.77643e-16	3.37483e-15
H2-Q7	8.47719	1.79967	1.75216e-16	3.33586e-15
Psmd4	8.46056	1.70813	1.93597e-16	3.674e-15
Mrpl23	8.45815	1.76201	2.02865e-16	3.84579e-15
Rassf3	8.43352	1.82298	2.51045e-16	4.74903e-15
Furin	8.42548	1.77074	2.54298e-16	4.80545e-15
Bcl2a1d	8.41902	2.18069	3.09593e-16	5.8256e-15
Hsbp1	8.41626	1.68392	2.67552e-16	5.05053e-15
Tmem176a	8.41475	1.82547	2.77045e-16	5.22419e-15
Rogdi	8.40208	2.17003	3.52266e-16	6.60062e-15
Arhgap9	8.39541	1.88988	3.48925e-16	6.54492e-15
Prkar1a	8.39308	1.66514	3.1985e-16	6.01224e-15
S100a13	8.38793	1.6891	3.34116e-16	6.27377e-15
Arnt	8.37261	2.03875	4.30142e-16	8.02601e-15
Dstn	8.37159	1.60609	3.59236e-16	6.72414e-15
Gltscr2	8.36867	1.77593	4.07179e-16	7.60553e-15
Gosr2	8.36354	2.01749	4.61468e-16	8.5835e-15
Mnt	8.36244	2.05918	4.66692e-16	8.6716e-15
Ddx3x	8.3619	1.56325	3.78414e-16	7.07566e-15
mt-Nd1	8.35487	0.60357	1.47408e-16	2.82153e-15
Nrip1	8.35458	1.73726	4.32063e-16	8.05339e-15
Sri	8.35247	1.72803	4.52965e-16	8.43417e-15
Ptges3	8.34286	1.68112	4.7292e-16	8.77814e-15
Glud1	8.33485	1.62395	4.8501e-16	8.99316e-15
Anp32b	8.3282	1.57639	4.94605e-16	9.16152e-15
Svbp	8.32405	1.85509	5.94577e-16	1.09562e-14
Samsn1	8.32344	1.90497	6.02452e-16	1.10899e-14
Snrpf	8.32188	1.69872	5.58382e-16	1.03321e-14
Bnip3l	8.31985	1.74595	5.79305e-16	1.06859e-14
Ccdc12	8.31766	1.68114	5.73656e-16	1.05927e-14
Plxdc2	8.30686	1.90443	6.74325e-16	1.23363e-14
Tmed10	8.30685	1.5092	5.66302e-16	1.04678e-14
Chchd10	8.30484	2.27144	7.4906e-16	1.36334e-14
2700060E02Rik	8.2995	1.66363	6.54898e-16	1.19932e-14
Rpl27	8.29161	1.4644	6.0868e-16	1.11929e-14
Mrps33	8.28913	1.7465	7.42735e-16	1.35321e-14
Kras	8.28736	1.74894	7.51166e-16	1.36577e-14
Ncl	8.28494	1.38062	6.21062e-16	1.14088e-14
Arl8b	8.28387	1.76701	7.79042e-16	1.41262e-14
Fabp5	8.28165	1.72466	6.93981e-16	1.26698e-14
Usf2	8.28111	1.65819	7.52376e-16	1.36657e-14
Pip4k2a	8.27739	1.68605	7.79317e-16	1.41262e-14
Slc39a1	8.26761	1.76971	8.8325e-16	1.59776e-14
Mafb	8.26015	1.36423	7.40194e-16	1.34996e-14
Ezr	8.25231	1.75791	9.77317e-16	1.76433e-14
Ap2s1	8.24818	1.58222	9.19904e-16	1.66237e-14
Trip12	8.23989	1.68663	1.04149e-15	1.87827e-14
Tgif1	8.23411	1.70791	1.08593e-15	1.95643e-14
Impdh2	8.22522	1.9251	1.28431e-15	2.3045e-14
Chmp4b	8.21863	1.59423	1.16994e-15	2.10353e-14
Atp2a2	8.19799	1.72591	1.46524e-15	2.62386e-14
Atp6v0d1	8.18106	1.68977	1.64691e-15	2.94325e-14
Pilrb2	8.17181	1.95212	1.9281e-15	3.43198e-14
Lrrc8d	8.16925	1.86205	1.91041e-15	3.40731e-14
Myo1g	8.16758	1.92698	1.96878e-15	3.49738e-14
Antxr2	8.16546	1.9594	2.01959e-15	3.58049e-14
Cnn2	8.16379	1.79188	1.94798e-15	3.4639e-14
Sf1	8.16235	1.72816	1.92769e-15	3.43198e-14
Mrps14	8.15287	1.70381	2.05715e-15	3.64346e-14
Slc25a20	8.15272	2.2305	2.31614e-15	4.08183e-14
Aph1a	8.15092	1.76404	2.14307e-15	3.78808e-14
Ccdc50	8.14612	1.64692	2.09097e-15	3.69966e-14
Kpna4	8.14106	1.67451	2.16553e-15	3.82397e-14
Plcl1	8.13929	2.46542	2.62294e-15	4.6088e-14
Kpna1	8.13711	1.90312	2.46613e-15	4.33755e-14
Egln1	8.13449	1.81355	2.43564e-15	4.28817e-14
Ufc1	8.10616	1.74183	2.97073e-15	5.19936e-14
Ssr1	8.10345	1.7011	2.96015e-15	5.18595e-14
Ube2l3	8.0995	1.58935	2.88437e-15	5.05817e-14
Taok3	8.09531	1.69185	3.13279e-15	5.47761e-14
Prcp	8.08716	1.65997	3.27796e-15	5.72019e-14
Mob1a	8.08609	1.60568	3.21126e-15	5.60929e-14
Atp2b1	8.08481	1.36787	2.8498e-15	5.00249e-14
Mkrn1	8.08196	1.69024	3.47822e-15	6.05776e-14
Dapp1	8.06722	1.9284	4.16647e-15	7.22811e-14
Tgoln1	8.06075	1.66896	4.00092e-15	6.94769e-14
Hivep2	8.05811	1.8438	4.34139e-15	7.52424e-14
Fcgr2b	8.05421	1.42966	3.68136e-15	6.40528e-14
Gm6377	8.04639	1.74246	4.5344e-15	7.84345e-14
Dnaja2	8.04541	1.68325	4.56525e-15	7.88913e-14
mt-Nd2	8.03023	0.660392	2.178e-15	3.84219e-14
Hspa9	8.03002	1.66903	5.03654e-15	8.68669e-14
Pdk3	8.01811	2.28197	6.30019e-15	1.08346e-13
Manf	8.01091	1.61738	5.63148e-15	9.70115e-14
Tbca	8.00982	1.58889	5.63564e-15	9.70115e-14
Clasp2	8.0029	2.00991	6.79896e-15	1.16698e-13
M6pr	7.98997	1.55578	6.39374e-15	1.09849e-13
Fcgr1	7.98457	1.62149	6.83614e-15	1.17223e-13
Ncf1	7.97716	1.61222	7.20498e-15	1.2331e-13
Sap18	7.97256	1.98476	8.44366e-15	1.43955e-13
Timm13	7.97225	1.5965	7.48375e-15	1.27958e-13
Zfp667	7.96615	2.77304	9.54618e-15	1.61975e-13
Ubald1	7.95814	1.80716	9.06902e-15	1.54173e-13
Ctsl	7.95678	1.47406	7.61656e-15	1.30103e-13
Pdia6	7.95609	1.56499	8.2357e-15	1.40544e-13
Il13ra1	7.95508	1.78066	9.17588e-15	1.55841e-13
Stk17b	7.94835	1.59781	8.79458e-15	1.49794e-13
Gnb1	7.94293	1.52639	9.00857e-15	1.53292e-13
Hipk2	7.94282	1.7244	9.89758e-15	1.67299e-13
Il1a	7.9414	1.82916	9.98255e-15	1.68575e-13
Psmb9	7.93885	1.67044	9.86552e-15	1.66916e-13
Ubash3b	7.93397	1.79234	1.07496e-14	1.81013e-13
AA467197	7.93388	1.88806	1.04421e-14	1.76002e-13
Tm9sf3	7.9327	1.55427	9.82277e-15	1.66509e-13
Rbm25	7.91992	1.47252	1.03179e-14	1.74072e-13
Kdm4a	7.90794	2.07887	1.37328e-14	2.30374e-13
Mapre1	7.90534	1.6155	1.23884e-14	2.08215e-13
Cox14	7.89944	1.6332	1.3152e-14	2.20839e-13
Cxcl9	7.89376	2.15846	1.46837e-14	2.45862e-13
Lamp2	7.88932	1.3589	1.23697e-14	2.08096e-13
Psmb10	7.87242	1.63537	1.5848e-14	2.65108e-13
Cmc1	7.86969	1.80956	1.73494e-14	2.89677e-13
Adora2a	7.86773	2.84363	1.94268e-14	3.23453e-13
Clic1	7.85238	1.3634	1.63105e-14	2.72587e-13
Phlpp1	7.84748	2.30671	2.1707e-14	3.59733e-13
Tnfaip3	7.84719	1.6662	1.88149e-14	3.13558e-13
Spg21	7.84708	1.72766	2.00348e-14	3.33263e-13
Rasgrp1	7.84355	1.80532	2.08562e-14	3.46602e-13
Actn1	7.83612	1.90186	2.24143e-14	3.70764e-13
Bak1	7.83016	1.74657	2.27593e-14	3.76121e-13
mt-Nd5	7.82805	1.18954	1.74621e-14	2.91286e-13
Atrx	7.82596	1.53534	2.11239e-14	3.50724e-13
Bola2	7.82576	1.5995	2.20568e-14	3.65191e-13
Eif2s3x	7.82556	1.71049	2.33065e-14	3.84465e-13
Trappc1	7.81461	1.77596	2.57083e-14	4.23282e-13
Selk	7.81397	1.5276	2.33075e-14	3.84465e-13
Cbfa2t3	7.8108	1.92798	2.68811e-14	4.41775e-13
Stap1	7.81	1.89428	2.68607e-14	4.41775e-13
P2ry14	7.80612	1.8943	2.78144e-14	4.56691e-13
Prr5l	7.80199	2.23383	2.98964e-14	4.88619e-13
Pdcd6	7.80044	1.69717	2.78756e-14	4.57273e-13
Pqlc1	7.79973	1.92187	2.93323e-14	4.80282e-13
Runx2	7.7992	2.12163	3.02089e-14	4.93274e-13
Havcr2	7.7919	1.87415	3.06959e-14	5.00766e-13
Sh3bp1	7.77989	1.73374	3.2608e-14	5.31471e-13
Src	7.77977	1.9277	3.38533e-14	5.50256e-13
Acly	7.77306	1.65636	3.3183e-14	5.39944e-13
Sod2	7.77115	1.63541	3.31886e-14	5.39944e-13
Uqcc2	7.76487	1.62816	3.49832e-14	5.67583e-13
Sys1	7.76329	1.6805	3.62062e-14	5.8689e-13
Pptc7	7.763	2.1109	3.91778e-14	6.34481e-13
Eif4g3	7.74805	1.64948	3.97833e-14	6.437e-13
Fam96a	7.74793	1.65585	4.00825e-14	6.47363e-13
Pik3cd	7.74522	1.66822	4.08668e-14	6.59431e-13
Uba52	7.74501	1.61659	3.98664e-14	6.44458e-13
Wsb2	7.74365	1.77696	4.27129e-14	6.87972e-13
Snd1	7.7338	1.76559	4.5816e-14	7.36618e-13
Tuba1c	7.73258	1.61365	4.3728e-14	7.03684e-13
Pafah1b1	7.73127	1.49194	4.18859e-14	6.75263e-13
Tsg101	7.71507	1.71771	5.18108e-14	8.3e-13
Uvrag	7.70743	1.68234	5.38987e-14	8.6267e-13
Dnajc9	7.70741	2.31548	5.9398e-14	9.4643e-13
Prrc2c	7.70186	1.46371	5.08718e-14	8.16429e-13
Ndufa10	7.6989	1.65909	5.71726e-14	9.12606e-13
Hdlbp	7.69835	1.55931	5.48117e-14	8.75708e-13
mt-Nd3	7.69763	1.19505	4.61448e-14	7.41235e-13
Dynlrb1	7.69238	1.56381	5.75873e-14	9.18401e-13
Cdc37	7.69024	1.60235	5.95981e-14	9.48768e-13
Gbp4	7.68686	1.87542	6.46936e-14	1.02713e-12
Vps29	7.67429	1.60286	6.68977e-14	1.06117e-12
Jak1	7.67349	1.52736	6.46889e-14	1.02713e-12
Mrps21	7.66491	1.59104	7.09719e-14	1.1248e-12
Ptbp1	7.65792	1.60075	7.49057e-14	1.18503e-12
Romo1	7.65685	1.55118	7.38934e-14	1.17006e-12
Lag3	7.65349	2.12343	8.52114e-14	1.34279e-12
Ndufs5	7.6472	1.56673	7.97214e-14	1.26009e-12
Mdm2	7.64431	1.66763	8.3783e-14	1.32194e-12
Ddt	7.64181	1.76517	8.83798e-14	1.39077e-12
Tcf7l2	7.64007	1.63231	8.52552e-14	1.34279e-12
Myd88	7.63502	1.75933	9.25981e-14	1.45457e-12
Shtn1	7.63032	1.64066	9.2312e-14	1.45136e-12
Trappc2l	7.62204	1.60286	9.73121e-14	1.52593e-12
Sar1a	7.62173	1.68695	1.00049e-13	1.56608e-12
Ddhd1	7.62079	1.67386	9.9331e-14	1.55622e-12
Gyg	7.61914	1.79917	1.04401e-13	1.62848e-12
C1qbp	7.61714	1.71462	1.04164e-13	1.62621e-12
Pgls	7.61358	1.5594	1.00992e-13	1.57945e-12
Arl5a	7.6115	1.70735	1.0787e-13	1.68111e-12
Lrrc58	7.60545	1.60868	1.09265e-13	1.70135e-12
Msl2	7.60045	1.73526	1.17349e-13	1.82564e-12
Nhp2	7.59416	1.67063	1.2098e-13	1.87884e-12
Gpr65	7.59411	1.6588	1.19318e-13	1.85464e-12
Gfod1	7.58927	2.7893	1.39613e-13	2.15503e-12
Atp6v1d	7.58548	1.63352	1.27434e-13	1.9737e-12
Alpk2	7.58258	3.19181	1.48217e-13	2.28387e-12
Eif3b	7.5825	1.63136	1.29914e-13	2.00881e-12
Ssr3	7.57976	1.54378	1.27533e-13	1.9737e-12
Gnaq	7.57323	1.57933	1.35736e-13	2.09701e-12
Trpc4ap	7.56988	1.65143	1.4313e-13	2.20741e-12
Ntn4	7.5697	2.97184	1.61467e-13	2.47945e-12
P2ry10	7.56689	3.38226	1.66519e-13	2.55263e-12
Dennd1b	7.56161	1.64494	1.50795e-13	2.3216e-12
Lims1	7.55454	1.62024	1.5694e-13	2.4141e-12
Dnajc8	7.55035	1.54976	1.58135e-13	2.43039e-12
Dnajc3	7.5409	1.57124	1.70367e-13	2.60936e-12
Agpat4	7.53824	1.80443	1.84481e-13	2.82068e-12
Nfatc1	7.53287	1.7649	1.90036e-13	2.90062e-12
Emilin2	7.52635	1.56866	1.85625e-13	2.83573e-12
Rock1	7.52626	1.50413	1.83366e-13	2.80603e-12
Ptpn6	7.50847	1.48465	2.06186e-13	3.13903e-12
Ssb	7.50811	1.48029	2.06042e-13	3.13903e-12
Tmem234	7.50766	1.51853	2.11511e-13	3.21736e-12
Nedd9	7.50676	1.9772	2.35072e-13	3.56659e-12
Klra2	7.50663	1.62377	2.19874e-13	3.3417e-12
C1qtnf6	7.5065	2.37027	2.43531e-13	3.68238e-12
Usp37	7.50467	1.87863	2.35888e-13	3.57593e-12
Snrpb2	7.50309	1.55058	2.21496e-13	3.36348e-12
Snrpd2	7.49064	1.56624	2.41769e-13	3.65884e-12
Sept7	7.48669	1.51078	2.44107e-13	3.68795e-12
Batf3	7.4744	1.78591	2.86799e-13	4.32191e-12
Mcts1	7.47411	1.64407	2.80387e-13	4.22887e-12
Prkcsh	7.46758	1.64579	2.93533e-13	4.41591e-12
Eef1d	7.45821	1.46743	2.92842e-13	4.40924e-12
Ssu72	7.45548	1.58308	3.13553e-13	4.70913e-12
Ogdh	7.44874	1.59213	3.30106e-13	4.94937e-12
Gabarapl2	7.44687	1.63075	3.38443e-13	5.07008e-12
Mmp13	7.44469	1.84721	3.42347e-13	5.11995e-12
St7	7.44236	1.93447	3.66128e-13	5.471e-12
Sirpa	7.43577	1.21151	3.07544e-13	4.62277e-12
Ndufs2	7.43418	1.62449	3.69012e-13	5.50484e-12
Ccl6	7.4315	1.56883	3.41894e-13	5.11747e-12
Tuba4a	7.4219	1.92302	4.20792e-13	6.25628e-12
Atp6v0b	7.41236	1.29487	3.77871e-13	5.63228e-12
Abce1	7.4114	1.72107	4.41377e-13	6.54593e-12
F11r	7.4097	1.63936	4.35558e-13	6.46501e-12
Ap3b1	7.40072	1.61374	4.64076e-13	6.87111e-12
Palld	7.39866	1.88341	4.92265e-13	7.27031e-12
Tmem189	7.39825	1.52847	4.5272e-13	6.70856e-12
Rgcc	7.39555	1.92677	5.01121e-13	7.38884e-12
Gabarapl1	7.39333	1.69893	4.97213e-13	7.33729e-12
Mdh1	7.38327	1.5867	5.18965e-13	7.6456e-12
Use1	7.37635	1.50341	5.2846e-13	7.7726e-12
Sdhaf2	7.35796	1.77399	6.44288e-13	9.46055e-12
Srsf7	7.35537	1.58831	6.29235e-13	9.24715e-12
Ciita	7.35338	1.76869	6.60162e-13	9.68564e-12
Ndufb11	7.34267	1.4817	6.63387e-13	9.72493e-12
Dtx4	7.33308	1.92629	7.77183e-13	1.13371e-11
Lrrc8c	7.33037	1.78165	7.77109e-13	1.13371e-11
Wac	7.32805	1.55795	7.52915e-13	1.10101e-11
Mrps16	7.32558	1.65537	7.88762e-13	1.14965e-11
Cbl	7.31994	1.47334	7.70389e-13	1.12564e-11
Ube2q1	7.31587	1.56286	8.23869e-13	1.19984e-11
Vapa	7.3086	1.47474	8.38428e-13	1.22004e-11
Txn2	7.30746	1.58686	8.78706e-13	1.27761e-11
Mllt6	7.30071	1.77472	9.50884e-13	1.3803e-11
Psmd14	7.2911	1.59118	9.84512e-13	1.42562e-11
Nol7	7.28994	1.53571	9.73065e-13	1.41134e-11
Fuca1	7.28948	1.54328	9.79456e-13	1.41945e-11
Smarce1	7.28214	1.56659	1.04002e-12	1.50477e-11
Map3k1	7.28079	1.59418	1.05266e-12	1.52058e-11
Psmd2	7.2711	1.53927	1.11163e-12	1.60316e-11
B4galt5	7.26123	1.72258	1.23511e-12	1.77836e-11
Mrpl30	7.252	1.52325	1.26122e-12	1.81448e-11
Bin2	7.25166	1.57677	1.27947e-12	1.83925e-11
Clcn4	7.25124	1.68704	1.31819e-12	1.89338e-11
Stx12	7.25035	1.66292	1.32075e-12	1.89553e-11
Map2k4	7.24792	1.775	1.36474e-12	1.95551e-11
Ndufa8	7.24554	1.55145	1.33099e-12	1.90868e-11
Etv6	7.23956	1.60054	1.39874e-12	2.0026e-11
Drap1	7.23135	1.49166	1.43441e-12	2.05037e-11
Hnrnpdl	7.22898	1.50925	1.46441e-12	2.0899e-11
Myof	7.22698	1.47563	1.46134e-12	2.0872e-11
Znhit1	7.2252	1.55039	1.52577e-12	2.17398e-11
Ubxn1	7.20716	1.45193	1.67094e-12	2.37891e-11
Usp9x	7.2044	1.48491	1.71735e-12	2.44303e-11
Psma5	7.19471	1.52975	1.86883e-12	2.65428e-11
Ggta1	7.18504	1.68562	2.05965e-12	2.92276e-11
Canx	7.18082	1.26876	1.86233e-12	2.64715e-11
Eif3j1	7.17551	1.60301	2.16497e-12	3.06752e-11
Ero1l	7.17203	1.61289	2.18556e-12	3.09423e-11
Coq10b	7.17169	1.56192	2.19413e-12	3.10144e-11
Nsf	7.17028	1.60658	2.24558e-12	3.17164e-11
Hnrnpd	7.16811	1.47347	2.1881e-12	3.09537e-11
Plxnc1	7.16724	1.83976	2.3665e-12	3.32656e-11
Ctdsp2	7.16466	1.60891	2.33274e-12	3.28431e-11
Shc1	7.16269	1.8269	2.43967e-12	3.4213e-11
Dirc2	7.16042	1.8328	2.47996e-12	3.47233e-11
Cope	7.15596	1.53699	2.43297e-12	3.41461e-11
Ddx24	7.15008	1.47531	2.48816e-12	3.48107e-11
Hipk1	7.14719	1.54	2.57997e-12	3.60669e-11
Lsm6	7.14429	1.58737	2.67243e-12	3.73301e-11
Mertk	7.13285	1.55298	2.82984e-12	3.94359e-11
Capns1	7.12942	1.35597	2.73484e-12	3.81719e-11
Lrp1	7.12819	1.43047	2.80341e-12	3.90983e-11
Lncpint	7.12496	2.01103	3.18347e-12	4.42946e-11
Mapkapk3	7.12199	1.78141	3.18695e-12	4.43084e-11
Rab1a	7.11734	1.42161	3.0378e-12	4.23009e-11
Sp140	7.11339	1.59852	3.28581e-12	4.56114e-11
Nt5c	7.10544	1.5606	3.44637e-12	4.77656e-11
Nfkbiz	7.0998	1.3976	3.27718e-12	4.55272e-11
Copa	7.09879	1.48097	3.52631e-12	4.88355e-11
Qdpr	7.08825	1.63948	3.92771e-12	5.431e-11
Ssrp1	7.08339	1.54196	3.9809e-12	5.50026e-11
Lman2	7.07831	1.46405	4.02844e-12	5.56162e-11
Ddost	7.07615	1.5149	4.15636e-12	5.72933e-11
Nrbp1	7.07119	1.5487	4.3248e-12	5.94769e-11
Ms4a6d	7.06526	1.38139	4.22832e-12	5.82402e-11
Tra2b	7.06344	1.37841	4.28882e-12	5.90277e-11
Rilpl2	7.05622	1.50289	4.66314e-12	6.39321e-11
Sep15	7.05131	1.43927	4.78492e-12	6.55512e-11
Fkbp8	7.04503	1.46446	5.03541e-12	6.89296e-11
Rheb	7.04485	1.52505	5.12919e-12	7.01055e-11
Cct3	7.04185	1.51747	5.21498e-12	7.11687e-11
Rtn3	7.04178	1.43525	5.08635e-12	6.95734e-11
Acsl4	7.03238	1.58353	5.62949e-12	7.66751e-11
Cdv3	7.02888	1.44823	5.56347e-12	7.58663e-11
Mrfap1	7.02414	1.39915	5.65234e-12	7.69013e-11
Tmod3	7.02302	1.4734	5.85319e-12	7.9573e-11
H2-D1	7.02244	0.798551	4.60278e-12	6.31532e-11
Usp12	7.02061	1.58723	6.09155e-12	8.24774e-11
Leprot	7.01985	1.49226	5.99559e-12	8.14466e-11
Cdk2ap2	7.01555	1.47173	6.07355e-12	8.23798e-11
Aurkaip1	7.01463	1.48539	6.22012e-12	8.41111e-11
Mrpl57	7.01262	1.55362	6.41381e-12	8.66644e-11
Gm10263	7.00601	1.84314	6.91578e-12	9.33053e-11
Atp8a1	7.00555	1.48563	6.54993e-12	8.84365e-11
Rap1b	7.00231	1.1738	6.06169e-12	8.22817e-11
Snapc1	7.00018	1.80987	7.17915e-12	9.67119e-11
Map2k2	6.99792	1.49229	6.95718e-12	9.37927e-11
Pgm2	6.99717	1.77146	7.29708e-12	9.8145e-11
Rnh1	6.9903	1.47905	7.26401e-12	9.7781e-11
U2surp	6.9895	1.47077	7.30209e-12	9.8145e-11
Rrp1	6.98509	1.51265	7.61696e-12	1.02145e-10
Stat1	6.98479	1.46557	7.33349e-12	9.84925e-11
Eml4	6.9844	1.61067	7.78319e-12	1.04217e-10
Snrpb	6.98209	1.40372	7.49949e-12	1.00646e-10
Nono	6.98129	1.46557	7.70971e-12	1.03311e-10
Rrp1b	6.97895	1.93848	8.35628e-12	1.11639e-10
Ccdc86	6.97496	1.53133	8.15425e-12	1.09104e-10
Cd38	6.96834	1.46224	8.29408e-12	1.10891e-10
Grasp	6.95768	2.21299	9.73038e-12	1.2922e-10
Klf13	6.95609	1.46948	9.07818e-12	1.21011e-10
Hck	6.9551	1.48838	9.18906e-12	1.22397e-10
Bri3bp	6.94769	1.92569	1.02333e-11	1.35797e-10
Tcn2	6.9465	1.45839	9.66922e-12	1.286e-10
Atp6ap1	6.94614	1.36971	9.41658e-12	1.25334e-10
Mrpl34	6.94003	1.5244	1.03008e-11	1.36591e-10
Usp3	6.93297	1.58813	1.08901e-11	1.43976e-10
I830077J02Rik	6.93103	1.82407	1.13276e-11	1.49648e-10
Zfp106	6.92796	1.43753	1.08346e-11	1.43456e-10
Sumo2	6.92496	1.3783	1.08604e-11	1.4369e-10
Clk4	6.92122	1.56626	1.17044e-11	1.54398e-10
Naga	6.91718	1.77978	1.23548e-11	1.62735e-10
Srp19	6.91209	1.49	1.22557e-11	1.6155e-10
Eif5b	6.90969	1.30448	1.16659e-11	1.54004e-10
Polr2g	6.90944	1.51831	1.25683e-11	1.65426e-10
Slirp	6.90415	1.50812	1.29877e-11	1.70693e-10
Nars	6.90273	1.42142	1.27984e-11	1.68329e-10
Kxd1	6.90163	1.53721	1.32849e-11	1.7434e-10
Flrt3	6.89548	2.06466	1.44718e-11	1.8908e-10
Stk24	6.89487	1.58801	1.39854e-11	1.82993e-10
Rpn2	6.89035	1.42783	1.38632e-11	1.81529e-10
Gm10073	6.88976	1.59341	1.44093e-11	1.88401e-10
Hexa	6.88492	1.27962	1.36238e-11	1.78656e-10
Prosc	6.8818	1.6862	1.54209e-11	2.0045e-10
1110008F13Rik	6.8794	1.43847	1.49905e-11	1.95427e-10
Bax	6.87842	1.41445	1.49566e-11	1.95127e-10
Ndufab1	6.87671	1.43414	1.52318e-11	1.98281e-10
AU020206	6.8764	1.46647	1.53129e-11	1.99191e-10
Metap2	6.87625	1.4119	1.51146e-11	1.96899e-10
Rnpep	6.87161	1.44319	1.57983e-11	2.05204e-10
Ing3	6.87063	1.72673	1.66417e-11	2.15373e-10
Ccdc88b	6.86749	1.52419	1.64823e-11	2.13466e-10
Ddx17	6.86689	1.37683	1.58904e-11	2.0625e-10
Atp6v1c1	6.86367	1.47961	1.68032e-11	2.1699e-10
Hivep1	6.85954	1.6081	1.76344e-11	2.27229e-10
Apaf1	6.8583	1.63586	1.78424e-11	2.29742e-10
Gbp8	6.85214	1.52844	1.8138e-11	2.33211e-10
Plscr1	6.84538	1.97179	1.9955e-11	2.55833e-10
Lrrc59	6.83967	1.51131	1.97876e-11	2.54052e-10
Stxbp2	6.83924	1.52533	1.98794e-11	2.55048e-10
Mapkapk2	6.83342	1.40611	2.00096e-11	2.56348e-10
Mrpl54	6.83327	1.46493	2.04075e-11	2.61258e-10
Anapc13	6.83281	1.45477	2.04256e-11	2.61301e-10
Lgmn	6.8313	1.14034	1.82903e-11	2.34999e-10
Lamtor1	6.83039	1.43495	2.06454e-11	2.63733e-10
Pdcd6ip	6.82847	1.39049	2.05426e-11	2.62608e-10
Psmd8	6.82266	1.39016	2.14005e-11	2.73183e-10
Slamf9	6.82126	1.58059	2.25058e-11	2.86675e-10
Cct8	6.81806	1.39842	2.20524e-11	2.81101e-10
Rab6a	6.81794	1.46378	2.256e-11	2.8716e-10
Ube2j1	6.8084	1.58065	2.45191e-11	3.11873e-10
St6gal1	6.80281	1.79671	2.59728e-11	3.29421e-10
Tbc1d8	6.80274	1.88352	2.60934e-11	3.30715e-10
Abhd17a	6.79884	1.50919	2.58067e-11	3.27548e-10
Wdr26	6.79802	1.32919	2.46198e-11	3.1293e-10
Rpn1	6.79014	1.42339	2.66294e-11	3.37267e-10
Hhex	6.78854	1.69368	2.81821e-11	3.56365e-10
Rhou	6.78831	2.01056	2.88771e-11	3.64437e-10
Rp2	6.78648	1.47214	2.77156e-11	3.50775e-10
Uqcrc2	6.7837	1.45968	2.81974e-11	3.56365e-10
Cyb5r4	6.78287	1.52705	2.8702e-11	3.62485e-10
Pa2g4	6.76987	1.51039	3.10775e-11	3.91374e-10
Hn1	6.76693	1.35275	3.03073e-11	3.81945e-10
Ifi27l2a	6.75515	1.41382	3.20115e-11	4.02851e-10
Camkk1	6.75234	2.38221	3.69856e-11	4.62501e-10
Pla2g4a	6.749	1.52865	3.56835e-11	4.47163e-10
Nus1	6.74346	1.43756	3.62028e-11	4.53351e-10
Pnrc1	6.74241	1.26843	3.44977e-11	4.33219e-10
Mvp	6.7421	1.46446	3.68545e-11	4.61188e-10
Txndc17	6.7419	1.33341	3.55772e-11	4.46145e-10
Zfp36l1	6.74094	1.26939	3.42958e-11	4.30988e-10
Rbm47	6.73971	1.48258	3.74626e-11	4.68137e-10
Pdia3	6.73559	1.20676	3.55284e-11	4.45847e-10
Plekho2	6.73548	1.39906	3.76447e-11	4.70083e-10
Hnrnph2	6.73336	1.43452	3.86879e-11	4.82432e-10
Sorl1	6.7284	1.50281	4.0387e-11	5.02915e-10
Huwe1	6.72176	1.42794	4.16349e-11	5.18091e-10
Bola3	6.72097	1.61638	4.31916e-11	5.36335e-10
AW011738	6.72047	1.84812	4.39609e-11	5.45127e-10
Dpp4	6.71956	2.76506	4.60298e-11	5.70385e-10
Renbp	6.7175	1.53636	4.36985e-11	5.42252e-10
Zcrb1	6.71696	1.41962	4.2898e-11	5.33435e-10
Zbtb11	6.71148	1.69301	4.61811e-11	5.71861e-10
Ndufb6	6.70204	1.43248	4.73539e-11	5.85569e-10
Itpripl2	6.69889	1.40626	4.78529e-11	5.90917e-10
Pfkl	6.69184	1.58103	5.17188e-11	6.37327e-10
Aco2	6.69146	1.4433	5.0814e-11	6.26612e-10
Anpep	6.68781	1.66607	5.35173e-11	6.59033e-10
Mras	6.68747	2.15056	5.53597e-11	6.79838e-10
Tpr	6.68687	1.27873	4.96848e-11	6.13112e-10
Mrps36	6.68201	1.49333	5.4553e-11	6.70925e-10
Ppp2r5a	6.67988	1.43545	5.45584e-11	6.70925e-10
Psmb5	6.67745	1.38484	5.46849e-11	6.72016e-10
Fuca2	6.67373	1.51908	5.76652e-11	7.07662e-10
Rwdd1	6.66692	1.40309	5.88681e-11	7.21926e-10
Slc9a3r1	6.66223	1.54744	6.2211e-11	7.6187e-10
Dnajb11	6.66116	1.45512	6.18193e-11	7.57595e-10
Idnk	6.65042	1.54444	6.7103e-11	8.19523e-10
Pld4	6.6481	1.28938	6.36731e-11	7.7924e-10
Mbd2	6.64022	1.42523	7.01684e-11	8.56373e-10
Myo9b	6.63621	1.38861	7.13175e-11	8.69799e-10
Ak2	6.63183	1.3983	7.33547e-11	8.94032e-10
Dck	6.6274	1.62348	7.82287e-11	9.51479e-10
Fkbp1a	6.62448	1.35585	7.58901e-11	9.243e-10
Lpar6	6.62419	1.47971	7.78417e-11	9.47421e-10
Pole4	6.62237	1.54166	8.01509e-11	9.74192e-10
Vps37a	6.62053	1.63638	8.17499e-11	9.91594e-10
Rbm8a	6.61558	1.36967	8.09954e-11	9.83494e-10
Bclaf1	6.61502	1.37221	8.10268e-11	9.83494e-10
Uqcrc1	6.6124	1.43613	8.40827e-11	1.01781e-09
Skap2	6.61179	1.33605	8.18437e-11	9.92054e-10
Epn1	6.61099	1.34787	8.29226e-11	1.00445e-09
Gk	6.61083	1.68046	8.72677e-11	1.05492e-09
Sf3b6	6.60997	1.38754	8.43022e-11	1.01977e-09
2900026A02Rik	6.60921	2.1792	9.07507e-11	1.0948e-09
Gm9843	6.60685	1.46444	8.74613e-11	1.05655e-09
Med25	6.60568	1.79919	9.1049e-11	1.09765e-09
Gbp3	6.60131	1.49713	9.07051e-11	1.0948e-09
Slk	6.59062	1.36648	9.43571e-11	1.13676e-09
Prkar2a	6.58929	1.60036	9.93652e-11	1.19547e-09
Ccdc102a	6.5883	1.96475	1.02337e-10	1.2304e-09
Mical1	6.58631	1.93596	1.03396e-10	1.24229e-09
Polr2k	6.57222	1.445	1.08404e-10	1.3007e-09
Eif3g	6.57162	1.45688	1.0908e-10	1.30671e-09
Ppp3r1	6.57066	1.43464	1.09126e-10	1.30671e-09
5031439G07Rik	6.56904	1.38048	1.08971e-10	1.30662e-09
Mrpl36	6.56363	1.45615	1.14785e-10	1.37263e-09
Sema4d	6.56317	1.47037	1.14984e-10	1.37409e-09
Arl6ip1	6.5619	1.23814	1.09364e-10	1.30868e-09
Sepn1	6.55412	1.63314	1.24186e-10	1.48206e-09
Arrb1	6.5541	1.59931	1.23546e-10	1.47541e-09
Hsd17b12	6.54863	1.39396	1.243e-10	1.48242e-09
Fgfr1op2	6.54428	1.37213	1.2723e-10	1.51433e-09
Scp2	6.54319	1.31674	1.25923e-10	1.49977e-09
Atf4	6.54071	1.25041	1.24934e-10	1.489e-09
Mrpl18	6.54008	1.44596	1.32746e-10	1.57471e-09
Eif4h	6.53959	1.34829	1.30301e-10	1.54674e-09
Gpx4	6.53672	1.23047	1.27683e-10	1.51871e-09
Mrc1	6.53315	1.25121	1.27787e-10	1.51892e-09
Wbp11	6.52854	1.40768	1.41697e-10	1.67977e-09
Ddx46	6.52492	1.38834	1.4411e-10	1.70724e-09
Papola	6.52299	1.34394	1.44434e-10	1.70993e-09
Cmpk1	6.51732	1.34869	1.49939e-10	1.77392e-09
Smad4	6.51215	1.50608	1.59287e-10	1.87965e-09
Tap1	6.50982	1.40265	1.58238e-10	1.86962e-09
Etfa	6.50929	1.49226	1.62102e-10	1.90894e-09
Ccni	6.50868	1.4243	1.6074e-10	1.89541e-09
Copz1	6.50808	1.41885	1.61215e-10	1.89975e-09
Lsp1	6.50766	1.41797	1.59298e-10	1.87965e-09
Ass1	6.50417	1.9915	1.73093e-10	2.03433e-09
Srxn1	6.49832	1.71914	1.7655e-10	2.07359e-09
Prpf40a	6.4971	1.30364	1.6774e-10	1.97402e-09
Siva1	6.49345	1.42509	1.76903e-10	2.07636e-09
Tomm5	6.49246	1.3949	1.77269e-10	2.07928e-09
Sdcbp	6.4882	0.869487	1.57893e-10	1.8668e-09
Larp1	6.48409	1.38993	1.86123e-10	2.18026e-09
Rer1	6.48372	1.39561	1.86998e-10	2.18907e-09
Uba1	6.48112	1.37506	1.89346e-10	2.2151e-09
Itgb1	6.47985	1.2014	1.8136e-10	2.12587e-09
Tcea1	6.47906	1.3955	1.92591e-10	2.25157e-09
Echs1	6.47617	1.47015	1.98486e-10	2.31897e-09
Borcs8	6.47535	1.67683	2.03522e-10	2.37469e-09
Tbrg1	6.46685	1.56109	2.12439e-10	2.47063e-09
Tbxas1	6.46295	1.36385	2.1086e-10	2.45387e-09
Prr13	6.4615	1.31863	2.1031e-10	2.45068e-09
Sdha	6.45985	1.38265	2.1659e-10	2.51561e-09
Psmd13	6.45573	1.39101	2.22423e-10	2.57999e-09
Ptpn18	6.45543	1.20307	2.10682e-10	2.45341e-09
2310036O22Rik	6.45375	1.32399	2.21794e-10	2.57438e-09
Ncoa7	6.45036	1.57566	2.35384e-10	2.72678e-09
AI662270	6.43589	1.31667	2.46246e-10	2.85075e-09
Slc38a2	6.43463	1.36857	2.50676e-10	2.90014e-09
Rab10	6.43356	1.34216	2.52198e-10	2.91586e-09
Ndufs4	6.42674	1.39958	2.66781e-10	3.07846e-09
Olr1	6.42482	1.87217	2.79597e-10	3.22008e-09
Dpy19l1	6.4231	1.59363	2.78847e-10	3.21352e-09
mt-Nd4l	6.41871	1.2224	2.64269e-10	3.05145e-09
Lmbrd1	6.41743	1.48168	2.85535e-10	3.28633e-09
Samd8	6.41493	1.45969	2.8887e-10	3.32042e-09
Mtch1	6.41474	1.3848	2.86581e-10	3.29624e-09
Gpd1l	6.4113	1.91074	3.05844e-10	3.51098e-09
Msn	6.40987	1.17174	2.78446e-10	3.21098e-09
Pnp	6.40492	1.3223	2.9952e-10	3.44061e-09
Cyld	6.40042	1.49455	3.17631e-10	3.63925e-09
Bnip2	6.39934	1.31269	3.09706e-10	3.55303e-09
Ext1	6.39057	1.51204	3.37248e-10	3.85656e-09
Dync1li1	6.38546	1.47538	3.47591e-10	3.96556e-09
Mrpl14	6.38407	1.38277	3.46016e-10	3.95174e-09
Slc4a7	6.38374	1.5213	3.52688e-10	4.01504e-09
Cers6	6.38331	1.39966	3.47672e-10	3.96556e-09
Higd2a	6.382	1.36883	3.49788e-10	3.98714e-09
Pdcd5	6.37951	1.31973	3.50537e-10	3.99311e-09
Sec61a1	6.37497	1.33284	3.60896e-10	4.10061e-09
Eif4b	6.37469	1.32921	3.61725e-10	4.1074e-09
BC031181	6.36835	1.39998	3.82534e-10	4.33539e-09
Lilra5	6.36698	1.55568	3.91811e-10	4.43487e-09
Ranbp1	6.36634	1.3255	3.79371e-10	4.30503e-09
Napa	6.36553	1.3742	3.87207e-10	4.38555e-09
Dnajc2	6.36018	1.38888	4.00842e-10	4.53132e-09
Ube2d2a	6.35991	1.30681	3.95085e-10	4.46908e-09
Cyp51	6.35674	1.67139	4.20995e-10	4.74406e-09
Mrps15	6.35624	1.41842	4.13074e-10	4.66368e-09
Nmt1	6.35278	1.31321	4.1182e-10	4.65246e-09
Slc36a4	6.35261	1.66658	4.31205e-10	4.84949e-09
Hspd1	6.35099	1.30087	4.13858e-10	4.66955e-09
Psmc5	6.34836	1.3919	4.31441e-10	4.84949e-09
Snrpd3	6.34508	1.30702	4.31291e-10	4.84949e-09
Bvht	6.34495	2.25679	4.63996e-10	5.20882e-09
Fis1	6.34219	1.29428	4.38664e-10	4.92756e-09
Ptpre	6.33126	1.34672	4.72962e-10	5.30278e-09
Aph1c	6.32835	1.58356	4.96693e-10	5.55834e-09
Ufm1	6.32763	1.39229	4.89967e-10	5.48997e-09
Slfn2	6.3267	1.22773	4.694e-10	5.26617e-09
Slc7a2	6.32641	1.48252	4.93843e-10	5.52992e-09
Siglece	6.32146	1.60576	5.18661e-10	5.78234e-09
Shisa5	6.31941	1.28633	5.02091e-10	5.60815e-09
Chd4	6.31842	1.27078	5.0167e-10	5.60697e-09
Pkib	6.31686	1.4678	5.27654e-10	5.87866e-09
Ik	6.31616	1.31473	5.17444e-10	5.77239e-09
Ahcyl1	6.31616	1.43072	5.27962e-10	5.87866e-09
St13	6.31501	1.27588	5.14815e-10	5.74666e-09
Neu1	6.30962	1.35986	5.43265e-10	6.03771e-09
Fam120a	6.30928	1.34321	5.42407e-10	6.03195e-09
Wapl	6.30702	1.31144	5.46105e-10	6.06548e-09
St3gal1	6.30681	1.61838	5.68112e-10	6.30204e-09
Tomm70a	6.29757	1.4393	5.91539e-10	6.54965e-09
Rbx1	6.29751	1.24596	5.67668e-10	6.30104e-09
Cct4	6.29629	1.32745	5.85226e-10	6.48784e-09
Trappc6a	6.2929	1.48097	6.1158e-10	6.76734e-09
Tardbp	6.28827	1.32942	6.14874e-10	6.79956e-09
Gm15880	6.28674	2.32494	6.60035e-10	7.2899e-09
Ndufv2	6.28508	1.35967	6.31461e-10	6.97864e-09
Irf4	6.284	2.64224	6.75111e-10	7.43794e-09
Glrx	6.27696	1.34965	6.61012e-10	7.29616e-09
Irak2	6.27683	1.51418	6.74604e-10	7.43695e-09
Galnt6	6.2688	1.58838	7.12481e-10	7.83994e-09
Myo1c	6.26578	1.46134	7.18068e-10	7.89653e-09
Gla	6.26385	1.39669	7.2062e-10	7.91969e-09
Tmem59	6.26317	1.27405	7.08096e-10	7.79651e-09
Plac8	6.25298	1.55043	7.63242e-10	8.37259e-09
Poldip3	6.25292	1.42912	7.73744e-10	8.48257e-09
Snrnp70	6.25242	1.28078	7.54562e-10	8.2876e-09
Ctage5	6.24833	1.29091	7.77247e-10	8.51571e-09
Khdrbs1	6.24316	1.28636	8.00194e-10	8.76173e-09
Lamtor5	6.24258	1.31148	8.09653e-10	8.85984e-09
Asap1	6.24147	1.44073	8.29781e-10	9.07452e-09
Hnrnpul2	6.23434	1.27788	8.41995e-10	9.20243e-09
Ddx21	6.22252	1.30773	9.07578e-10	9.91311e-09
Mlec	6.22215	1.37742	9.25373e-10	1.01013e-08
Bag1	6.21625	1.26263	9.36481e-10	1.02163e-08
Cdkn1b	6.21379	1.38926	9.7276e-10	1.05925e-08
Akap5	6.21144	3.03884	1.04984e-09	1.13761e-08
Son	6.2103	1.12776	9.3847e-10	1.02317e-08
Dhx15	6.20956	1.32711	9.89515e-10	1.07552e-08
Fam107b	6.20933	1.42505	1.00408e-09	1.09068e-08
Soat1	6.20256	1.26288	1.0131e-09	1.09982e-08
Gmppb	6.19878	1.88389	1.10187e-09	1.19327e-08
Zfp36	6.18899	0.80142	9.77327e-10	1.06319e-08
Park7	6.18714	1.27608	1.11802e-09	1.21002e-08
Rsrc2	6.18235	1.25412	1.1433e-09	1.23663e-08
Ap2m1	6.17505	1.27334	1.20489e-09	1.30087e-08
Psme4	6.17154	1.34208	1.24684e-09	1.34453e-08
Abcf1	6.16305	1.27909	1.29526e-09	1.39589e-08
Map3k14	6.16257	1.73076	1.35493e-09	1.45755e-08
Exosc5	6.16106	1.52093	1.35296e-09	1.45632e-08
Psmb7	6.16063	1.30978	1.32515e-09	1.42725e-08
Tmem2	6.15913	1.53844	1.36928e-09	1.47121e-08
Mrps24	6.15647	1.30749	1.35779e-09	1.45975e-08
Bcl10	6.1554	1.33785	1.37172e-09	1.47294e-08
Hmgcl	6.15428	1.49061	1.40428e-09	1.50609e-08
Pgf	6.15239	1.96607	1.45406e-09	1.5576e-08
Ccr2	6.15053	1.36704	1.38684e-09	1.48828e-08
Cycs	6.13943	1.28	1.4905e-09	1.59567e-08
Chmp5	6.13621	1.30489	1.52968e-09	1.63565e-08
Nucb2	6.13236	1.37351	1.58216e-09	1.68973e-08
Gm4707	6.12849	2.60833	1.70044e-09	1.81061e-08
Ggt5	6.12755	1.79235	1.67219e-09	1.7816e-08
Fam104a	6.12697	1.31906	1.62089e-09	1.72901e-08
Cyth1	6.12645	1.41433	1.64386e-09	1.75246e-08
Stk38l	6.12147	1.76637	1.73194e-09	1.84085e-08
Arrdc4	6.11932	1.38969	1.70887e-09	1.8185e-08
Slc30a9	6.11758	1.46788	1.74129e-09	1.84968e-08
Ado	6.10941	1.5728	1.84204e-09	1.95203e-08
Elovl5	6.10776	1.64564	1.86741e-09	1.97774e-08
Ralgds	6.10771	1.43356	1.83923e-09	1.95022e-08
Sf3b2	6.10423	1.23517	1.82113e-09	1.93218e-08
Sec24b	6.10185	1.44705	1.90813e-09	2.01966e-08
1110008P14Rik	6.1011	1.51928	1.92928e-09	2.04083e-08
Pafah1b3	6.09889	1.58396	1.95962e-09	2.07047e-08
Stk40	6.09662	1.37126	1.95201e-09	2.06365e-08
Celf4	6.09143	2.13906	2.09488e-09	2.20361e-08
Ptafr	6.09133	1.33737	1.99569e-09	2.10733e-08
Cysltr1	6.09063	1.33045	2.01103e-09	2.12226e-08
Stra13	6.08523	1.31281	2.07503e-09	2.18592e-08
Snrpg	6.08428	1.25434	2.05634e-09	2.16751e-08
Snrpc	6.0839	1.33066	2.09555e-09	2.20361e-08
Cript	6.08276	1.29774	2.10108e-09	2.20773e-08
Xrn2	6.08211	1.29123	2.10195e-09	2.20773e-08
Gfpt1	6.07913	1.35246	2.15829e-09	2.26556e-08
Arhgap18	6.07693	1.3637	2.19218e-09	2.29843e-08
Txnl1	6.07656	1.3147	2.18373e-09	2.29092e-08
Ube2v2	6.07552	1.49272	2.2376e-09	2.3419e-08
Itch	6.07196	1.29682	2.23405e-09	2.33957e-08
Nhp2l1	6.06783	1.28698	2.28622e-09	2.38998e-08
Csnk1d	6.06621	1.38225	2.33974e-09	2.44449e-08
Aff4	6.05975	1.30712	2.40339e-09	2.50952e-08
Tor1b	6.0577	1.44148	2.47374e-09	2.58146e-08
Nudt3	6.05483	1.39313	2.50506e-09	2.60973e-08
Cyc1	6.05366	1.34483	2.50888e-09	2.612e-08
Psmc6	6.05325	1.31267	2.50523e-09	2.60973e-08
Lpcat2	6.05217	1.25195	2.48328e-09	2.58989e-08
Syf2	6.05203	1.30796	2.52014e-09	2.62219e-08
Fam110a	6.05182	2.13439	2.63906e-09	2.73631e-08
March5	6.04942	1.37857	2.58283e-09	2.68427e-08
Bnip3	6.04841	1.36006	2.57446e-09	2.67714e-08
Adrbk1	6.04433	1.24087	2.59924e-09	2.69975e-08
Blvrb	6.04044	1.25418	2.65823e-09	2.75458e-08
Arg1	6.04032	1.45368	2.63338e-09	2.73202e-08
Smap1	6.03719	1.30058	2.74967e-09	2.84437e-08
Sdf4	6.03532	1.25392	2.75245e-09	2.84558e-08
Inhba	6.03473	1.5711	2.82221e-09	2.91262e-08
Idh3g	6.0339	1.34472	2.81942e-09	2.91143e-08
Med14	6.02992	1.70401	2.9546e-09	3.04573e-08
Ppp4r2	6.02668	1.30483	2.92241e-09	3.01428e-08
Stx3	6.02464	1.45481	3.00139e-09	3.09037e-08
Tbcb	6.02213	1.26366	2.9809e-09	3.07105e-08
Csnk1g2	6.01955	1.43474	3.09029e-09	3.17456e-08
Slc1a5	6.01831	1.74104	3.16375e-09	3.23924e-08
Rps12-ps3	6.0178	1.25658	3.05549e-09	3.14265e-08
Irak1	6.01717	1.28856	3.08185e-09	3.16772e-08
Hmgn2	6.01664	1.53457	3.16419e-09	3.23924e-08
Kif5b	6.01491	1.19664	3.0557e-09	3.14265e-08
Srsf11	6.01188	1.21423	3.12236e-09	3.2038e-08
Tnfrsf18	6.01084	3.01602	3.3995e-09	3.46616e-08
Rsl1d1	6.01002	1.32739	3.23435e-09	3.30726e-08
Ldlr	6.0097	1.48909	3.28099e-09	3.35302e-08
Lilr4b	6.00916	1.18087	3.12807e-09	3.2078e-08
Ppp3ca	6.00778	1.23259	3.21517e-09	3.28954e-08
Tap2	6.00632	1.37834	3.31851e-09	3.38747e-08
Lgals3	6.00542	1.05854	3.10862e-09	3.19154e-08
Rhog	6.00233	1.22453	3.31555e-09	3.3864e-08
Mgat4a	5.99763	1.31831	3.4689e-09	3.53085e-08
Ppp1r18	5.99749	1.24457	3.42448e-09	3.48963e-08
Pip5k1c	5.99672	1.33442	3.49715e-09	3.55757e-08
Ssr2	5.99606	1.30654	3.49928e-09	3.5577e-08
Tmed9	5.99578	1.21644	3.44297e-09	3.50647e-08
Rad23b	5.9936	1.30349	3.54503e-09	3.60216e-08
Phb2	5.99163	1.30216	3.58753e-09	3.64326e-08
Sra1	5.98905	1.31695	3.64826e-09	3.70281e-08
Mesdc1	5.98686	1.56859	3.76771e-09	3.8197e-08
Ppm1g	5.98097	1.44409	3.87202e-09	3.92321e-08
Ppa1	5.97951	1.51881	3.92218e-09	3.9695e-08
Becn1	5.97684	1.33064	3.92475e-09	3.96985e-08
Commd3	5.97636	1.34248	3.94097e-09	3.98399e-08
Vopp1	5.97595	1.55353	4.00974e-09	4.0466e-08
Baz1a	5.97416	1.23101	3.91013e-09	3.95956e-08
Ensa	5.97178	1.27319	4.00817e-09	4.0466e-08
Fn1	5.96811	1.35356	3.98332e-09	4.02451e-08
Zbtb1	5.96639	1.56851	4.24056e-09	4.26744e-08
Srsf9	5.9618	1.25395	4.23362e-09	4.26286e-08
Cdc34	5.96052	1.40936	4.34626e-09	4.36886e-08
Tmed2	5.95927	1.20224	4.24401e-09	4.2685e-08
4833407H14Rik	5.95874	2.93772	4.58442e-09	4.59786e-08
Rnf4	5.95633	1.33715	4.4212e-09	4.44168e-08
Slc25a11	5.95468	1.3374	4.47212e-09	4.4903e-08
Dip2b	5.9472	1.35329	4.66903e-09	4.67629e-08
C130050O18Rik	5.94697	1.70316	4.77382e-09	4.77705e-08
Fermt3	5.94287	1.19481	4.66479e-09	4.67583e-08
Serpina3g	5.93451	1.67404	5.11523e-09	5.1158e-08
Ccnt1	5.9281	1.32448	5.19533e-09	5.19008e-08
Arcn1	5.92535	1.30876	5.27283e-09	5.26159e-08
Srp72	5.92508	1.24429	5.22876e-09	5.22054e-08
Cnot1	5.92193	1.33816	5.39629e-09	5.37875e-08
Ipo7	5.91938	1.32056	5.46238e-09	5.43853e-08
Pmf1	5.91835	1.52184	5.58581e-09	5.5552e-08
Ksr2	5.91505	1.94387	5.77895e-09	5.73765e-08
Ewsr1	5.91338	1.22501	5.56605e-09	5.53864e-08
Ubxn4	5.91305	1.23762	5.59704e-09	5.56325e-08
Cd302	5.91066	1.30162	5.73498e-09	5.69717e-08
Ddit4	5.90927	1.54762	5.87107e-09	5.82586e-08
Nudt4	5.9081	1.40931	5.87692e-09	5.82841e-08
Cass4	5.9058	2.18078	6.13022e-09	6.07285e-08
Cbarp	5.90428	2.89345	6.25995e-09	6.19791e-08
Nap1l1	5.89964	1.17754	5.95581e-09	5.90335e-08
St3gal4	5.89616	1.54289	6.33975e-09	6.26994e-08
Por	5.89521	1.35163	6.28948e-09	6.22368e-08
Plcb2	5.89011	1.51076	6.5568e-09	6.47739e-08
Traf3	5.88843	1.62908	6.65977e-09	6.57181e-08
Camta2	5.88836	1.40344	6.57404e-09	6.49081e-08
1110004F10Rik	5.88142	1.27994	6.76803e-09	6.67124e-08
N4bp1	5.87857	1.2562	6.83149e-09	6.73006e-08
Tbl1xr1	5.87442	1.29034	7.04782e-09	6.93549e-08
Cnot6l	5.86979	1.26638	7.21225e-09	7.08554e-08
Ist1	5.86428	1.26759	7.44677e-09	7.30786e-08
Fyttd1	5.86139	1.36746	7.65496e-09	7.49562e-08
Nipbl	5.86137	1.21205	7.48524e-09	7.34124e-08
Eif2s1	5.86027	1.28257	7.64442e-09	7.48943e-08
Birc6	5.85327	1.21915	7.85584e-09	7.68808e-08
Pop4	5.85304	1.57155	8.1289e-09	7.93813e-08
Stk11	5.85257	1.31716	8.01139e-09	7.8317e-08
Ola1	5.85015	1.31414	8.1292e-09	7.93813e-08
Tmx3	5.84262	1.31485	8.47619e-09	8.26789e-08
Tet3	5.8411	1.26215	8.48274e-09	8.26974e-08
Hdac4	5.83741	1.63519	8.89911e-09	8.65194e-08
Traf5	5.83739	1.88401	8.9737e-09	8.71969e-08
Tra2a	5.8372	1.17438	8.51114e-09	8.29288e-08
Clint1	5.83545	1.23975	8.75091e-09	8.52184e-08
Stk4	5.835	1.28919	8.83191e-09	8.596e-08
Hdac1	5.83304	1.43898	9.04859e-09	8.78766e-08
Dda1	5.83093	1.41827	9.14211e-09	8.86915e-08
4932438A13Rik	5.82875	1.32865	9.17941e-09	8.90012e-08
Ptpn12	5.82868	1.28064	9.14247e-09	8.86915e-08
Midn	5.82154	1.30367	9.53852e-09	9.24327e-08
Mpc2	5.81945	1.24035	9.59493e-09	9.28781e-08
Dynlt3	5.81329	1.28857	9.99398e-09	9.65832e-08
Baz2b	5.81085	1.24039	1.00507e-08	9.70789e-08
Bad	5.80907	1.39316	1.0331e-08	9.96233e-08
Ube2h	5.80862	1.33949	1.03025e-08	9.94023e-08
Frg1	5.80859	1.28696	1.02525e-08	9.89738e-08
Rad23a	5.80447	1.39027	1.06069e-08	1.02173e-07
Mthfd1	5.80251	1.85201	1.09356e-08	1.05111e-07
Zfp385a	5.80157	1.41193	1.07831e-08	1.03758e-07
Usp7	5.80155	1.23792	1.0602e-08	1.02173e-07
Psmb3	5.79954	1.19557	1.06423e-08	1.02459e-07
Nuak2	5.79917	1.39067	1.09138e-08	1.04959e-07
Parvg	5.79707	1.51994	1.1129e-08	1.06856e-07
Rcor1	5.7959	1.3384	1.10815e-08	1.06457e-07
Ap1s1	5.79318	1.2769	1.119e-08	1.07383e-07
Nr1h2	5.78882	1.41545	1.15876e-08	1.11078e-07
Snrpa	5.78864	1.3529	1.15486e-08	1.10764e-07
Znrf2	5.78493	1.30319	1.1746e-08	1.12475e-07
Ski	5.78438	1.23133	1.16841e-08	1.11943e-07
Mysm1	5.78294	1.37234	1.1939e-08	1.14201e-07
P4ha1	5.77984	1.23744	1.19758e-08	1.14491e-07
Ccnl2	5.77893	1.25759	1.20711e-08	1.15278e-07
Flt1	5.77836	2.10735	1.2569e-08	1.1979e-07
Cops4	5.77349	1.39742	1.26283e-08	1.20277e-07
Ehmt2	5.7686	1.29651	1.28734e-08	1.22479e-07
Rtfdc1	5.76828	1.23248	1.2802e-08	1.21866e-07
Pttg1ip	5.76753	1.28391	1.29321e-08	1.22973e-07
Samd4b	5.76649	1.39216	1.31243e-08	1.24666e-07
Ppp1r2	5.76353	1.32802	1.32845e-08	1.26121e-07
Opa3	5.7618	1.51833	1.35765e-08	1.28756e-07
Polr2f	5.75998	1.24537	1.34328e-08	1.27461e-07
Rnft1	5.75812	1.53906	1.38647e-08	1.31349e-07
Dusp3	5.75434	1.22952	1.38228e-08	1.31022e-07
Atg3	5.74511	1.24512	1.46271e-08	1.3835e-07
Cd300a	5.74447	1.19495	1.45104e-08	1.37393e-07
Sec62	5.74383	1.17057	1.45276e-08	1.37482e-07
Prtn3	5.74299	1.77914	1.51711e-08	1.43191e-07
Esd	5.74138	1.15902	1.46557e-08	1.38547e-07
Lair1	5.73679	1.18092	1.50877e-08	1.4248e-07
Fxr1	5.7359	1.20944	1.53124e-08	1.44448e-07
Creg1	5.73499	1.11985	1.50764e-08	1.42449e-07
Gatad2a	5.73208	1.33474	1.58631e-08	1.49326e-07
Copb1	5.7319	1.24611	1.57478e-08	1.48399e-07
Samm50	5.73163	1.28473	1.58447e-08	1.49232e-07
Il21r	5.72309	1.32756	1.66441e-08	1.5643e-07
Pdlim5	5.71964	1.27289	1.69079e-08	1.58741e-07
Copb2	5.71942	1.221	1.68445e-08	1.5823e-07
Hsp90aa1	5.7127	0.901645	1.64656e-08	1.54916e-07
Pfdn1	5.71017	1.2534	1.77981e-08	1.66923e-07
Otulin	5.70964	1.28251	1.7897e-08	1.67762e-07
Sec11a	5.70369	1.22411	1.83966e-08	1.72264e-07
9130401M01Rik	5.70083	1.54529	1.91039e-08	1.7851e-07
AI504432	5.70073	1.33537	1.88523e-08	1.76342e-07
Spcs1	5.69833	1.19187	1.88619e-08	1.76342e-07
Dazap1	5.69795	1.31753	1.91689e-08	1.78836e-07
Id2	5.69789	1.19899	1.85627e-08	1.73727e-07
Ddx18	5.69775	1.31661	1.91965e-08	1.79e-07
Btbd1	5.69696	1.36934	1.93563e-08	1.80395e-07
Zcchc9	5.69342	1.45383	1.98204e-08	1.84527e-07
Irf8	5.69294	1.15148	1.9127e-08	1.78632e-07
Psmc3	5.69219	1.19004	1.9495e-08	1.81593e-07
Clk3	5.68975	1.36946	2.01209e-08	1.87226e-07
Vps35	5.67853	1.18151	2.10377e-08	1.9545e-07
Anxa11	5.67572	1.54368	2.19454e-08	2.03565e-07
Tonsl	5.67441	1.23104	2.16719e-08	2.01132e-07
Kmo	5.6724	2.36531	2.27927e-08	2.10874e-07
Glrx2	5.67103	1.30163	2.22482e-08	2.06051e-07
Ndufa5	5.67098	1.21009	2.20221e-08	2.04169e-07
Zfp207	5.66957	1.19733	2.21482e-08	2.05231e-07
Dhx38	5.66734	1.32937	2.27359e-08	2.10458e-07
Coa5	5.66483	1.25118	2.29124e-08	2.11871e-07
Rps26-ps1	5.66167	1.57068	2.37529e-08	2.1896e-07
Fam195b	5.66099	1.23647	2.33662e-08	2.15731e-07
Slc25a28	5.66017	1.36499	2.36878e-08	2.18473e-07
Crlf2	5.65949	1.23357	2.35513e-08	2.17327e-07
Ndufb4	5.65336	1.18007	2.41843e-08	2.22706e-07
Fgfr1op	5.65289	1.68764	2.50236e-08	2.30078e-07
Cs	5.64541	1.27095	2.55688e-08	2.34847e-07
Tnfaip8	5.64489	1.17004	2.52263e-08	2.31821e-07
Rassf8	5.64371	1.73305	2.63677e-08	2.41437e-07
Cct7	5.64138	1.17774	2.58354e-08	2.37051e-07
Gtpbp4	5.64127	1.28141	2.61823e-08	2.39986e-07
Atp6ap2	5.64112	1.13683	2.56511e-08	2.35482e-07
Ndufb2	5.64077	1.20312	2.60544e-08	2.38938e-07
Map3k2	5.64042	1.25622	2.6212e-08	2.40135e-07
Siglecf	5.63193	2.21928	2.84447e-08	2.60053e-07
Homer1	5.62868	1.50058	2.84017e-08	2.59794e-07
Nemf	5.6258	1.27933	2.85007e-08	2.60431e-07
Snf8	5.62351	1.23408	2.87759e-08	2.62811e-07
Fbxo34	5.62249	1.60701	2.95194e-08	2.68911e-07
Leprotl1	5.6207	1.21911	2.91474e-08	2.65931e-07
Mrpl42	5.61665	1.22684	2.98446e-08	2.71588e-07
Pin4	5.61661	1.23893	2.98748e-08	2.71592e-07
Ndufs7	5.61525	1.17214	2.98592e-08	2.71588e-07
Hnrnpul1	5.61381	1.1804	3.01104e-08	2.73594e-07
Sugt1	5.61361	1.20188	3.02689e-08	2.74893e-07
Kcmf1	5.61358	1.23479	3.03662e-08	2.75637e-07
Dtx3	5.61161	1.77314	3.14563e-08	2.8524e-07
Rbck1	5.60415	1.3562	3.23002e-08	2.92296e-07
Cnn3	5.60325	1.81407	3.2937e-08	2.97756e-07
Wdr83os	5.60323	1.1967	3.2032e-08	2.90165e-07
Tob2	5.60121	1.23	3.24364e-08	2.9338e-07
Gm9493	5.60004	1.49617	3.32449e-08	3.00369e-07
Eif6	5.59711	1.23648	3.32598e-08	3.00369e-07
Lasp1	5.59309	1.17546	3.37263e-08	3.04118e-07
Josd1	5.58971	1.64106	3.53526e-08	3.17977e-07
Dnaja1	5.58643	1.11745	3.44821e-08	3.10461e-07
Tctex1d2	5.58628	1.34595	3.55746e-08	3.19812e-07
AI987944	5.58551	1.76299	3.63203e-08	3.26186e-07
Tmem185b	5.58334	1.58869	3.65258e-08	3.27866e-07
Dusp11	5.58229	1.18718	3.58767e-08	3.22365e-07
Enah	5.58126	1.91245	3.72611e-08	3.33456e-07
Plxnd1	5.5804	1.32057	3.66605e-08	3.28909e-07
Ccl22	5.57943	2.43255	3.79682e-08	3.39613e-07
Rab8a	5.57797	1.18539	3.67591e-08	3.29627e-07
Paip2	5.57583	1.18899	3.71512e-08	3.3264e-07
Strn4	5.5754	1.49072	3.79954e-08	3.39686e-07
Auh	5.56118	1.43395	4.09784e-08	3.65802e-07
Mrpl20	5.56093	1.16664	4.022e-08	3.59212e-07
Sept2	5.55668	1.16318	4.10999e-08	3.66702e-07
Aes	5.55146	1.14275	4.21564e-08	3.7594e-07
Map4k1	5.55062	1.60787	4.36987e-08	3.89304e-07
Tmem147	5.54959	1.29068	4.33426e-08	3.86325e-07
Gfer	5.54739	1.37194	4.40469e-08	3.92209e-07
Guk1	5.54677	1.42655	4.43581e-08	3.94783e-07
Gpbp1	5.54323	1.19818	4.44828e-08	3.95695e-07
Bloc1s2	5.54225	1.46628	4.54906e-08	4.04053e-07
Sdhc	5.54023	1.20163	4.52563e-08	4.02374e-07
Os9	5.5397	1.18331	4.52859e-08	4.02436e-07
Tbc1d9	5.53596	1.27035	4.65819e-08	4.13333e-07
Dync1i2	5.53427	1.09714	4.5893e-08	4.07423e-07
Rin3	5.53379	1.26768	4.70929e-08	4.17659e-07
Atxn10	5.5292	1.27482	4.83319e-08	4.2822e-07
Sppl2a	5.52283	1.11709	4.89703e-08	4.3366e-07
Chd2	5.51863	1.20419	5.08154e-08	4.49329e-07
Icam1	5.51733	1.29093	5.15582e-08	4.5567e-07
Ggct	5.51615	1.55605	5.25016e-08	4.63317e-07
Ssbp4	5.51613	1.22153	5.1712e-08	4.56802e-07
Sgpl1	5.51345	1.13028	5.17598e-08	4.56997e-07
Ift20	5.50904	1.21797	5.37135e-08	4.73307e-07
Rtcb	5.50855	1.19981	5.37548e-08	4.73437e-07
Ywhag	5.50763	1.15193	5.36717e-08	4.73173e-07
Ppp1cb	5.50138	1.1834	5.57843e-08	4.90281e-07
Psmd1	5.50094	1.19656	5.59939e-08	4.91696e-07
Aff1	5.49819	1.29598	5.72701e-08	5.02406e-07
Pgs1	5.49722	1.25514	5.73824e-08	5.03143e-07
Psmd12	5.49493	1.21936	5.80033e-08	5.08086e-07
Vti1b	5.49441	1.22497	5.81904e-08	5.09474e-07
Pes1	5.48974	1.30401	5.99797e-08	5.24623e-07
Cyp4f16	5.48973	1.50708	6.05058e-08	5.28964e-07
Aamp	5.48967	1.14529	5.91306e-08	5.17451e-07
Pilrb1	5.4859	1.41099	6.15502e-08	5.37039e-07
Golga7	5.48561	1.27109	6.12246e-08	5.34723e-07
Fam168a	5.4851	1.28932	6.14346e-08	5.36294e-07
Csnk1g3	5.48464	1.29716	6.16547e-08	5.37687e-07
Preb	5.48273	1.27915	6.21867e-08	5.41795e-07
Cul3	5.48231	1.17159	6.17379e-08	5.38148e-07
Net1	5.47586	1.66392	6.54736e-08	5.69316e-07
Zfp91	5.47434	1.10807	6.3798e-08	5.55289e-07
Npepps	5.4698	1.18234	6.60718e-08	5.74237e-07
Pgk1	5.46866	1.62218	6.80161e-08	5.89981e-07
Smn1	5.46737	1.38153	6.79567e-08	5.89754e-07
Slc4a11	5.46137	2.46958	7.18095e-08	6.20766e-07
Arhgap15	5.46121	1.23676	6.95366e-08	6.02876e-07
Wtap	5.46018	1.20379	6.98588e-08	6.05374e-07
Hint2	5.45867	1.28628	7.08629e-08	6.13479e-07
Med13l	5.4565	1.20697	7.12009e-08	6.16104e-07
Jmy	5.4563	1.46804	7.23067e-08	6.24457e-07
Ybx3	5.45413	1.19334	7.19824e-08	6.21959e-07
Rab1b	5.45303	1.21762	7.27026e-08	6.27572e-07
Ston2	5.45174	1.7746	7.47186e-08	6.44348e-07
Birc3	5.44908	1.19712	7.39216e-08	6.37785e-07
Nelfe	5.44561	1.39948	7.64129e-08	6.57683e-07
Ppp2cb	5.44403	1.28311	7.66163e-08	6.59115e-07
Ndufc2	5.44223	1.10398	7.58419e-08	6.53402e-07
Nmi	5.44199	1.34323	7.76786e-08	6.67608e-07
Sqstm1	5.44145	1.12549	7.61045e-08	6.55346e-07
Pet100	5.43745	1.19661	7.88101e-08	6.76679e-07
Cpeb2	5.43744	1.27174	7.9203e-08	6.79069e-07
Mbnl2	5.43708	1.12945	7.82876e-08	6.72517e-07
Cdc42se1	5.43674	1.20441	7.91929e-08	6.79069e-07
Dph3	5.43658	1.2401	7.95359e-08	6.81594e-07
Hfe	5.43618	1.23413	7.96555e-08	6.81961e-07
U2af2	5.4354	1.18308	7.96006e-08	6.8182e-07
Ggnbp2	5.43223	1.15164	8.0672e-08	6.9e-07
Prdx1	5.42878	0.903973	7.8871e-08	6.76875e-07
G3bp2	5.42433	1.11323	8.36176e-08	7.14164e-07
Clec9a	5.42374	2.49676	8.78067e-08	7.48863e-07
Tyk2	5.41392	1.46898	9.06758e-08	7.71482e-07
Lacc1	5.41298	1.17953	8.96078e-08	7.63125e-07
Mrps23	5.41178	1.30837	9.12103e-08	7.75659e-07
Sdhd	5.41146	1.19275	9.06136e-08	7.71322e-07
Cmtr1	5.40708	2.33304	9.57401e-08	8.13402e-07
Hnrnpl	5.40121	1.14755	9.52155e-08	8.09331e-07
Sfxn1	5.39859	1.30625	9.77727e-08	8.29482e-07
Srp54b	5.39731	1.17859	9.76273e-08	8.28643e-07
Mlf2	5.39519	1.16316	9.85562e-08	8.3573e-07
Rcbtb2	5.39383	1.15386	9.87415e-08	8.36504e-07
Gba	5.39176	1.26261	1.01143e-07	8.56438e-07
Lrch1	5.38604	1.42142	1.04953e-07	8.87436e-07
Nup98	5.38531	1.59881	1.06008e-07	8.95931e-07
Chic2	5.38096	1.15774	1.06222e-07	8.97312e-07
Esyt2	5.37892	1.30875	1.08487e-07	9.14275e-07
Spcs3	5.3788	1.21241	1.08012e-07	9.11568e-07
Csgalnact2	5.37791	1.47085	1.09808e-07	9.24089e-07
Rp9	5.37789	1.17857	1.0825e-07	9.12711e-07
Mien1	5.37786	1.16713	1.08179e-07	9.12545e-07
Ube2n	5.37583	1.14991	1.09044e-07	9.18529e-07
Psmc4	5.37477	1.21173	1.10375e-07	9.28421e-07
Dync1h1	5.37438	1.11242	1.0911e-07	9.18648e-07
Synj1	5.36933	1.16035	1.12992e-07	9.49988e-07
Calcb	5.36372	5.46752	1.22297e-07	1.02482e-06
Mtss1	5.36215	1.18864	1.17608e-07	9.87399e-07
Rap1a	5.36136	1.05562	1.15985e-07	9.74688e-07
Gns	5.36124	1.08376	1.16451e-07	9.78147e-07
Ufsp2	5.35949	1.24004	1.19907e-07	1.00575e-06
Nfu1	5.35736	1.237	1.21255e-07	1.01657e-06
1500011K16Rik	5.35434	1.19636	1.22822e-07	1.02799e-06
Cdc42se2	5.35411	1.17359	1.22603e-07	1.02691e-06
Sptbn1	5.35264	1.193	1.23757e-07	1.03511e-06
Srpr	5.35141	1.18107	1.24563e-07	1.04136e-06
Lrp6	5.34803	1.15156	1.26112e-07	1.05382e-06
Dapk1	5.34641	1.32844	1.28939e-07	1.07593e-06
Mia3	5.34605	1.16764	1.27967e-07	1.06832e-06
Anapc11	5.34437	1.17823	1.29303e-07	1.07846e-06
Abca1	5.34343	1.08076	1.27147e-07	1.06197e-06
Plpp5	5.34161	1.64796	1.33699e-07	1.11407e-06
Slc36a3os	5.33711	2.13324	1.38083e-07	1.14577e-06
Thrap3	5.33505	1.11047	1.34645e-07	1.1209e-06
Cyth4	5.3344	1.08281	1.34376e-07	1.11919e-06
Capn1	5.33385	1.28492	1.37528e-07	1.14223e-06
Galnt1	5.33136	1.11369	1.37311e-07	1.14097e-06
Pbrm1	5.33029	1.09974	1.37719e-07	1.14329e-06
Lipa	5.32963	1.10627	1.38265e-07	1.14675e-06
Ccdc88a	5.32935	1.13384	1.3887e-07	1.15123e-06
Agpat5	5.32827	1.20028	1.40976e-07	1.1676e-06
Nubp1	5.32448	1.32274	1.44738e-07	1.1982e-06
Slc39a11	5.3244	1.65225	1.46276e-07	1.20982e-06
Ndufs8	5.31989	1.16436	1.46924e-07	1.2146e-06
Tmbim1	5.3185	1.18714	1.48175e-07	1.22437e-06
Denr	5.30751	1.16876	1.56801e-07	1.29325e-06
G3bp1	5.30494	1.10336	1.57608e-07	1.2993e-06
Ikbke	5.3035	1.29034	1.61182e-07	1.32753e-06
Mrpl12	5.30136	1.18515	1.62147e-07	1.33473e-06
Riok1	5.29901	1.50582	1.66527e-07	1.36775e-06
Atp1b3	5.29795	1.05893	1.62206e-07	1.33473e-06
Slc35b2	5.29532	1.30665	1.68557e-07	1.38315e-06
Qk	5.29279	1.046	1.66268e-07	1.36689e-06
Acadm	5.29275	1.24136	1.70276e-07	1.39596e-06
Atp6v0a2	5.29177	1.37229	1.72065e-07	1.40873e-06
Mgat2	5.29134	1.18442	1.70991e-07	1.40118e-06
Adamdec1	5.29069	1.35783	1.72071e-07	1.40873e-06
Il11ra1	5.29043	1.37074	1.73337e-07	1.41845e-06
Pnpo	5.2902	1.59641	1.74713e-07	1.42904e-06
Pip5k1a	5.28751	1.30398	1.75463e-07	1.43452e-06
Tor1aip1	5.28233	1.08068	1.77018e-07	1.44657e-06
Cap1	5.28057	1.09422	1.79135e-07	1.4632e-06
Samd11	5.27979	2.94807	1.87766e-07	1.53228e-06
Kif1a	5.27617	2.8381	1.91184e-07	1.55732e-06
Eif4ebp1	5.27213	1.14132	1.88195e-07	1.53509e-06
Rlim	5.27123	1.14172	1.89102e-07	1.54178e-06
Akirin1	5.27076	1.15158	1.89882e-07	1.54742e-06
Cdc5l	5.26733	1.12901	1.92833e-07	1.57004e-06
Desi2	5.26567	1.26168	1.96416e-07	1.59847e-06
Tbc1d4	5.26424	1.61389	2.00089e-07	1.62688e-06
Ppt1	5.26096	1.09265	1.97959e-07	1.61029e-06
Cdc40	5.25595	1.20547	2.05925e-07	1.67203e-06
Hdgf	5.25573	1.09702	2.03831e-07	1.65655e-06
Chchd1	5.25564	1.15231	2.05486e-07	1.66923e-06
Dlst	5.2549	1.21212	2.07223e-07	1.68104e-06
Supt4a	5.25354	1.10546	2.06714e-07	1.67768e-06
Pdap1	5.25119	1.09372	2.08694e-07	1.6922e-06
Sumo1	5.25095	1.10624	2.09585e-07	1.69865e-06
Mapk1ip1l	5.24521	1.1725	2.17245e-07	1.75913e-06
Amfr	5.24312	1.1625	2.19442e-07	1.77611e-06
Hspa14	5.24197	1.22224	2.2158e-07	1.7926e-06
Btbd16	5.23831	3.84724	2.3386e-07	1.88594e-06
Snrpd1	5.23664	1.09771	2.2538e-07	1.82086e-06
Gak	5.23492	1.1965	2.29482e-07	1.85316e-06
Traf3ip3	5.2318	1.65353	2.36757e-07	1.90844e-06
Ccnt2	5.22804	1.19991	2.37742e-07	1.91551e-06
Nfkbib	5.22453	1.2914	2.43358e-07	1.9581e-06
Prex1	5.22106	1.11581	2.44851e-07	1.96922e-06
Psme3	5.21859	1.24068	2.50456e-07	2.01248e-06
Snw1	5.21591	1.12421	2.51944e-07	2.02352e-06
Yeats4	5.21367	1.17993	2.56054e-07	2.05097e-06
Brd4	5.21242	1.08578	2.55309e-07	2.04684e-06
P2rx4	5.21167	1.06784	2.54982e-07	2.04515e-06
Lgals9	5.20864	1.08775	2.60273e-07	2.08288e-06
Acbd5	5.20635	1.19936	2.6617e-07	2.12816e-06
Itpk1	5.2061	1.35169	2.68139e-07	2.14102e-06
Pkn1	5.2052	1.15421	2.66791e-07	2.13217e-06
Galnt7	5.2047	1.18039	2.68028e-07	2.14102e-06
H2-Q6	5.20164	1.43351	2.74687e-07	2.19008e-06
Brd2	5.20053	1.05377	2.69618e-07	2.15186e-06
Ppp1r15a	5.1994	1.06956	2.71305e-07	2.16436e-06
Fundc2	5.19709	1.1452	2.78317e-07	2.21731e-06
Zdhhc21	5.19589	1.20686	2.81003e-07	2.2367e-06
Cdk5rap3	5.19403	1.3325	2.85225e-07	2.26828e-06
Ppargc1b	5.19392	1.58591	2.87518e-07	2.28345e-06
Arl1	5.19308	1.13043	2.83739e-07	2.25747e-06
Mospd3	5.19292	1.37669	2.87315e-07	2.28285e-06
Map2k3	5.19053	1.17705	2.88228e-07	2.28807e-06
Ralbp1	5.19023	1.08343	2.85996e-07	2.27339e-06
Nf1	5.18194	1.2933	3.03037e-07	2.40348e-06
Snx9	5.18138	1.23503	3.0321e-07	2.40378e-06
Sidt2	5.17962	1.18779	3.05179e-07	2.41776e-06
3830406C13Rik	5.17851	1.32039	3.08869e-07	2.44537e-06
Ccndbp1	5.17752	1.32475	3.10433e-07	2.45666e-06
Pgap2	5.17525	1.1566	3.11483e-07	2.46278e-06
Cyb5r3	5.17515	1.12902	3.1097e-07	2.45982e-06
Fam178a	5.16773	1.23618	3.25143e-07	2.5685e-06
B9d2	5.16612	1.41271	3.30078e-07	2.60517e-06
Kdm2a	5.16106	1.10076	3.33289e-07	2.62934e-06
Ube2k	5.15873	1.08314	3.36938e-07	2.65695e-06
Ebi3	5.15864	1.29023	3.41391e-07	2.69088e-06
Rbm27	5.15469	1.19517	3.47023e-07	2.73406e-06
Ostm1	5.14801	1.29693	3.60816e-07	2.83895e-06
Lamtor3	5.14751	1.17124	3.59658e-07	2.83109e-06
Ncor1	5.14191	1.0393	3.64613e-07	2.86755e-06
Emc2	5.14186	1.19479	3.70746e-07	2.91322e-06
Ebp	5.1401	1.16566	3.73398e-07	2.92952e-06
Nudc	5.13986	1.12874	3.72769e-07	2.92782e-06
Gtf2h5	5.13848	1.07849	3.7348e-07	2.92952e-06
Rnf7	5.13735	1.09735	3.76687e-07	2.95337e-06
Zmiz2	5.13733	1.20024	3.792e-07	2.97176e-06
Eif3d	5.13418	1.10946	3.83123e-07	3.00119e-06
Ddx39b	5.13198	1.10023	3.86792e-07	3.02726e-06
Pacsin2	5.12911	1.14366	3.94197e-07	3.08386e-06
Psma6	5.12687	1.06288	3.95495e-07	3.09265e-06
Piwil2	5.12493	2.21331	4.12697e-07	3.2215e-06
Ctc1	5.12139	1.45323	4.14997e-07	3.23661e-06
Ubxn2a	5.11459	1.34031	4.27947e-07	3.33323e-06
Abi3	5.11436	1.1637	4.25375e-07	3.3161e-06
Wrnip1	5.11408	1.83904	4.34009e-07	3.37626e-06
Gorasp2	5.11295	1.15988	4.28437e-07	3.33558e-06
Chsy1	5.11077	1.38882	4.36943e-07	3.39585e-06
Socs3	5.11039	1.05717	4.26558e-07	3.32386e-06
Gde1	5.1093	1.15582	4.36146e-07	3.39114e-06
P2rx5	5.10812	3.15809	4.5261e-07	3.50536e-06
Akt2	5.10732	1.24734	4.42844e-07	3.43769e-06
Paf1	5.10679	1.20208	4.42906e-07	3.43769e-06
Zc3h7a	5.10584	1.08984	4.41288e-07	3.42813e-06
Card11	5.10423	1.71757	4.55179e-07	3.52219e-06
March1	5.10335	1.08079	4.46466e-07	3.4623e-06
Ube2s	5.10209	1.07372	4.49214e-07	3.48209e-06
Pin1	5.10195	1.27308	4.55709e-07	3.52475e-06
Mgrn1	5.0989	1.23071	4.61803e-07	3.57034e-06
Dcun1d5	5.09607	1.14685	4.66612e-07	3.60595e-06
Elavl1	5.0952	1.12229	4.67657e-07	3.61089e-06
Tatdn2	5.09278	1.1754	4.7484e-07	3.66317e-06
Uchl5	5.09157	1.30113	4.80571e-07	3.70577e-06
Dnajc15	5.087	1.10268	4.87043e-07	3.75243e-06
Igkc	5.08537	1.21688	4.91972e-07	3.78876e-06
Ddx52	5.08519	1.29967	4.96189e-07	3.81958e-06
Dpys	5.0838	2.33792	5.08544e-07	3.90623e-06
Nostrin	5.0808	1.58319	5.10875e-07	3.92245e-06
Stx4a	5.07977	1.09642	5.04469e-07	3.8766e-06
Ube2b	5.07886	1.04564	5.03763e-07	3.87298e-06
Tm6sf1	5.07417	1.05102	5.15231e-07	3.95418e-06
Taf13	5.06829	1.31162	5.40636e-07	4.14737e-06
Gpbp1l1	5.06518	1.20725	5.4676e-07	4.19253e-06
Cpsf3	5.06401	1.32035	5.52508e-07	4.23296e-06
Ss18	5.05843	1.22033	5.66171e-07	4.33577e-06
Zfp131	5.05711	1.23098	5.70071e-07	4.36376e-06
Gsdmd	5.05364	1.1522	5.78205e-07	4.42411e-06
Srsf6	5.05146	1.05451	5.79618e-07	4.43302e-06
Dcaf12	5.04998	1.22215	5.90703e-07	4.51585e-06
Slc25a33	5.04747	1.54261	6.03213e-07	4.60753e-06
Gpr55	5.04484	1.86035	6.15182e-07	4.69291e-06
Foxn3	5.04445	1.25735	6.07883e-07	4.64121e-06
Pla2g16	5.04412	1.211	6.08444e-07	4.6435e-06
Parl	5.0388	1.23464	6.25149e-07	4.76689e-06
Sav1	5.03723	1.22316	6.29606e-07	4.79882e-06
Dpp3	5.03554	1.21689	6.35208e-07	4.83945e-06
Usp38	5.03513	1.42034	6.40284e-07	4.87603e-06
Cd1d1	5.03374	1.6104	6.4738e-07	4.92375e-06
Dnase1l3	5.03358	1.28798	6.42268e-07	4.88695e-06
Snx17	5.03239	1.11551	6.41923e-07	4.88642e-06
Pdhb	5.02944	1.26853	6.56263e-07	4.98278e-06
Gm26778	5.02847	1.18617	6.55865e-07	4.98188e-06
Prmt1	5.02626	1.16138	6.63409e-07	5.03489e-06
Tomm40	5.02534	1.19747	6.68061e-07	5.06803e-06
Zfand3	5.02286	1.10473	6.72583e-07	5.10016e-06
Mettl23	5.02126	1.21948	6.82346e-07	5.17199e-06
Bpnt1	5.02013	1.70438	6.94062e-07	5.25184e-06
Atxn7l3	5.01978	1.29773	6.88592e-07	5.21266e-06
Baz2a	5.01898	1.09646	6.85218e-07	5.18933e-06
Syncrip	5.01438	1.04717	6.97697e-07	5.27709e-06
Map4k2	5.01401	1.72234	7.15434e-07	5.40665e-06
Slc35c2	5.01369	1.22062	7.08621e-07	5.35744e-06
Ndufs3	5.00875	1.10974	7.22475e-07	5.45754e-06
Fh1	5.00748	1.30298	7.33129e-07	5.53097e-06
Bscl2	5.0071	1.12116	7.29069e-07	5.50268e-06
Selt	5.00608	1.03309	7.26728e-07	5.48733e-06
Bcas3	5.00418	1.59505	7.49841e-07	5.6464e-06
Ndufv1	5.00228	1.21281	7.50017e-07	5.6464e-06
Nfkbid	5.00191	1.1472	7.47656e-07	5.6334e-06
Nktr	5.00139	0.987305	7.37417e-07	5.56096e-06
Magoh	5.00129	1.12724	7.50384e-07	5.64678e-06
Ttc39b	5.00024	1.18947	7.56339e-07	5.68918e-06
Spop	4.99704	1.01618	7.58012e-07	5.69935e-06
Eif4ebp2	4.9924	1.34556	7.91378e-07	5.93767e-06
Rara	4.99169	1.16828	7.8759e-07	5.91424e-06
Cct5	4.99043	1.03882	7.85701e-07	5.90504e-06
H2-T23	4.98954	1.04534	7.88723e-07	5.92025e-06
Tcerg1	4.98718	1.11728	8.04641e-07	6.02955e-06
Rnf166	4.98406	1.16142	8.19078e-07	6.12998e-06
Dnajb14	4.98393	1.09943	8.16559e-07	6.11371e-06
Kit	4.98333	2.49042	8.40339e-07	6.28646e-06
Stra6l	4.97792	1.70621	8.56029e-07	6.40114e-06
Ctbp1	4.97447	1.10293	8.56412e-07	6.40131e-06
[truncated: 3,943 more rows]
