# Supplementary material for: Senescence Rewires Microenvironment Sensing to Facilitate Antitumor Immunity
Source: Cancer Discov. 2022 Oct 27;13(2):432–53. doi: 10.1158/2159-8290.CD-22-0528 (PMC9901536; doi:10.1158/2159-8290.CD-22-0528)
Supplement: Supplementary Table S2 — RNA-Seq data of proliferating (PRO) or senescent (SEN) NSP liver tumor cells, for both p53-restoration and drug-induced (trametinib+palbociclib) settings. PRO and SEN cells were also treated with the BET inhibitor JQ-1 (500 n, 48 h), to expose BRD4-mediated transcriptional output in each cellular state. [file cd-22-0528_supplementary_table_s2_suppst2.xlsx]

## Sheet: Supplementary table S2
Supplementary Table S2: RNA-Seq data of proliferating (PRO) or senescent (SEN) NSP liver tumor cells, for both p53-restoration and drug-induced (trametinib+palbociclib) settings. PRO and SEN cells were also treated with the BET inhibitor JQ-1 (500 n, 48 h), to expose BRD4-mediated transcriptional output in each cellular state.
	p53-restoration induced senescence (+/- JQ1)												Drug-induced senescence (Trametinib + Palbociclib)
ID	SC1_PRO_DMSO-1_(2_days)	SC2_PRO_DMSO-2_(2_days)	SC3_PRO_DMSO-3_(2_days)	SC4_PRO_JQ1_500nM-1_(2_days)	SC5_PRO_JQ1_500nM-2_(2_days)	SC6_PRO_JQ1_500nM-3_(2_days)	SC7_SEN_DMSO-1_(2days)	SC8_SEN_DMSO-2_(2days)	SC9_SEN_DMSO-3_(2days)	SC10_SEN_JQ1_500nM-1_(2days)	SC11_SEN_JQ1_500nM-2_(2days)	SC12_SEN_JQ1_500nM-3_(2days)	SC13_PRO_DMSO-1_(7_days)	SC14_PRO_DMSO-2_(7_days)	SC15_PRO_DMSO-3_(7_days)	SC16_SEN_T+P-1_(7_days)	SC17_SEN_T+P-2_(7_days)	SC18_SEN_T+P-3_(7_days)	Gene_name
ENSMUSG00000000001	311.083	339.65	328.659	279.709	275.559	261.163	273.197	284.64	241.379	203.377	215.241	207.357	381.403	380.89	361.34	287.992	313.207	289.402	Gnai3
ENSMUSG00000000003	0	0	0	0	0	0	0	0	0	0	0	0	0	0	0	0	0	0	Pbsn
ENSMUSG00000000028	51.9046	59.0376	65.4312	17.567	13.9392	14.8223	8.12511	15.5166	9.74303	3.68839	4.191	3.06745	37.4119	38.4964	38.3887	14.202	9.15364	11.724	Cdc45
ENSMUSG00000000031	0	0	0	0	0	0	0	0	0	0	0	0	0	0	0.285714	0.881437	0.374093	0.477007	H19
ENSMUSG00000000037	0	0.142946	0	0.103298	0	0	0	0.102646	0	0.059408	0	0	0	0	0	0	0.0605539	0	Scml2
ENSMUSG00000000049	0.402916	0	0	1.96973	0.757435	1.82095	0	0	0	0.679688	1.02975	1.8057	1.58964	0.563602	0.881878	0.680155	0.461866	0.36808	Apoh
ENSMUSG00000000056	14.6998	11.391	15.5192	37.2379	34.668	30.9526	14.524	14.931	11.4787	26.4506	25.4443	20.9613	35.4564	31.0303	28.3717	40.8311	33.8925	37.967	Narf
ENSMUSG00000000058	171.972	200.893	182.551	31.2562	32.5822	27.1982	146.715	172.322	152.823	20.7913	25.5933	27.963	247.12	226.279	201.9	64.2048	63.9082	60.5191	Cav2
ENSMUSG00000000078	135.587	128.832	133.816	129.136	136.243	130.389	162.054	178.627	147.479	108.893	124.947	108.682	108.488	116.824	104.044	206.167	210	208.579	Klf6
ENSMUSG00000000085	13.7903	10.2285	12.1575	3.00532	3.04532	2.25269	14.9897	17.0303	14.1094	1.35469	2.97242	1.56368	11.3895	11.2138	12.0916	13.6029	14.0939	14.2676	Scmh1
ENSMUSG00000000088	143.061	154.686	143.731	175.742	168.087	195.832	115.153	132.757	132.779	147.825	152.735	137.818	149.548	146.024	150.875	113.009	130.966	132.647	Cox5a
ENSMUSG00000000093	0.354246	0.23965	0	0.519539	0.332971	1.00062	0.373797	0.688349	0.691555	0.0995977	0.339509	0.793793	0.698809	0.495522	0.96919	0.149499	0.203038	0	Tbx2
ENSMUSG00000000094	0	0	0	0	0	0	0	0	0	0	0.120657	0	0	0	0	0.15939	0	0.345027	Tbx4
ENSMUSG00000000103	0	0	0	0	0	0	0	0	0	0	0	0	0	0	0	0	0	0	Zfy2
ENSMUSG00000000120	0	0	0	0	0	0.210577	0.196661	0.181076	0.363839	0.1048	0.119081	0	0	0	0	0	0.106822	0	Ngfr
ENSMUSG00000000125	0	0	0	0	0	0	0	0	0	0	0	0	0	0	0	0	0	0	Wnt3
ENSMUSG00000000126	0.192925	0	0.182152	0.75452	0.906692	0.653934	3.66431	4.686	6.96759	2.92905	4.19106	2.76676	0.761154	0.269865	0.422263	10.4216	10.7259	10.046	Wnt9a
ENSMUSG00000000127	43.0877	47.039	37.5388	26.7597	27.985	19.4314	28.2942	31.981	30.6859	16.4297	17.6052	14.9177	49.43	48.2431	42.7016	35.7435	38.7397	34.1253	Fer
ENSMUSG00000000131	22.2813	23.9327	20.7503	22.1564	21.9778	21.5293	16.4617	13.1288	13.8569	17.6302	16.5888	16.1946	17.0348	17.8668	18.9007	15.3783	16.0449	15.5002	Xpo6
ENSMUSG00000000134	24.5498	20.2676	22.5896	28.8175	27.7035	29.8534	26.856	25.132	24.2337	27.9991	26.453	25.5475	27.8396	26.8224	26.7148	24.994	23.7495	22.744	Tfe3
ENSMUSG00000000142	0.69987	0.789113	0.660788	0.228096	0.219279	0.131792	3.81557	2.15325	2.04942	0.590314	0.819813	1.04551	0.115051	0.734239	0.765917	4.23349	4.88046	4.36896	Axin2
ENSMUSG00000000148	12.4728	10.5475	8.83225	16.2602	16.511	16.4413	16.4516	17.1675	13.3922	15.2545	14.6768	16.2105	11.5847	11.6314	12.7399	13.0718	16.0849	16.7119	Brat1
ENSMUSG00000000149	40.6105	39.9381	41.893	65.8097	64.5028	59.267	59.1197	55.3479	57.4409	73.1586	67.6315	76.8444	36.7175	37.3449	39.5048	88.2314	84.3219	79.8666	Gna12
ENSMUSG00000000154	2.26809	6.13753	3.21215	0.739199	0	0.427104	4.78654	6.97809	7.74855	0.637683	0	0	8.57553	3.96578	5.37795	0.319061	0.433322	0	Slc22a18
ENSMUSG00000000157	0	0.295971	0.206534	0.641638	0.616835	0.741467	0.461645	0.63759	0	0.246009	0	0	0	0	0.239393	0.5539	0.125377	0.199836	Itgb2l
ENSMUSG00000000159	10.6809	5.96907	8.11141	12.4863	10.4759	10.7562	16.6606	17.8218	18.3581	6.65878	6.08261	5.20299	13.2832	12.1798	10.1642	13.5227	12.1105	11.8786	Igsf5
ENSMUSG00000000167	3.42471	4.01586	2.58677	2.23231	2.36062	1.03185	1.68641	1.99641	0.891425	1.54059	1.45878	0.613927	4.05349	3.67273	3.24818	6.74473	5.36523	5.00578	Pih1d2
ENSMUSG00000000168	48.7666	46.4186	48.8978	36.6282	33.2355	31.0398	28.9886	30.9057	29.3817	26.6828	29.7309	26.0378	58.7315	54.0574	59.2667	45.5989	42.3029	38.9065	Dlat
ENSMUSG00000000171	413.731	438.368	419.69	292.805	275.602	275.287	279.666	301.603	293.332	203.6	213.677	216.515	466.226	417.445	416.233	287.996	296.19	288.832	Sdhd
ENSMUSG00000000182	0	0	0	0	0	0	0	0	0	0	0	0	0	0	0	0	0	0	Fgf23
ENSMUSG00000000183	0	0	0	0	0	0	0	0	0	0.077548	0.0881155	0	0	0	0	0	0.0395219	0	Fgf6
ENSMUSG00000000184	166.279	161.622	165.694	182.198	187.474	187.254	285.08	304.003	237.992	119.101	135.811	123.281	218.877	227.675	212.299	178.889	177.5	182.831	Ccnd2
ENSMUSG00000000194	16.2499	16.8812	14.4399	19.9708	20.2865	20.4064	25.5343	24.7327	22.2453	24.0459	24.4618	25.6129	19.154	19.9859	19.9857	35.4991	34.2992	33.9181	Gpr107
ENSMUSG00000000197	0.174583	0.236214	0.082417	0	0.0410245	0.0493136	0.276328	0.127215	0.17041	0.0981695	0.0836603	0.0782411	0.129148	0.0915782	0.191059	0.294711	0.125079	0.279105	Nalcn
ENSMUSG00000000202	0	0	0	0	0	0	0	0	0	0.113317	0	0	0	0	0	0	0.0577513	0	Btbd17
ENSMUSG00000000204	0	0.438432	0	0	0	0	0.512887	0.157414	0.316294	0	0	0	0	0	0.17731	0	0.0464313	0	Slfn4
ENSMUSG00000000214	0	0	0	0	0	0	0	0.263954	0	0.152767	0	0	0	0	0	0	0	0	Th
ENSMUSG00000000215	0	0	0	0	0	0	0	0	0	0.27526	0	0	0	0	0	0	0.420854	0	Ins2
ENSMUSG00000000216	0	0	0	0	0	0	0	0	0	0	0	0	0	0	0	1.63114	1.41532	0.392323	Scnn1g
ENSMUSG00000000223	0.375452	0.101598	0.283588	0.220256	0	0.169683	0.237704	0.145911	0	0.126672	0	0	0.222192	0.472667	0.164353	0.316897	0.172153	0.137196	Drp2
ENSMUSG00000000244	0	0	0	0.10073	0	0	0	0	0	0	0	0	0	0	0	0.173912	0.206669	0.376464	Tspan32
ENSMUSG00000000247	0	0	0	0	0	0	0	0	0	0	0	0	0	0	0	0.123397	0.209485	0	Lhx2
ENSMUSG00000000248	0.225587	0	0.21299	0	0	0	0	0	0	0.12685	0	0	0.222505	0.315554	0	0	0	0	Clec2g
ENSMUSG00000000253	4.97652	3.36666	3.65448	3.24382	2.59869	3.12376	8.16851	8.59562	6.47674	2.79834	0.706593	0.991233	7.36276	6.9612	6.65641	6.06723	5.86309	6.31424	Gmpr
ENSMUSG00000000263	0	0.359972	0	0	0	0	0	0	0	0.149603	0.339978	0.238467	0	0	0	0	0	0	Glra1
ENSMUSG00000000266	5.61986	5.46186	5.6797	3.94693	3.12477	3.6667	7.26638	6.07531	5.02196	2.49247	2.12409	2.97975	9.68084	8.74688	9.09538	10.7562	9.95803	9.47254	Mid2
ENSMUSG00000000275	106.372	93.1796	100.221	109.897	103.97	107.952	94.2223	101.829	89.6653	73.5588	73.6697	75.4339	119.89	125.452	110.913	57.468	58.1205	52.1052	Trim25
ENSMUSG00000000276	12.0225	12.5367	11.8573	13.7764	15.979	14.622	7.83788	8.85353	6.5029	13.8652	16.6353	15.1001	6.72217	6.48052	7.12326	7.36826	7.24188	8.5346	Dgke
ENSMUSG00000000278	400.907	353.473	392.399	400.067	388.633	385.144	287.947	285.065	276.527	212.689	228.17	229.495	489.074	489.89	456.84	457.811	473.87	479.839	Scpep1
ENSMUSG00000000282	36.5055	32.8658	31.3217	33.7928	33.0084	35.9139	35.7375	29.9385	29.1295	24.0396	21.5509	21.6478	26.56	24.5613	21.7222	28.5862	30.1518	25.4875	Mnt
ENSMUSG00000000290	0.42087	0.284722	0.198684	0	0.197797	0	0.666148	0.613356	0.616214	0	0	0	0	0	0.230294	0	0.301529	0.192241	Itgb2
ENSMUSG00000000295	29.1099	36.1659	35.7814	27.3878	21.8549	22.1335	24.3414	29.7052	30.201	21.0014	22.5765	24.4507	30.6984	39.1826	33.8605	29.8239	30.3783	30.2726	Hddc2
ENSMUSG00000000296	225.733	213.466	244.295	135.273	153.315	138.219	494.312	493.814	516.489	126.932	148.571	131.405	262.869	294.368	265.099	177.007	193.096	174.286	Tpd52l1
ENSMUSG00000000301	12.8205	12.3903	6.91692	5.9691	4.59069	4.48357	5.15357	2.96572	4.46931	4.97771	5.26595	6.29285	9.03237	9.39373	5.67898	7.47169	6.12345	6.69261	Pemt
ENSMUSG00000000303	418.57	408.268	411.503	429.57	443.98	442.307	332.624	360.969	312.077	185.624	221.864	200.99	583.613	591.785	535.671	401.645	401.626	387.896	Cdh1
ENSMUSG00000000305	0.0885004	0	0	0	0	0.199986	0.0933849	0	0	0	0	0	0	0.0618976	0	0.149396	0.177535	0.323395	Cdh4
ENSMUSG00000000308	0.514621	0	0.242942	0	0.483715	0.290725	5.70175	5.49989	7.03247	0.289376	0	0	0.507588	0.539893	1.12637	0.651543	0.368697	0	Ckmt1
ENSMUSG00000000317	0	0	0	0	0	0	0	0	0	0.097107	0	0	0.170334	0	0.377982	0	0.0989801	0	Bcl6b
ENSMUSG00000000318	0	0	0	0.216609	0.208236	0	0	0.215242	0.216245	0	0.2831	0.198571	0.218513	0	0	0.18699	0.0634886	0.404773	Clec10a
ENSMUSG00000000320	0.157221	0	0	0.153721	0.443336	0.177638	0.165898	0.152751	0.153463	0	0	0	0.310145	0.219922	0	0.265402	0.0901119	0	Alox12
ENSMUSG00000000325	3.99843	4.86894	3.77515	8.40524	7.32867	8.01885	7.91083	9.22628	7.61055	7.47576	5.68428	6.36136	5.22551	5.31339	5.5791	18.3929	19.1645	18.081	Arvcf
ENSMUSG00000000326	78.3786	66.5799	67.775	25.0485	25.9876	23.2139	117.767	108.434	121.318	31.8067	35.3306	31.3748	79.0587	83.3806	79.9458	158.429	153.669	150.156	Comt
ENSMUSG00000000339	57.734	55.9285	49.6718	27.3893	29.2205	28.9488	64.5251	63.3945	69.692	43.0296	43.6547	47.4612	47.8472	47.5473	56.079	42.098	45.7197	37.4501	Rtca
ENSMUSG00000000340	58.3164	55.8031	57.4144	27.9464	26.5055	27.3094	23.6829	27.9565	21.9076	13.3756	17.4045	14.2711	68.4935	58.2285	64.4495	30.2777	33.8091	35.7499	Dbt
ENSMUSG00000000346	519.848	534.898	532.993	636.547	635.083	632.261	459.095	480.464	439.788	378.15	430.355	377.362	689.671	689.284	660.901	636.785	615.46	595.394	Dazap2
ENSMUSG00000000355	65.4103	73.0135	70.2493	37.1733	41.1161	30.4856	75.4911	80.6299	84.1978	39.7692	41.7929	33.345	68.5487	74.6269	65.767	44.1672	54.0093	38.8407	Mcts1
ENSMUSG00000000359	0	0	0	0	0	0	0	0	0	0	0	0	0	0	0	0.502861	0.256104	0	Rem1
ENSMUSG00000000365	0	0	0	0	0	0	0	0	0	0	0	0	0	0	0	0	0.0884731	0	Rnf17
ENSMUSG00000000374	44.1703	45.2233	40.8085	40.792	38.6953	42.8533	32.6007	32.8576	28.6144	37.7225	35.9968	33.5706	41.3065	42.8301	45.5715	44.151	44.9717	43.0944	Trappc10
ENSMUSG00000000378	61.3166	62.3403	60.539	102.774	101.93	98.7722	59.7096	53.9564	60.3638	88.8569	83.0558	90.4472	54.6036	57.3435	57.7086	58.26	62.2549	62.577	Ccm2
ENSMUSG00000000381	0	0	0	0	0	0	0	0	0	0	0	0	0	0	0	0	0	0	Wap
ENSMUSG00000000384	128.415	112.618	118.947	61.1639	55.533	63.0231	77.9275	63.817	71.238	51.8847	45.965	49.0618	58.788	63.9271	72.0732	49.7204	50.7442	48.2583	Tbrg4
ENSMUSG00000000385	118.325	121.584	122.275	207.329	192.817	205.589	41.833	47.604	35.7205	34.4107	35.073	34.4411	134.154	144.185	120.814	74.9891	71.5472	75.4061	Tmprss2
ENSMUSG00000000386	0	0	0.332629	0	0	0	0.55762	0.342286	0.515821	0	0	0	0	0	0.192775	0	0.100962	0.160921	Mx1
ENSMUSG00000000392	0	0	0	0	0	0	0	0.220413	0	0	0	0	0	0	0	0	0.0325068	0.103624	Fap
ENSMUSG00000000394	0	0	0	0	0	0	0	0	0	0	0	0	0	0	0	0.362841	0.123195	0	Gcg
ENSMUSG00000000399	160.485	165.026	160.759	72.6281	65.7981	63.205	104.509	102.464	122.932	50.7076	57.8128	52.3326	175.177	168.901	172.62	160.742	146.822	144.097	Ndufa9
ENSMUSG00000000402	0	0	0	0	0	0	0	0	0	0	0	0	0	0	0	0	0.272269	0.216982	Egfl6
ENSMUSG00000000409	2.85054	2.07675	1.44919	0	0	0.247746	0.462748	0.213038	0.21403	0	0	0.393075	4.32551	3.0672	1.91972	0.185075	0.0628383	0.801255	Lck
ENSMUSG00000000411	0	0	0	0	0	0.566913	0	0	0	0	0	0	0	0	0	0	0	0	Tssk3
ENSMUSG00000000416	1.16389	1.37791	0.82417	0.426741	0.82049	0.821893	0.460547	0.424049	0.35502	0.122712	0.0464779	0.130402	1.57847	1.01754	1.99019	0.98237	0.979784	1.32907	Cttnbp2
ENSMUSG00000000420	86.114	86.9129	94.1602	145.865	138.258	141.738	116.653	118.602	107.341	178.313	177.852	164.906	100.662	102.226	94.368	79.5593	80.2712	81.8579	Galnt1
ENSMUSG00000000435	0	0	0	0	0	0	0	0	0	0	0	0	0	0	0	0	0	0	Myf5
ENSMUSG00000000439	12.2857	9.79996	11.7727	9.95037	9.39339	9.73748	4.83722	5.87912	6.71193	9.43452	8.72844	7.39604	8.77182	7.82317	11.2377	10.6018	9.53768	9.46456	Mkrn2
ENSMUSG00000000440	68.2918	67.6815	73.3081	18.5004	24.3269	19.1672	25.0148	26.6246	23.9889	7.21548	5.55847	5.84821	68.0021	74.9919	74.4985	49.9312	56.9051	55.0359	Pparg
ENSMUSG00000000441	27.9605	25.1361	26.5763	19.7238	19.2259	20.1422	13.8608	15.406	11.0817	12.5041	12.6493	11.7739	19.8046	22.9681	25.4651	21.9368	24.6839	21.6859	Raf1
ENSMUSG00000000486	0.697337	0.943508	1.75572	1.13635	3.0588	1.31315	1.71692	1.12919	1.81511	0.784237	1.48517	2.08345	1.60488	0.975442	0.763145	1.96194	0.466296	1.27409	2022-09-01
ENSMUSG00000000489	39.1775	47.6475	42.185	13.5575	13.861	16.4129	65.2612	61.5862	69.1775	18.4407	24.1881	20.1224	59.4828	67.5788	65.2756	339.963	332.848	311.858	Pdgfb
ENSMUSG00000000530	0	0	0.284353	0	0	0	1.58897	1.75565	1.76383	0.254027	0	0	0	0.10532	0.164796	0.127101	0.0431544	0	Acvrl1
ENSMUSG00000000531	23.6097	23.7424	31.027	31.5066	26.0903	29.199	27.2694	19.8387	23.9796	21.1697	22.4237	17.7302	32.413	29.4551	24.7903	3.2315	5.57738	4.08051	Grasp
ENSMUSG00000000532	52.3927	55.3322	47.9555	80.2546	83.8553	82.2172	72.6375	69.4263	66.7665	56.9577	48.6325	54.9178	71.7732	69.5213	58.2927	25.5503	27.4016	24.4632	Acvr1b
ENSMUSG00000000538	36.568	31.9271	34.18	106.402	109.866	96.8747	76.3991	73.4774	61.4448	115.339	107.739	114.619	40.2605	40.5933	40.1793	91.9143	90.0317	94.5284	Tom1l2
ENSMUSG00000000544	2.34226	2.21838	1.54802	0.687034	0.220159	0.264642	3.7073	2.27567	2.28627	0	0.59862	0.209941	2.54127	4.09547	3.33229	0.59309	0.805486	0.42795	Gpa33
ENSMUSG00000000552	30.8369	22.7579	20.3804	24.9426	26.6134	25.9726	64.1902	62.9163	70.5975	31.8422	24.8971	29.3985	43.9641	39.8017	37.1216	31.7063	35.1879	27.6585	Zfp385a
ENSMUSG00000000555	35.1342	24.062	30.169	9.61291	11.8235	11.762	37.531	35.2591	31.4718	13.3334	12.4714	13.089	34.3688	38.1236	37.5005	93.9677	97.1232	93.7799	Itga5
ENSMUSG00000000560	0	0	0	0	0	0	0	0	0	0.0472698	0.0537112	0	0	0	0	0	0	0	Gabra2
ENSMUSG00000000561	75.0903	80.0581	73.4023	45.011	40.403	35.5255	50.3966	49.7541	49.4678	38.4193	36.1952	39.0035	39.1257	35.0742	38.9105	40.7599	49.1215	41.4497	Wdr77
ENSMUSG00000000562	0	0	0	0	0	0	0	0	0	0	0	0	0	0	0	0	0	0	Adora3
ENSMUSG00000000563	298.203	315.412	310.503	273.361	259.117	261.976	250.276	251.571	259.157	261.025	256.309	249.756	328.077	323.352	320.01	275.862	268.391	264.131	Atp5f1
ENSMUSG00000000567	15.8426	12.1887	13.0515	25.2091	27.8844	29.4822	33.5979	35.1606	27.4409	40.612	41.7797	35.5001	15.9325	20.5313	18.8675	20.451	19.2733	19.2972	Sox9
ENSMUSG00000000568	122.266	101.857	104.06	47.9885	51.6334	55.3562	34.926	35.3825	37.6785	26.7639	29.295	27.8671	71.4958	75.0077	75.6952	27.3474	27.105	25.6101	Hnrnpd
ENSMUSG00000000579	0	0.230069	0.481639	0.332512	0.479488	0.576369	0	0	0	0.286848	0.108645	0	0	0.118928	0.372177	0	0	0	Dynlt1c
ENSMUSG00000000581	51.2833	51.551	51.4553	17.133	18.8885	20.3436	34.6057	38.7357	35.15	10.8478	14.9967	11.6717	44.3984	48.7982	48.7337	53.8692	51.3231	58.5985	C1d
ENSMUSG00000000594	18.8301	17.6868	14.1053	14.607	15.6514	14.9455	82.5976	86.6356	91.7481	71.0556	56.3777	51.4703	24.4056	24.2718	22.9914	210.161	205.817	204.861	Gm2a
ENSMUSG00000000600	6.64201	6.60089	7.32554	7.9309	8.9503	7.47133	8.24906	9.67977	7.2291	7.43667	8.73173	7.05974	7.21796	7.48206	7.07585	10.7162	10.9659	10.3098	Krit1
ENSMUSG00000000605	14.605	13.3766	13.648	38.2994	38.5789	37.8268	21.3385	21.9033	16.9609	53.1499	49.9124	52.9673	14.4054	14.3008	12.5408	25.4131	24.5548	22.853	Clcn4
ENSMUSG00000000606	0	0	0	0	0	0	0	0	0	0	0	0	0	0	0	0	0	0	Vmn2r88
ENSMUSG00000000617	0	0	0	0	0	0	0	0	0	0	0	0	0	0	0	0	0	0	Grm6
ENSMUSG00000000627	0.242816	0.164267	0.458513	0	0.114116	0.137174	3.71515	3.65664	2.1331	0.136537	0.0775716	0.21764	0.478995	0.25474	0.26573	4.30388	3.65324	3.99279	Sema4f
ENSMUSG00000000628	55.4125	52.8458	51.0991	65.8563	60.1754	58.1103	74.7065	61.9911	56.8186	42.5335	38.3611	41.952	56.99	59.7517	59.3466	61.5736	61.454	57.5022	Hk2
ENSMUSG00000000631	54.6653	51.4761	54.0326	49.1411	48.145	46.0177	67.106	67.1185	54.414	41.9083	39.124	43.3619	53.7602	57.6159	58.334	74.0941	71.6153	71.4512	Myo18a
ENSMUSG00000000632	0	0	0	0	0.10446	0	0.117268	0.107975	0	0.124984	0.0710078	0	0	0	0	0	0.159243	0.101526	Sez6
ENSMUSG00000000673	0	0	0	0	0	0	0	0	0	0	0	0.471079	0	0	0	0	0	0	Haao
ENSMUSG00000000682	0	0	0	0	0	0	0	0	0	0	0	0	0	0	0	0.456684	0.620231	0	Cd52
ENSMUSG00000000686	0.846455	0	0.998983	2.89664	3.97809	2.39094	0.223293	0	0.41311	1.18992	1.75769	1.51739	0.417443	0.592014	0.463168	0.535832	0.606437	0.193318	Abhd15
ENSMUSG00000000690	4.90515	5.3094	4.63123	5.11568	5.53267	3.69475	2.76047	5.08341	5.10708	1.10328	1.04469	1.75863	5.16065	6.63266	5.72592	1.10404	1.4057	2.09116	Hoxb6
ENSMUSG00000000693	0.139528	0	0.131736	0.272843	0.262297	0	2.79735	1.49117	1.7705	0.235373	0.356597	0.125062	0.137621	0.487933	0	0.706605	0.439841	0.764787	Loxl3
ENSMUSG00000000701	0	0	0	0	0	0	0	0	0	0	0	0	0	0	0	0	0	0	Tcl1b5
ENSMUSG00000000706	1.09146	1.2658	0.883296	0.457356	0.879353	0.528514	5.59398	5.15067	5.63125	0.263031	0.398498	0.139757	1.07655	0.872427	0.682551	0.789634	1.65331	0.854653	Btn1a1
ENSMUSG00000000708	19.1341	15.8904	18.0656	23.0949	25.303	25.6445	21.7219	25.898	18.2903	15.6566	19.8137	14.7847	27.463	25.3806	22.8172	58.1401	58.4267	58.7081	Kat2b
ENSMUSG00000000711	47.3927	47.9889	40.2716	76.0834	76.7348	76.866	67.108	70.5533	61.7792	58.2846	55.9707	51.5229	68.0065	67.5765	63.744	79.6157	83.5492	72.4844	Rab5b
ENSMUSG00000000724	0.805831	0	0	0	0	0	0	0	0.393284	0	0	0	0	0	0	0	0.115466	0	Cryba1
ENSMUSG00000000730	0	0	0	0.210157	0	0	0	0	0	0.120864	0	0	0	0	0.235226	0	0.0615976	0	Dnmt3l
ENSMUSG00000000731	0	0	0	0	0	0	0	0	0	0.094416	0	0	0	0	0	0	0	0	Aire
ENSMUSG00000000732	0	0.188089	0.393755	0.27184	0.130666	0	0.293374	0.270125	0.271383	0.0781691	0.177642	0.124601	0.27423	0.38891	0.4564	0.469337	0.278869	0	Icosl
ENSMUSG00000000738	42.7881	48.6609	42.0093	116.472	117.315	119.014	86.2493	77.0662	75.3439	129.013	109.537	126.395	58.0471	59.5541	60.6716	107.025	104.248	105.578	Spg7
ENSMUSG00000000739	0	0	0	0	0	0	0.153359	0	0	0.0817246	0	0	0	0	0	0	0	0.132772	Sult5a1
ENSMUSG00000000740	558.842	611.126	584.418	273.442	287.531	305.64	444.484	419.599	446.436	264.837	277.839	254.221	517.029	523.796	534.659	192.393	185.685	187.434	Rpl13
ENSMUSG00000000743	104.62	111.808	109.898	179.25	195.752	176.533	175.43	162.29	153.85	165.891	158.523	173.824	135.329	137.283	129.745	137.675	137.534	122.652	Chmp1a
ENSMUSG00000000751	113.873	122.136	116.972	59.3276	56.1685	53.9879	44.1024	43.6277	38.0992	39.0405	37.1511	36.1206	80.0639	77.7105	87.5736	35.0829	36.5599	41.1271	Rpa1
ENSMUSG00000000753	0.544508	0	0	0	0	0	0.28728	0	0.265746	0	0.173952	0.244027	0.268533	0	0	0.229794	0.624175	0.248715	Serpinf1
ENSMUSG00000000759	29.7587	30.3247	26.3275	16.8567	16.8392	17.108	13.6836	16.4591	13.3896	9.1044	10.0577	9.87649	19.0012	23.5395	22.3129	14.3619	15.2733	14.1749	Tubgcp3
ENSMUSG00000000766	0	0	0	0	0	0	0	0	0	0	0	0	0	0.0558904	0	0	0	0	Oprm1
ENSMUSG00000000776	29.2544	32.2743	34.4198	14.7416	13.5372	15.2554	23.2705	22.9568	26.5782	14.0458	10.3523	11.0936	19.5324	20.1459	19.4554	23.3624	21.0236	25.2861	Polr3d
ENSMUSG00000000782	11.9886	12.9104	9.93313	1.43531	1.83977	3.04082	4.38888	4.27877	4.53752	0.963043	1.2506	2.41228	12.5487	11.1228	13.3877	2.89111	3.85636	2.45863	Tcf7
ENSMUSG00000000787	443.378	442.966	448.036	295.828	297.434	269.66	220.376	234.602	167.029	264.577	265.948	248.83	329.52	313.08	330.983	277.976	277.981	280.962	Ddx3x
ENSMUSG00000000791	0.62582	0.423372	1.32946	0.611887	0.147059	0.353544	0.82545	0.912041	0.152715	0.351904	0.199929	0.140234	0.617267	0.765977	1.02732	0	0.134509	0	Il12rb1
ENSMUSG00000000792	0.877387	0.890339	0.621294	0.643391	0.206173	0.743493	0.231453	0.213111	0.214103	0.616703	0.280296	0.589814	0.649047	0.920473	0.240047	0.740552	1.13148	1.20229	Slc5a5
ENSMUSG00000000794	1.41342	0.58203	0.638237	0.841191	0.750912	0.555468	0.972674	1.015	0.959747	0.898447	0.824556	1.10163	0.909201	0.988555	0.874283	1.29673	1.47933	1.29122	Kcnn3
ENSMUSG00000000804	33.7013	28.7394	32.6878	75.0596	69.3284	67.8406	39.7969	41.5992	32.6508	59.767	60.2173	56.1417	45.4482	43.9248	43.1964	65.9253	66.7194	66.6934	Usp32
ENSMUSG00000000805	0	0	0	0	0	0	0	0	0	0	0	0	0	0	0	0	0	0	Car4
ENSMUSG00000000811	28.7607	33.092	35.2797	38.3058	37.4637	29.9369	16.7273	18.262	17.0208	17.0638	21.9936	18.0654	29.0378	34.0536	24.2877	33.8325	32.3846	28.3429	Txnrd3
ENSMUSG00000000817	0.331568	0	0	0.324187	0	0	0	0	0	0	0.21185	0.297191	0	0	0	0	0	0	Fasl
ENSMUSG00000000823	8.48785	9.05976	9.26047	19.5485	19.4134	20.4588	15.1262	16.4014	12.6115	14.3714	12.5336	13.1024	8.09279	7.98122	6.70862	19.3431	22.1891	22.142	Zfp512b
ENSMUSG00000000826	144.189	147.349	150.266	164.37	175.034	175.855	223.104	223.372	198.536	169.222	162.359	159.873	151.421	153.563	146.07	261.413	252.772	263.53	Dnajc5
ENSMUSG00000000827	65.617	70.9898	65.6043	69.7021	82.6389	80.5468	77.5363	86.2962	78.645	67.7774	76.931	73.2572	69.8063	72.4909	70.6807	114.793	117.74	116.59	Tpd52l2
ENSMUSG00000000838	46.2739	52.2391	45.9893	46.5744	44.7741	40.8714	24.8674	27.6292	19.5773	31.337	34.0055	30.4972	44.935	44.7387	44.6047	22.7934	24.223	26.1753	Fmr1
ENSMUSG00000000861	0	0	0	0	0	0	0	0	0	0.0274111	0	0	0	0	0	0	0	0	Bcl11a
ENSMUSG00000000869	2.61715	2.12462	2.9652	3.58243	0.983987	2.95701	5.52318	3.55983	5.10917	5.88657	5.01655	4.69159	1.54883	2.56262	5.72825	6.62694	4.95009	7.1726	Il4
ENSMUSG00000000876	14.0247	20.0918	17.5255	22.7869	26.1709	21.6716	28.9446	31.2595	31.0025	14.7286	11.8599	13.31	37.8373	40.1012	34.3077	54.1388	55.2633	55.5819	Pxmp4
ENSMUSG00000000881	24.947	25.1294	23.9689	23.4245	23.3454	21.3572	26.5558	28.4019	22.8488	11.4324	13.201	8.96388	27.316	28.747	27.9026	26.8074	26.3608	28.0107	Dlg3
ENSMUSG00000000884	5.70681	4.79979	6.26188	3.6193	4.34925	2.96254	6.83553	5.84427	8.88251	3.12226	3.05499	4.56214	3.499	3.452	6.07657	3.25459	3.04988	3.52257	Gnb1l
ENSMUSG00000000889	0	0	0	0	0	0	0	0	0	0	0	0	0	0	0	1.00684	0.615335	0.217949	Dbh
ENSMUSG00000000901	12.9467	13.1378	15.7162	15.1449	15.2114	14.6279	20.7358	27.1787	29.1107	10.92	12.2604	14.7127	26.2236	28.2968	23.5298	52.6863	49.6905	44.5636	Mmp11
ENSMUSG00000000902	41.6287	43.7225	44.5802	31.9914	30.9831	33.8575	26.2361	22.4258	25.6924	26.0495	25.2008	26.714	38.0242	38.1784	41.746	24.6775	25.2754	27.8932	Smarcb1
ENSMUSG00000000903	0	0	0.705917	0	0	0	0	0.726412	0	0.42042	0	0	0	0	0.818227	0	0.42853	0.683026	Vpreb3
ENSMUSG00000000915	25.5365	23.9383	23.3699	87.5158	75.5312	85.5732	25.0146	23.7944	21.8635	47.2929	42.099	41.0124	34.0418	32.7338	30.0448	19.9355	19.5818	19.268	Hip1r
ENSMUSG00000000916	24.8449	22.5445	20.6482	11.0549	12.4455	13.7835	10.2039	9.68432	10.4555	10.206	6.1786	6.40065	16.8749	12.07	12.5365	7.4086	6.69363	8.56226	Nsun5
ENSMUSG00000000934	37.4616	40.1836	36.007	28.3782	30.1362	32.7934	29.5579	29.5107	32.613	29.4151	21.3479	27.225	28.2948	33.2821	31.7634	19.3703	24.1794	25.2816	Top1mt
ENSMUSG00000000938	0	0	0.370876	0	0	0	0	0.190822	0	0	0	0	0.193722	0.137367	0.214941	0.165775	0.168856	0.538274	Hoxa10
ENSMUSG00000000942	0	0	0	0	0	0	0	0	0	0	0	0	0	0	0	0	0.115466	0	Hoxa4
ENSMUSG00000000948	1.47756	0.666389	1.16254	1.92622	0.694412	1.3912	0.519704	0.837407	0.600934	0.415423	1.02274	0.55182	0.121448	0.775061	0.673751	0.519636	0.811586	0.337453	Gm38393
ENSMUSG00000000957	69.3972	67.0683	70.8125	36.1387	39.7049	36.4042	133.947	140.397	118.963	14.785	18.1079	14.7778	110.432	106.118	105.546	347.079	364.957	339.529	Mmp14
ENSMUSG00000000958	1.74366	2.62133	1.46337	0.56828	0.910522	1.75119	3.47536	5.83518	4.5386	0.435766	0.742722	0.520958	3.24857	4.87809	3.18035	11.6102	14.6021	11.3273	Slc7a7
ENSMUSG00000000959	26.0819	27.4905	26.8022	17.6113	18.9622	18.3977	19.7667	19.6003	21.6607	16.6917	16.3884	16.2739	29.4208	26.3044	27.1239	21.0412	19.0372	16.9815	Oxa1l
ENSMUSG00000000976	28.2153	26.6688	29.7571	22.6958	19.7495	24.4182	22.0654	22.1638	18.6535	15.1905	17.1966	14.8869	23.9809	26.4518	24.3082	23.8993	25.7486	24.8617	Heatr6
ENSMUSG00000000982	0	0	0	0	0	0	0	0	0	0.471464	0	0	0	0.586411	0	0	0.480557	0	Ccl3
ENSMUSG00000000983	0	0	0	0	0	0	0	0	0	0	0	0	0	0	0	0	0	0	Wfdc18
ENSMUSG00000001014	0	0	0	0	0	0	0	0	0	0	0	0	0	0	0	0	0	0	Icam4
ENSMUSG00000001016	82.9383	76.7693	80.7097	41.7169	38.6268	39.6654	19.8253	19.8542	20.8965	23.6552	24.3438	25.8308	49.393	50.1021	55.8681	31.969	30.0964	33.5073	Ilf2
ENSMUSG00000001017	175.351	176.327	176.063	123.104	130.96	122.305	95.4027	90.9303	89.2855	96.7147	97.0317	92.5929	148.744	147.219	139.335	84.6587	83.8539	86.6286	Chtop
ENSMUSG00000001018	118.914	114.598	104.33	161.786	181.366	176.184	150.04	145.234	140.162	167.323	196.038	172.195	117.012	118.477	104.354	144.635	150.377	145.527	Snapin
ENSMUSG00000001020	92.3781	53.5667	70.6062	20.4299	14.4717	14.9106	44.0965	30.9857	31.13	25.9725	22.4851	17.7429	85.692	78.4546	83.043	32.4879	17.649	12.0559	S100a4
ENSMUSG00000001021	3.63108	3.53116	3.96399	0.998506	0.746596	0.897446	6.58537	4.52005	6.64553	1.46753	1.81252	1.93242	4.3649	2.93641	2.73195	3.73521	3.34938	2.79884	S100a3
ENSMUSG00000001023	1.48668	6.03452	2.80733	0	4.19219	0	3.13747	0	0	1.67195	0	0	0	1.03979	0	1.25482	0	1.35815	S100a5
ENSMUSG00000001025	13285.6	13317.4	14359.3	27176.4	27302.8	26356.9	20644.1	22826	22891.5	27268.4	26627.4	28755.1	18634.8	18142.8	17753.9	13440.3	13965.6	14457.2	S100a6
ENSMUSG00000001027	0	0	0	0	0	0	0.0962497	0.265866	0.0890349	0.0512912	0.0582806	0.40879	0	0	0	0.0769896	0.0784208	0.0833289	Scn4a
ENSMUSG00000001029	0	0	0	0	0	0	0	0	0	0.189675	0	0	0	0	0	0	0.0966668	0	Icam2
ENSMUSG00000001034	33.1794	24.3249	27.8765	34.8702	30.4998	28.5702	36.7072	36.0703	33.5276	22.8487	17.4639	18.6034	26.6709	28.7261	29.2724	27.6347	29.5307	26.3049	Mapk7
ENSMUSG00000001036	47.542	41.5537	45.5831	38.5562	35.2183	32.3405	45.629	39.6259	42.4485	36.8187	35.6352	35.2354	49.3157	53.3565	50.9531	69.0566	60.3772	62.3978	Epn2
ENSMUSG00000001039	24.9965	30.0021	21.3167	10.6432	11.3687	10.0215	15.3151	8.61754	20.4636	10.2017	7.72794	5.78188	20.6783	22.8402	20.2959	13.6116	16.5221	12.5226	B9d1
ENSMUSG00000001052	84.9218	78.2363	77.5606	72.8087	72.6015	70.5157	71.0341	66.6485	57.7951	73.9679	73.6865	68.1802	65.3464	71.6318	77.5244	83.2036	80.7145	82.0627	Sec24b
ENSMUSG00000001053	9.88798	8.28198	10.6695	2.76224	2.21289	3.99001	1.49053	2.05861	1.3788	1.05906	1.65465	0.211019	8.12737	8.89161	5.15291	0.397422	0.877088	0.645219	N4bp3
ENSMUSG00000001054	40.7163	41.4179	40.1262	50.5614	46.9308	44.3247	34.1826	33.2062	42.3538	33.5906	34.3702	34.0973	37.5216	40.1175	33.8256	56.1901	49.1434	42.3545	Rmnd5b
ENSMUSG00000001056	416.396	451.926	472.513	216.44	242.313	234.285	260.788	300.015	289.378	249.9	226.303	257.188	259.247	260.656	313.403	209.549	196.42	192.501	Nhp2
ENSMUSG00000001062	15.4548	12.6476	12.1206	6.58049	10.3092	9.15335	11.3102	12.3514	9.61084	6.72803	5.33548	6.59108	10.4492	11.245	14.1853	19.2512	14.2871	13.4354	Vps9d1
ENSMUSG00000001065	14.2851	12.0996	12.5005	13.2857	14.5188	12.8596	17.4019	16.9255	14.9639	10.1224	10.7597	10.8261	9.39323	10.3972	9.53241	7.44998	8.0877	7.42682	Zfp276
ENSMUSG00000001076	0	0	0.693802	0	0	0.830262	0	0	0	0	0	0	0.724794	0	0	0.620233	0	0	C1ql4
ENSMUSG00000001082	91.4326	90.3802	82.9743	49.6891	64.6647	67.199	60.8848	61.6657	62.8194	38.0608	39.4189	43.7612	62.3839	57.5846	69.4599	35.0275	35.2335	39.7363	Mfsd10
ENSMUSG00000001089	67.3758	60.6309	64.8842	75.0876	75.2362	67.7165	40.6015	46.9222	32.2257	41.403	44.2122	35.9787	67.4702	69.8815	67.4091	158.108	158.211	157.673	Luzp1
ENSMUSG00000001095	0.532544	0	0.754208	0	0	0.30085	0.280968	0	0	0	0	0	0	0.186232	0	0	0.0763074	0.24325	Slc13a2
ENSMUSG00000001098	100.495	104.561	106.143	76.0255	71.8911	76.5354	177.855	180.754	139.689	113.197	108.608	116.728	99.5924	106.765	111.371	113.007	122.399	120.714	Kctd10
ENSMUSG00000001100	97.2794	96.9352	107.235	86.814	92.8732	94.9501	104.082	101.111	101.417	75.1303	72.3516	80.3457	93.773	96.0601	92.7109	82.1079	83.3909	80.9588	Poldip2
ENSMUSG00000001103	0	0	0	0	0	0	0	0	0	0	0	0	0	0.330531	0	0	0	0	Sebox
ENSMUSG00000001105	64.4353	64.3893	63.2229	86.8835	70.066	62.3345	58.215	53.6016	71.9387	74.8332	67.2711	70.9664	64.3855	68.0414	76.5077	78.2023	77.8456	75.4078	Ift20
ENSMUSG00000001119	0	0.595186	0.553774	0	0.137826	0	6.65316	4.84374	4.86631	0.742071	0.936881	0.394287	1.59091	0.82044	1.12329	19.3071	21.599	20.8968	Col6a1
ENSMUSG00000001120	5.25535	6.51803	5.78886	4.71015	3.49897	3.21631	7.85598	7.44616	7.69458	3.20139	3.078	3.53285	6.26343	5.81973	5.51166	11.8286	13.0526	11.6024	Pcbp3
ENSMUSG00000001123	405.424	421.677	411.16	250.945	262.431	270.972	635.834	607.928	632.762	155.306	174.549	161.357	631.099	646.146	603.529	1057.79	1014.84	1064.44	Lgals9
ENSMUSG00000001127	32.7948	31.0869	30.5926	37.1528	39.962	42.4895	51.5964	52.8496	44.566	40.4703	41.2173	42.8598	29.4412	35.3667	31.5915	47.2386	45.9501	48.7961	Araf
ENSMUSG00000001128	6.28929	3.50392	3.84229	11.2134	9.04123	10.868	5.46528	4.31328	6.86117	4.16061	3.3093	2.6528	2.55432	1.81125	4.45358	6.24521	2.12043	1.01392	Cfp
ENSMUSG00000001131	121.506	170.271	173.447	72.8365	78.8586	99.695	168.66	151.078	183.55	95.9789	107.672	92.0535	101.298	97.6282	115.56	150.782	143.015	148.662	Timp1
ENSMUSG00000001134	32.5238	30.2205	33.6674	24.1372	19.5209	17.2668	17.7797	19.4163	24.8616	20.9325	18.7776	15.8051	30.9198	31.7914	33.0201	26.4592	24.256	25.4161	Uxt
ENSMUSG00000001138	6.80262	4.46667	6.42275	9.97676	9.77917	9.94659	5.48911	5.34569	4.00353	9.0004	9.33203	8.42865	5.92028	5.8073	6.02136	5.91057	6.73716	7.95086	Cnnm3
ENSMUSG00000001143	10.5601	9.68279	10.4648	16.0422	15.4221	13.9036	13.9978	15.3474	10.1373	12.8085	14.7212	13.6894	9.29675	9.52219	8.02282	13.5539	13.7309	11.6403	Lman2l
ENSMUSG00000001150	50.955	52.4015	52.5751	16.2288	13.84	14.4182	38.7953	37.6283	28.1349	11.8423	12.7719	11.278	49.8186	50.9919	50.783	32.9905	34.7034	33.2613	Mcm3ap
ENSMUSG00000001151	28.4821	23.8084	27.4404	21.2864	19.8676	21.7922	7.86201	8.36844	6.44741	9.59755	9.1835	9.04647	16.6785	16.5943	19.4306	5.97657	7.11742	7.38588	Pcnt
ENSMUSG00000001155	0	0	0	0	0	0	0.21231	0	0.196396	0	0	0	0	0	0	0	0.403626	0.367618	Ftcd
ENSMUSG00000001156	10.4438	9.21562	8.83165	15.1837	13.9139	15.4939	8.33702	6.35282	5.85054	9.8558	7.77537	8.79117	14.7798	16.5779	11.6281	11.6511	10.2021	9.87267	Mxd1
ENSMUSG00000001157	20.4752	20.6101	16.997	33.6557	33.4704	36.0981	23.0664	17.7788	19.9857	26.4752	25.659	27.3068	22.8295	24.49	25.8714	17.3654	20.0409	17.6205	Gmcl1
ENSMUSG00000001158	94.0471	90.8233	113.882	69.3923	77.8831	60.0428	57.9194	63.1801	69.9583	59.1745	71.259	63.9272	105.176	114.193	102.54	97.9705	91.8765	100.927	Snrnp27
ENSMUSG00000001166	0.267047	1.08396	1.00854	0.522203	1.00403	0.301725	0.845357	2.33509	1.30332	0.150163	0.170625	0.239359	2.63397	1.86774	1.16899	0.676196	2.14283	1.95166	Oas1c
ENSMUSG00000001168	0	0	0	0	0	0	0	0	0	0	0	0	0	0	0	0.318311	0.108076	0.689042	Oas1h
ENSMUSG00000001173	22.1395	22.535	23.524	21.779	21.4462	20.0422	19.2892	17.2343	13.5477	12.5634	14.3187	12.5618	24.5081	22.8715	22.1541	22.4011	21.0907	22.2664	Ocrl
ENSMUSG00000001175	648.116	694.66	655.605	811.29	809.818	777.459	557.305	571.216	572.411	771.396	827.509	772.112	699.429	699.654	689.266	512.71	498.11	512.039	Calm1
ENSMUSG00000001211	41.305	39.1539	40.7109	23.538	21.9307	25.3372	48.7174	43.1745	45.3875	25.5905	25.5483	27.1941	47.7339	44.3425	45.203	50.9378	53.5622	54.906	Agpat3
ENSMUSG00000001225	0	0	0	0	0	0	0	0	0	0	0	0.0903844	0	0	0	0	0.0288983	0	Slc26a3
ENSMUSG00000001227	25.031	23.3794	26.5302	1.57895	1.51792	2.73692	15.1659	10.3553	11.507	0.998882	0.825454	0.723735	22.7775	29.0274	27.0397	0.817828	1.29583	1.91786	Sema6b
ENSMUSG00000001228	160.449	187.097	172.703	31.9946	30.1909	29.135	21.4813	23.7347	25.906	7.37715	4.33574	7.16363	71.3937	69.6093	90.9307	6.61854	6.69836	6.19919	Uhrf1
ENSMUSG00000001229	60.0108	62.24	60.2008	38.0739	33.2841	36.5193	37.1323	32.582	31.1186	26.9832	25.233	22.9393	54.8384	53.8535	54.4466	36.1265	37.2723	34.8686	Dpp9
ENSMUSG00000001240	1.16737	0.52649	0.918484	0.19023	0	0.219827	0	0	0	0	0	0	0.383805	0.544309	0.851689	0.164218	0	0.17774	Ramp2
ENSMUSG00000001247	100.536	84.8167	91.8508	48.2815	58.3664	56.1276	147.271	131.29	129.304	55.0358	58.568	56.9828	95.0789	102.371	97.0797	111.312	108.89	111.563	Lsr
ENSMUSG00000001248	0.858128	0.663463	0.462976	2.03763	2.41977	2.77018	6.07972	6.66985	7.89751	6.96225	5.63953	7.25205	0.362743	0.857398	0.402476	8.07073	7.34247	5.71152	Gramd1a
ENSMUSG00000001249	0	0	0	0	0	0	0.165251	0	0	0	0	0	0	0	0	0	0	0	Hpn
ENSMUSG00000001260	0	0	0	0	0	0	0	0	0	0	0	0	0	0	0	0	0	0.0745608	Gabrg1
ENSMUSG00000001270	50.3593	45.6247	46.9187	81.7744	78.8219	88.4816	34.1773	34.0553	37.6786	21.0822	18.5687	20.68	57.9861	59.8921	58.5107	152.42	159.004	141.258	Ckb
ENSMUSG00000001280	64.109	62.9417	58.9266	40.3547	38.5772	34.7789	35.0854	36.4274	26.0547	36.3527	37.4124	33.2603	56.4607	54.5504	55.2154	28.846	31.7921	27.9793	Sp1
ENSMUSG00000001281	6.3218	6.01912	7.51623	12.82	11.4441	7.14274	1.97651	0.909935	2.28543	15.1408	13.0152	11.3327	4.84975	3.76646	5.38097	0.592873	0.335497	0	Itgb7
ENSMUSG00000001285	58.4689	57.2542	61.2183	56.055	54.3159	49.8675	34.3288	33.5977	36.419	44.2631	33.7237	37.1129	53.6307	59.6694	54.7745	29.9557	27.8395	30.9675	Myg1
ENSMUSG00000001288	17.8185	19.6676	22.7264	9.16937	8.81493	8.1236	36.2844	41.6093	37.989	12.3046	11.4847	12.7488	34.9958	39.2455	30.1053	16.8865	15.2743	14.5645	Rarg
ENSMUSG00000001289	219.304	216.308	241.422	175.231	175.386	176.467	206.128	217.545	246.89	169.69	201.939	189.546	241.755	221.051	262.689	199.879	209.8	221.808	Pfdn5
ENSMUSG00000001300	48.0632	41.1985	44.3177	136.582	131.655	139.837	61.7883	66.6315	56.4251	148.829	154.025	142.004	31.9738	40.1028	39.0647	57.9646	58.344	57.7732	Efnb2
ENSMUSG00000001305	52.3474	61.9736	62.5291	20.7442	17.7058	20.8353	17.366	20.806	19.3546	15.2752	18.877	15.9955	33.4435	39.9404	41.0126	26.4431	26.2528	28.9827	Rrp15
ENSMUSG00000001313	14.5232	15.2834	10.0556	19.2487	16.0778	17.8677	12.2598	13.7967	14.491	10.1628	9.89798	8.67827	22.2829	22.5724	27.196	15.7994	12.1161	12.9727	Rnd2
ENSMUSG00000001323	9.43653	10.481	8.90957	18.0398	18.0044	16.709	10.7004	10.6735	9.76086	13.4636	15.1183	11.4879	15.1422	15.4656	13.2556	12.2444	12.3913	12.4806	Srr
ENSMUSG00000001333	0.224405	0	0.423748	0.438818	0	0.760639	0	0	0.876163	0	0.28676	0	0	0.15695	0.245582	0.189407	0.514475	0.410006	Sync
ENSMUSG00000001334	0	0	0	0	0	0.262631	0	0	0	0	0	0	0.229269	0	0	0	0	0.212349	Fndc5
ENSMUSG00000001348	1.58189	2.99645	3.28582	0.618669	0.297377	2.14478	6.00911	3.6886	4.32341	0.533706	0.606434	0.567151	4.05671	3.09787	2.07741	1.86925	2.53867	2.02317	Acp5
ENSMUSG00000001349	0.23474	0	0	0.229514	0.220642	0.265223	0	0	0	0.395988	0	0	0	0	0	34.8709	37.5372	41.6021	Cnn1
ENSMUSG00000001366	26.286	25.2038	26.7723	32.7837	35.0183	32.5057	24.6792	24.3321	28.8901	22.8114	23.5395	25.7868	23.6811	29.5311	25.1425	34.5899	33.5721	34.6019	Fbxo9
ENSMUSG00000001376	18.3989	19.6111	20.7229	14.4609	13.2902	15.5076	17.6665	17.9333	16.169	12.5415	13.2677	12.3022	21.5319	23.585	19.7468	24.6674	26.6518	26.4823	Vps50
ENSMUSG00000001380	223.995	235.283	234.069	155.802	163.147	172.374	148.704	146.654	158.38	157.579	160.879	149.202	188.096	191.025	200.564	182.241	183.22	177.758	Hars
ENSMUSG00000001383	126.628	135.139	129.229	117.132	105.65	104.812	85.2748	82.9404	99.9921	86.245	88.907	93.35	129.669	123.99	134.219	97.993	104.463	107.621	Zmat2
ENSMUSG00000001403	395.97	380.676	390.417	74.8709	74.7629	72.844	68.5514	68.6387	76.9152	16.5291	17.3611	13.5058	268.981	272.97	327.91	25.6447	30.0857	26.1767	Ube2c
ENSMUSG00000001415	123.538	131.045	128.146	142.814	132.347	140.206	79.4995	71.8537	70.386	147.758	128.25	139.942	78.5918	77.2975	87.8066	88.7627	85.0943	85.1063	Smg5
ENSMUSG00000001416	455.421	476.638	469.59	270.501	262.13	260.527	304.696	311.308	311.479	275.93	268.244	276.262	334.934	353.57	371.069	274.191	280.645	276.872	Cct3
ENSMUSG00000001418	85.143	75.833	79.8101	210.714	211.973	227.58	194.981	192.225	190.131	232.494	234.171	248.802	117.813	122.169	117.422	189.656	189.583	179.998	Glmp
ENSMUSG00000001419	86.7061	86.2438	89.6656	90.1267	88.3576	92.1459	101.003	98.5244	81.2816	75.9694	73.0204	73.869	90.7074	89.7631	82.7926	91.8418	89.0591	93.8162	Mef2d
ENSMUSG00000001420	3.08773	2.08887	2.08236	4.0972	3.10959	4.98385	0.465449	0.642845	0.645839	3.22447	2.25469	1.97685	1.95784	2.00532	2.89639	1.11693	1.58013	2.01483	Tmem79
ENSMUSG00000001424	97.5516	96.0972	97.076	86.8844	86.7432	84.338	81.126	66.8947	65.5358	72.3245	68.0068	67.7315	94.7901	95.5285	102.075	58.5031	55.3651	55.1421	Snd1
ENSMUSG00000001435	139.5	135.649	142.592	238.265	225.787	239.885	176.349	181.037	161.076	223.958	206.901	226.377	180.179	185.857	186.701	240.737	247.624	241.172	Col18a1
ENSMUSG00000001436	38.4463	36.4878	39.3026	11.3583	11.6991	8.75029	12.404	9.94296	6.8845	6.53227	4.77156	5.33017	15.0047	17.4105	21.794	9.10477	10.5819	9.85445	Slc19a1
ENSMUSG00000001440	678.892	692.144	682.848	366.097	360.557	348.51	337.305	309.627	283.482	325.794	314.335	303.728	425.838	447.214	484.96	276.306	277.588	285.792	Kpnb1
ENSMUSG00000001441	114.617	86.1012	104.598	120.78	117.284	120.438	134.297	133.007	120.664	129.051	131.489	123.424	138.544	146.676	140.844	93.9582	94.7597	97.6236	Npepps
ENSMUSG00000001444	0	0	0	0	0	0	0	0	0	0.145153	0	0	0	0	0	0	0	0	Tbx21
ENSMUSG00000001445	116.943	107.858	104.732	143.752	126.532	135.953	141.649	129.328	136.537	168.307	166.256	174.922	122.021	122.554	130.448	113.304	108.837	113.703	Mrpl10
ENSMUSG00000001467	195.947	199.184	199.289	99.5616	99.6783	94.1783	101.309	100.064	97.8325	59.8766	65.7124	57.2399	351.673	374.512	326.355	33.1512	33.4756	34.0204	Cyp51
ENSMUSG00000001472	147.753	139.455	146.139	238.714	232.622	235.87	189.855	179.093	176.205	226.467	209.897	220.972	150.199	157.175	151.003	204.966	199.044	196.48	Tcf25
ENSMUSG00000001473	437.913	453.527	465.917	233.024	220.58	234.587	271.926	248.601	238.341	199.994	173.063	199.859	266.079	258.215	307.225	66.025	64.005	69.7918	Tubb6
ENSMUSG00000001482	47.3526	46.5239	50.8987	31.4829	32.0463	30.1256	44.7389	37.5129	38.1143	30.3136	24.8558	33.4321	54.7532	52.6842	55.8076	67.8835	69.4376	60.1627	Def8
ENSMUSG00000001493	0	0	0	0	0	0	0.608343	0.560133	0	0	0	0	0	0	0	0.729915	0.660874	0.526678	Meox1
ENSMUSG00000001494	0	0	0	0	0	0	0	0	0	0	0	0	0	0	0	0	0	0	Sost
ENSMUSG00000001496	0	0	0	0	0	0	0	0	0	0	0	0	0	0	0	0	0.064762	0	Nkx2-1
ENSMUSG00000001497	17.4027	12.5465	14.2721	28.6899	32.8344	28.561	2.81479	3.57904	2.35581	3.57141	4.8697	4.09883	23.0535	22.3885	23.7715	4.93193	4.25915	3.9455	Pax9
ENSMUSG00000001504	29.9402	26.7417	26.6055	49.1721	47.2714	55.2749	12.3893	14.0692	14.8988	40.7137	38.3847	39.2893	20.8455	23.6776	23.3429	15.3607	18.9549	16.983	Irx2
ENSMUSG00000001506	0.88073	1.19164	1.01634	0.478401	0.183963	0.552833	1.13586	0.85569	1.43279	0.110054	0.125051	0.0877127	1.93043	1.4373	2.14188	2.31271	2.32766	2.59254	Col1a1
ENSMUSG00000001507	466.895	461.879	455.902	1158.68	1132.82	1151	832.698	761.571	705.613	2363.86	2095.39	2215.93	389.734	400.417	432.054	853.663	852.255	846.273	Itga3
ENSMUSG00000001508	0	0	0	0	0	0	0	0.359647	0.722645	0.20815	0	0.331792	0	0	0	0.31244	0.212165	0.676333	Sgca
ENSMUSG00000001510	0.49271	0.333322	0.930392	47.9332	49.0906	51.7724	2.33957	1.43611	3.12606	76.8827	61.7026	64.9189	0.971953	1.89532	1.07841	1.45554	0.705997	0.675166	Dlx3
ENSMUSG00000001517	105.144	102.543	99.9046	24.4457	22.6615	27.9969	23.32	21.6888	20.2646	5.96253	5.34872	6.30283	59.67	64.4824	75.7336	11.1168	10.5877	11.2164	Foxm1
ENSMUSG00000001518	17.6491	17.8791	19.0563	10.2652	11.3997	10.942	5.73022	7.38655	7.95103	6.51438	6.36118	7.13894	11.0697	9.24209	10.7964	6.87536	6.04347	5.8705	Itfg2
ENSMUSG00000001520	1.53852	1.15647	1.12981	0.167141	0.482041	0.386292	1.62344	1.32869	1.16802	0.0961249	0.218448	0.306446	0.337221	1.07605	0.748317	1.01	1.12676	1.56167	Nrip2
ENSMUSG00000001521	17.3933	16.8362	15.2537	23.5263	20.7429	23.4582	14.2909	12.4904	12.0118	12.5638	11.9478	11.7695	21.292	21.3969	19.7119	23.8489	21.4355	23.3632	Tulp3
ENSMUSG00000001524	48.8519	48.5239	43.3784	14.7842	17.1281	15.7702	26.5923	24.2965	22.8959	9.59264	10.2805	8.86163	46.4634	42.3023	43.7031	20.6165	18.9998	19.4806	Gtf2h4
ENSMUSG00000001525	2186.38	2170.47	2141.39	837.832	798.006	797.407	965.719	924.823	958.148	506.705	491.142	513.196	1498.85	1523.77	1674.22	997.323	989.585	1024.42	Tubb5
ENSMUSG00000001542	5.0972	6.27767	5.12106	12.9066	12.8376	11.5182	12.2741	10.9204	8.61119	9.59074	11.691	8.84457	8.05696	8.54688	7.58067	17.8157	15.9183	15.9993	Ell2
ENSMUSG00000001552	64.4643	52.7918	53.9865	111.813	108.335	122.219	94.6624	82.2159	91.0731	71.6559	64.3967	68.7821	89.863	83.5428	75.6805	166.18	166.666	156.069	Jup
ENSMUSG00000001555	0	0.296072	0	0	0.205682	0	0.230901	0	0	0.123046	0.279628	0	0.215833	0.153046	0	0.369393	0.25084	0.199904	Fkbp10
ENSMUSG00000001558	0	0	0.561206	0.581165	1.1174	1.00738	0.627204	0	0	0.835588	0.189891	0.532771	0.879413	0	0	0.501697	0.340682	0.271503	Klhl10
ENSMUSG00000001566	1.42722	0.772419	0.269504	0.279089	0.2683	0.967532	0.301197	0	0.27862	0.321014	0.182379	0	0.844627	0.998202	1.87428	0.722778	2.04504	3.6507	Mnx1
ENSMUSG00000001569	30.3314	27.2965	27.7181	23.3304	20.5977	20.6722	21.8019	22.7101	20.7109	16.3124	17.5574	14.8404	25.8685	26.4688	25.8851	23.722	26.1965	26.7557	Nom1
ENSMUSG00000001576	112.115	111.179	108.672	87.3449	89.1114	88.9078	180.236	167.112	157.695	97.7811	107.038	100.312	104.401	102.487	114.421	203.03	196.74	196.3	Ergic1
ENSMUSG00000001583	0	0	0	0	0	0	0	0	0	0	0	0	0	0	0	0	0.0552879	0.176245	Tnk1
ENSMUSG00000001588	0.263324	0.890704	0.621549	0.128731	0.371264	0	0	0	0.257029	0	0	0	0	0.276255	0.288174	0.222257	0.113194	0.120279	Acap1
ENSMUSG00000001604	15.5974	21.1036	17.7584	1.79414	5.17436	2.07328	21.299	21.3939	21.9413	0.515916	0.87933	1.23355	55.2024	51.9778	46.1877	4.25923	4.46987	4.60993	Tcea3
ENSMUSG00000001622	2.62963	2.30219	2.19069	2.72232	2.03552	2.97111	25.1361	22.2423	25.8186	1.65262	2.66849	2.07969	4.5771	5.08477	3.72419	0	0.132987	0	Csn3
ENSMUSG00000001627	82.5559	89.5969	94.4044	56.2775	56.06	55.7429	31.4669	34.5121	30.0713	51.9086	52.2574	51.5911	56.2316	53.0625	55.0719	81.5254	78.7679	77.922	Ifrd1
ENSMUSG00000001630	20.136	18.1629	20.5027	35.6438	34.7608	39.2564	18.3311	17.1341	16.0578	26.3455	28.9266	28.1931	24.6638	27.5222	25.2049	41.656	40.356	46.2883	Stk38l
ENSMUSG00000001632	25.2958	25.509	28.1768	23.621	24.3109	24.7271	25.4923	22.0913	18.7726	17.6335	18.0389	19.3613	19.7171	18.5534	21.3584	22.4702	22.3177	21.7239	Brpf1
ENSMUSG00000001642	50.7884	45.8117	50.6283	49.7326	34.4176	40.6793	18.9147	15.4806	18.095	73.486	38.2259	44.2867	38.1563	32.1999	46.4435	31.1	27.6607	29.4619	Akr1b3
ENSMUSG00000001655	0	0	0	0	0	0	0	0	0	0	0	0	0	0	0	0.440539	0.0747881	0	Hoxc13
ENSMUSG00000001656	0	0	0	0	0	0	0	0	0	0	0	0	0	0	0	0	0	0	Hoxc11
ENSMUSG00000001657	0	0	0	0	0	0	0	0	0	0	0.144899	0	0	0	0	0	0.0649906	0	Hoxc8
ENSMUSG00000001661	0	0	0	0.260776	0	0	0.281434	0	0.260338	0	0	0	0	0.186541	0	0	0.152868	0.243654	Hoxc6
ENSMUSG00000001663	10.508	15.9236	14.6834	3.69865	1.97538	5.69882	1.33055	3.26695	2.46163	0	0	0	39.7992	39.9803	24.8392	8.86917	9.15449	3.45581	Gstt1
ENSMUSG00000001665	4.84778	4.52354	4.89273	7.19151	6.91352	5.66618	4.93895	4.22272	4.56873	1.03398	1.4953	1.3485	9.89282	10.2886	8.23231	2.5397	3.25758	4.27593	Gstt3
ENSMUSG00000001666	58.9904	60.7043	54.9118	54.4277	66.3809	71.3446	42.0819	58.1205	55.9583	26.6301	30.2589	21.5965	123.744	105.76	84.561	46.284	44.7633	37.1918	Ddt
ENSMUSG00000001670	0	0	0	0	0	0	0	0	0	0	0	0	0	0	0.292248	0.450797	0.382648	0.243958	Tat
ENSMUSG00000001672	0.391137	1.05843	0	0	0	0	1.85726	0.570026	0.381787	0	0.124955	0	0.96448	0.957472	0.642074	0.660273	1.00882	0.893299	Marveld3
ENSMUSG00000001674	116.655	109.19	111.85	42.2342	41.0879	39.4533	55.4055	52.7739	55.0395	37.8158	45.7785	37.3262	69.9037	66.3927	71.6161	61.1291	56.2612	49.8581	Ddx18
ENSMUSG00000001687	52.027	43.8885	46.8752	44.5101	44.2805	45.2523	62.6813	61.7978	63.092	40.6273	40.3361	40.9458	52.4893	50.9209	53.031	25.1696	24.9556	24.4889	Ubl3
ENSMUSG00000001700	14.053	12.676	15.1305	19.7665	21.7833	19.2207	29.3971	24.193	25.7496	14.6952	13.2321	12.817	18.4813	26.0376	22.9339	80.116	72.3496	79.9559	Gramd3
ENSMUSG00000001707	42.1986	50.4254	51.9438	29.3056	27.4314	32.7511	44.1115	42.9147	39.4576	34.2624	36.5375	35.7025	32.0917	36.1339	35.8226	39.6119	35.3188	38.0097	Eef1e1
ENSMUSG00000001729	368.14	374.052	368.15	263.254	260.591	248.258	373.906	348.386	353.374	268.609	243.028	279.822	277.626	288.28	330.675	304.244	306.711	295.364	Akt1
ENSMUSG00000001739	1.51188	0.81824	1.14196	0.295645	0	0.341643	0	0.29378	0.295148	0.680115	0.193199	0.271026	0.298244	0.422967	0.330912	1.02087	2.33966	1.38117	Cldn15
ENSMUSG00000001741	0.163318	0.110486	0	0	0.0767547	0	0.344663	0.0793373	0	0.0459175	0.0521747	0	0	0	0.0893651	0.206771	0.117008	0	Il16
ENSMUSG00000001750	27.7302	29.9377	28.2165	75.8596	81.3004	85.7143	75.1983	68.4014	72.6469	52.8381	52.0516	52.4145	27.4929	24.7206	24.5292	36.5027	38.6224	36.4895	Tcirg1
ENSMUSG00000001751	21.7465	16.3463	21.2166	126.157	126.731	134.592	65.0158	65.0281	70.7556	161.821	139.255	167.413	37.8938	41.911	41.2512	78.9264	81.9862	78.5824	Naglu
ENSMUSG00000001755	36.5142	40.6146	39.3398	72.4978	73.4855	68.3381	66.8948	67.6876	61.2245	98.5045	89.7425	103.606	49.7143	53.2699	50.7469	61.6391	56.0442	58.5286	Coasy
ENSMUSG00000001761	38.7337	33.856	32.3634	14.9698	20.8349	17.2989	28.3327	32.859	30.67	17.9253	17.4479	17.6149	32.3441	31.4058	38.0125	53.4272	53.4708	52.9206	Smo
ENSMUSG00000001763	3.46158	3.34541	2.45121	3.14277	2.20786	3.07301	3.26128	2.64249	1.81009	1.66841	1.18485	0.775671	4.14591	3.45864	4.60002	2.29564	2.4446	1.80703	Tspan33
ENSMUSG00000001767	77.8583	86.5806	79.6627	67.467	60.6189	64.1833	49.1875	52.2695	48.4359	56.1817	61.916	59.303	67.5658	74.6704	74.2351	74.459	73.1139	68.5319	Crnkl1
ENSMUSG00000001768	37.8283	36.5357	32.4587	21.2844	20.0144	20.9671	52.8448	56.0537	45.9808	8.56197	8.51262	9.48946	50.2177	57.1577	46.8658	25.4023	26.9995	25.8639	Rin2
ENSMUSG00000001773	0.200077	0	0.188904	0	0	0	0	0	0	0	0	0	0	0.139935	0	0.168873	0.286688	0.182778	Folh1
ENSMUSG00000001774	31.2644	29.9006	31.136	17.0848	19.4033	18.7751	27.3862	33.954	30.1826	26.7316	27.3095	24.4144	26.1059	29.2951	27.6531	27.5452	28.6218	30.2045	Chordc1
ENSMUSG00000001783	237.742	270.162	254.843	192.347	205.688	192.581	223.652	222.87	233.497	211.299	206.354	205.168	227.226	221.074	227.118	226.784	217.134	204.622	Rtcb
ENSMUSG00000001785	140.151	147.684	152.729	64.2463	62.1733	61.1696	69.1055	76.5668	68.187	49.4697	58.8611	52.8307	89.1423	97.7166	99.6231	78.4934	77.4501	79.1732	Pwp1
ENSMUSG00000001786	11.4316	12.6549	10.597	9.2465	9.18212	7.63223	7.56649	9.0872	7.50651	8.41494	10.0928	9.87376	7.68775	9.01289	7.61997	9.47331	9.53028	8.06976	Fbxo7
ENSMUSG00000001794	505.345	465.533	464.151	426.914	412.605	446.463	499.31	445.13	513.006	326.733	359.826	346.975	504.321	529.889	518.133	424.563	431.861	415.938	Capns1
ENSMUSG00000001802	0.136648	0.369775	0	0	0	0.154393	0.432571	0.663817	0.933673	0.0768385	0	0.122481	0.134781	0.191145	0	4.15213	4.77756	4.24435	Lrp3
ENSMUSG00000001804	0	0	0.348696	0	0	0	0.584555	0	0	0	0	0	0	0	0	0.467582	0.740871	1.01217	Dsg4
ENSMUSG00000001815	0	0	0	0	0	0	0	0	0	0	0	0	0	0	0	0	0	0	Evx2
ENSMUSG00000001819	0	0	0	0	0	0	0	0	0	0	0	0	0	0	0	0	0.0741255	0	Hoxd13
ENSMUSG00000001823	0	0	0	0	0	0	0	0	0	0	0	0	0	0	0	0	0	0	Hoxd12
ENSMUSG00000001827	0.279603	0	0	0	0	0	0	0.271653	0.272919	0	0	0	0	0.391111	0	11.3278	10.0961	11.4943	Folr1
ENSMUSG00000001829	20.441	18.0599	19.1169	17.6532	16.9102	15.4455	11.2949	10.5877	10.4482	16.7517	16.5213	17.1079	16.7908	17.5888	18.9122	10.8852	11.4756	11.7226	Clpb
ENSMUSG00000001833	66.0967	71.4243	65.8466	61.9797	62.179	55.4016	65.5495	63.7347	59.6119	56.7592	63.8234	57.3629	68.1889	62.8736	62.0008	63.8047	67.0321	70.6222	2022-09-07
ENSMUSG00000001844	32.7403	38.8367	29.6416	27.6263	29.7201	32.1779	32.6543	33.9882	31.301	23.0757	29.2291	29.7477	29.6386	30.2702	32.1488	37.0979	40.4866	38.5137	Zdhhc4
ENSMUSG00000001847	256.556	275.806	266.371	232.548	221.679	230.316	276.444	272.162	256.14	230.693	248.622	230.34	271.085	275.349	276.078	225.949	220.979	233.852	Rac1
ENSMUSG00000001855	37.0361	36.2559	37.7302	24.2494	21.8746	23.4395	22.2413	22.2876	18.5622	21.4613	20.1799	16.9259	24.9217	26.7868	29.2523	25.3111	26.3151	25.1477	Nup214
ENSMUSG00000001864	14.4952	18.1036	18.0471	6.54114	4.34191	7.1989	53.4491	56.1775	58.7714	21.1382	19.4389	22.4153	8.32687	8.68971	14.2942	115.892	117.179	119.468	Aif1l
ENSMUSG00000001865	0	0	0	0	0	0	0	0	0	0	0	0	0	0	0	0.357339	0.121327	0	Cpa3
ENSMUSG00000001870	11.7664	13.1838	13.6552	12.1036	10.9445	10.3862	4.97924	4.28694	4.48636	1.51624	1.84033	1.26337	18.5568	19.845	19.3151	14.4832	15.2266	15.8996	Ltbp1
ENSMUSG00000001891	116.772	120.337	127.046	104.761	95.7935	95.0508	89.6526	86.2075	97.231	66.6034	70.4648	61.5236	174.416	178.71	155.961	217.257	234.43	226.352	Ugp2
ENSMUSG00000001901	0.180966	0	0.17086	0	0	0	0	0	0	0	0	0	0	0	0.198044	0.305485	0.103721	0	Kcnh6
ENSMUSG00000001909	67.932	66.9711	66.254	37.3424	38.9623	38.6645	50.0802	48.1894	50.4021	35.6789	33.643	35.5108	44.4012	46.7996	47.8157	29.2275	27.0272	25.9585	Trmt1
ENSMUSG00000001910	151.152	145.3	140.173	114.199	113.575	111.21	115.523	107.674	100.157	103.975	92.091	99.8701	120.949	115.536	127.658	95.0538	92.4548	78.4566	Nacc1
ENSMUSG00000001911	10.7464	8.27479	8.82641	7.77355	5.99488	8.39072	5.16268	5.0082	4.51985	4.07764	3.96342	3.28903	8.35895	6.90499	11.0912	7.30054	8.23747	8.0613	Nfix
ENSMUSG00000001918	80.1848	77.2558	79.1945	75.691	85.0614	82.2507	20.7872	20.1865	22.3837	21.1163	20.9454	19.7266	58.4438	61.4637	64.0032	6.49513	7.45388	5.48335	Slc1a5
ENSMUSG00000001924	545.89	530.868	528.493	447.213	424.54	427.65	503.595	490.877	462.854	390.218	377.57	377.72	518.844	520.499	537.316	440.956	433.418	426.981	Uba1
ENSMUSG00000001930	0	0	0.0754959	0	0	0.0451724	0	0.116532	0.0390248	0	0.0510899	0.143341	0.0788683	0.0559252	0	0.303707	0.389556	0.182619	Vwf
ENSMUSG00000001942	2.99801	3.3941	2.54176	0.957149	1.09268	1.10607	3.55084	3.32889	2.86662	0.825701	0.46911	0.932285	4.22434	5.69138	5.69142	5.62895	5.80373	5.47761	Siae
ENSMUSG00000001943	0	0	0	0.317306	0.305041	0	0	0	0	0.182487	0	0	0	0	0	0	0	0	Vsig2
ENSMUSG00000001946	0	0	0.211504	0	0.21056	0.506208	0.472755	0	0.218659	0.25193	0	0	0.220952	0.470029	0	0.567231	0.513578	0.409291	Esam
ENSMUSG00000001948	6.05323	3.27605	3.42912	1.18369	1.13794	0	0.638732	1.17623	2.36341	0	0	0.542562	6.56755	8.04395	3.97468	9.19652	7.11234	7.18883	Spa17
ENSMUSG00000001962	67.6493	69.5025	76.858	160.555	160.681	172.532	115.812	130.088	137.27	141.426	153.345	141.399	121.821	124.274	110.897	133.389	133.777	122.575	Fam50a
ENSMUSG00000001964	133.961	131.882	125.276	85.0738	80.8259	85.0483	99.0828	92.4702	91.4066	71.5969	71.8975	68.3838	121.56	122.961	136.271	80.9788	84.8972	69.2314	Emd
ENSMUSG00000001983	31.1139	26.3896	43.8455	27.2429	29.2453	27.284	18.6207	18.9497	20.3979	19.8458	21.66	14.5684	32.5209	41.2489	44.2144	26.6534	25.4188	30.1208	Taco1
ENSMUSG00000001985	0	0	0	0	0.0672769	0	0	0.0695406	0	0	0	0	0	0	0	0	0.0205119	0.0653872	Grik3
ENSMUSG00000001986	0	0	0	0	0	0	0.0687386	0.0632912	0.063586	0	0.0416223	0.0583891	0	0	0	0	0.0186686	0	Gria3
ENSMUSG00000001988	0.426884	0	1.00762	0.417381	0.401247	0.723479	0.90089	0.414748	0.20834	0.240041	0.136375	0.191312	0.842101	0.895695	1.40151	0.540462	1.34569	0.779952	Npas1
ENSMUSG00000001995	1.46922	1.44573	1.13496	8.22726	8.34864	10.4128	0.84562	1.23279	0.717047	4.46873	4.3523	4.72882	1.84436	1.86832	1.82712	6.98954	6.37307	7.26001	Sipa1l2
ENSMUSG00000001998	11.7189	10.1867	10.9409	6.3371	7.81517	6.13954	4.214	5.27941	3.83422	4.04949	5.06145	3.81425	8.71748	10.3025	10.4605	7.6809	7.03568	6.93776	Ap4e1
ENSMUSG00000001999	86.1231	77.0919	85.2803	52.1152	46.6454	54.2902	62.339	69.6438	62.5357	33.0726	37.4117	32.0072	112.139	104.126	108.043	55.4051	62.0786	57.5685	Blvra
ENSMUSG00000002006	0.808876	0.437769	0.916448	2.05626	2.58501	2.92453	1.53633	2.04329	1.73699	1.63742	2.68746	1.59502	0.797822	0.678878	0.88521	6.00798	5.007	4.58143	Pdzd4
ENSMUSG00000002007	0	0	0	0.225556	0.216838	0.26065	0.486849	0.448267	0.675533	0.389161	0	0.206774	0	0.322695	0.757389	0.389428	0.661112	1.26448	Srpk3
ENSMUSG00000002010	162.167	155.713	160.071	113.686	109.962	100.21	133.983	122.903	132.992	109.907	110.906	102.515	171.443	158.489	159.255	112.591	107.734	112.087	Idh3g
ENSMUSG00000002012	0	0	0	0	0	0.736326	0	0	0	0	0	0	0	0	0	0	0.0933808	0.297676	Pnck
ENSMUSG00000002014	120.318	126.585	125.155	106.281	101.978	109.926	143.813	144.71	164.216	109.999	117.566	119.743	131.359	120.858	118.278	105.58	99.339	98.734	Ssr4
ENSMUSG00000002015	521.596	583.829	552.162	555.315	506.612	536.349	746.631	784.208	813.575	647.625	700.53	608.243	588.26	580.005	561.017	670.601	663.589	708.009	Bcap31
ENSMUSG00000002017	75.6888	70.6867	71.8108	49.9977	48.065	56.5251	56.8803	48.2474	48.8326	38.4082	39.3959	34.4171	68.4636	60.5549	76.9728	113.278	115.648	114.342	Fam98a
ENSMUSG00000002020	0.39238	0.424717	0.815031	0.0767289	0.221289	0.0886668	0.331229	0.381224	0.2298	0.132383	0	0	0	0.274432	0	5.8951	5.55489	4.94668	Ltbp2
ENSMUSG00000002028	19.9956	18.1926	19.8248	17.893	22.0901	18.718	18.538	19.3148	12.5605	15.1432	17.1822	13.5368	19.9883	19.8054	19.7744	26.1124	25.8691	25.9395	Kmt2a
ENSMUSG00000002031	24.3245	27.2231	24.5729	36.1149	31.708	32.6859	32.3215	30.9271	35.468	32.1402	33.1302	32.7487	28.9287	32.6252	29.0301	24.5019	24.3263	23.8675	Ift46
ENSMUSG00000002032	0.999763	1.62323	0.943934	0.586503	0.375888	1.58143	0.843953	0.971339	0.585518	1.23678	0.638782	0.896106	1.77498	1.95787	1.75058	1.85645	1.31794	0.913323	Tmem25
ENSMUSG00000002033	0	0	0	0	0	0	0	0	0	0	0	0	0	0	0	0	0	0.17948	Cd3g
ENSMUSG00000002043	17.3799	18.5935	16.0277	82.9889	89.6586	94.9874	46.4875	47.1231	46.159	72.0464	69.4683	87.3088	33.8861	30.5303	26.5396	61.0655	55.0191	45.047	Trappc6a
ENSMUSG00000002052	117.225	109.127	109.568	132.051	129.754	130.913	104.591	100.964	82.9675	111.778	108.907	98.1743	111.159	110.034	113.428	127.823	123.221	117.013	Supt6
ENSMUSG00000002055	108.259	98.8872	108.575	35.0598	30.9137	31.8697	13.8575	13.647	17.389	4.17393	4.74271	3.58251	72.8761	74.7587	81.3584	7.90378	6.57802	8.55458	Spag5
ENSMUSG00000002057	8.99227	12.1667	9.24479	1.56303	1.31479	0.90311	8.85599	7.76587	5.26638	0.44946	0.510708	0.358219	5.32162	6.00971	6.12321	7.25252	6.41381	8.03224	Foxn1
ENSMUSG00000002058	23.3497	23.7831	23.7797	23.3429	25.3998	25.789	31.8361	31.8621	31.7545	14.7525	20.9535	17.4014	31.0525	35.9646	36.7507	26.1299	28.1193	22.0499	Unc119
ENSMUSG00000002059	75.9387	80.1567	81.1053	32.1215	40.7513	34.9894	92.6324	86.338	91.9971	29.9815	29.9378	36.929	85.5251	86.8248	85.7574	98.1888	97.0043	85.6093	Rab34
ENSMUSG00000002064	71.6435	85.4632	72.0455	174.499	172.536	169.079	123.908	121.091	133.241	189.51	188.248	196.066	91.9891	107.035	101.601	123.087	117.357	117.731	Sdf2
ENSMUSG00000002068	46.8054	46.6803	59.226	15.569	10.4317	13.6298	24.9489	23.4406	22.6078	9.7679	10.1741	10.5963	21.893	21.9364	33.0042	14.6619	15.695	14.1059	Ccne1
ENSMUSG00000002076	3.45643	2.92288	2.03963	0	0.203053	0.48816	1.8236	1.04942	3.16294	0.364421	0.414081	0.774515	2.98304	4.83488	3.07337	1.82336	2.16679	1.57879	Hsf2bp
ENSMUSG00000002083	12.6998	10.228	8.27924	8.5737	13.3582	12.6408	22.0155	21.4459	21.2507	10.5418	11.7851	12.1962	17.5964	12.266	13.5674	13.5266	13.6047	11.878	Bbc3
ENSMUSG00000002100	0	0	0.14566	0	0	0	0.32558	0	0	0	0	0	0	0	0	0.651074	0.884235	1.5503	Mybpc3
ENSMUSG00000002102	514.143	527.316	525.206	231.958	239.433	233.811	331.698	347.538	359.497	228.709	228.079	240.686	461.192	438.853	490.139	327.496	323.982	322.279	Psmc3
ENSMUSG00000002103	27.4931	29.9934	26.4255	8.83924	11.5241	10.3544	46.1292	40.5484	36.0229	8.98326	9.97003	8.88019	34.202	37.1583	30.4942	70.1385	72.8974	75.8006	Acp2
ENSMUSG00000002104	0	0.482226	0.336505	1.04542	0	0.402691	0.752158	0.346275	1.04366	2.00411	2.27721	0.958366	0	0	0	2.10576	2.75774	2.27915	Rapsn
ENSMUSG00000002105	49.0688	47.6515	49.0686	23.8592	23.0609	23.9946	66.9482	60.1048	69.9125	24.7733	21.7439	25.3011	39.291	37.8247	37.2432	68.8042	68.4578	70.1315	Slc39a13
ENSMUSG00000002107	11.7363	12.3208	12.6271	7.27804	7.48648	7.59739	15.5259	14.8259	11.9402	4.99492	5.51704	4.67039	9.61806	10.5686	9.5854	14.5553	13.2401	13.2603	Celf2
ENSMUSG00000002108	5.10734	5.18273	5.30434	0.249682	1.92024	0.865586	5.38922	4.21781	4.98525	0.574379	0.65265	0.68667	6.04504	3.5721	5.30985	6.03513	6.73277	6.99864	Nr1h3
ENSMUSG00000002109	7.27693	8.57537	11.9681	6.42638	6.83989	8.75235	9.90781	6.61391	5.49908	3.95988	3.74958	2.94562	4.63063	6.7313	4.88095	5.74577	7.06346	7.71999	Ddb2
ENSMUSG00000002111	0.714932	0.322438	0.450006	0.233005	0	0	0	0.231535	0	0.402012	0.152265	0	0	0.833378	0.2608	0.201144	0.204883	0.870826	Spi1
ENSMUSG00000002129	103.228	101.783	102.691	67.729	70.2177	64.4549	52.3678	54.0038	51.3999	55.7545	50.4681	50.7576	82.1337	84.4745	87.2425	49.8255	56.261	53.7372	Sf3a1
ENSMUSG00000002147	53.2531	56.0627	59.922	52.3529	49.3692	52.7505	73.8967	71.4425	70.0664	49.7164	45.9574	50.2165	74.9746	80.3074	67.2201	71.5472	69.365	65.4428	Stat6
ENSMUSG00000002190	0.159565	0.215893	0	0	0	0	0	0.155028	0	0.0897245	0.203903	0	0	0	0	0	0.18291	0.145769	Clgn
ENSMUSG00000002204	0	0	0	0	0.226946	0.2728	0	0	0.235675	0.135767	0.154268	0	0	0	0	0.611373	0.622737	0	Napsa
ENSMUSG00000002205	15.0467	16.7506	15.4653	21.3227	21.1251	21.5198	15.6762	16.1919	17.1968	14.4049	14.4208	14.511	15.3107	19.3157	18.4469	16.4779	16.5932	16.5297	Vrk3
ENSMUSG00000002210	32.9625	34.5053	35.7081	26.4614	29.6783	28.2262	19.5876	17.024	19.6434	27.3148	20.0632	24.1024	27.7207	25.1168	27.5295	20.2073	15.9095	15.2148	Smg9
ENSMUSG00000002221	27.4508	26.8196	27.4528	15.8348	14.6349	16.7441	11.1508	9.59888	8.48392	9.7045	9.86831	7.95867	17.5159	19.1992	18.7501	13.9334	12.2033	11.9389	Paxip1
ENSMUSG00000002222	24.1446	23.3161	23.7797	32.4945	31.7724	33.6989	26.7761	28.2418	21.4418	20.7644	25.0459	19.6893	35.9555	34.2373	30.8789	41.3975	41.4073	40.2218	Rmnd5a
ENSMUSG00000002227	55.2102	49.4385	52.9923	79.8516	74.7193	76.6157	55.3565	55.4211	49.4181	19.838	21.2239	22.1763	76.1475	82.2756	77.9698	28.2305	31.3485	28.7761	Mov10
ENSMUSG00000002228	17.3485	16.2872	19.0539	28.0396	29.9508	26.8018	33.9968	27.1748	25.5734	14.9314	12.2156	20.6272	22.0003	22.5338	18.2107	11.6545	6.18923	6.14535	Ppm1j
ENSMUSG00000002233	566.432	544.584	576.401	1170.52	1217.43	1210.01	812.563	795.99	830.306	971.599	1010.16	1101.86	692.197	714.042	648.991	676.767	681.612	643.288	Rhoc
ENSMUSG00000002240	0	0	0	0	0	0	0	0	0	0	0	0	0	0	0	0	0.137662	0	Prr27
ENSMUSG00000002249	18.254	16.597	17.3725	12.1364	13.0398	12.0447	22.3433	18.7282	20.811	9.03263	9.70368	11.6493	14.8357	15.7288	20.9355	25.1444	23.1845	24.6801	Tead3
ENSMUSG00000002250	36.7514	31.1486	28.6758	67.934	61.3974	66.2815	85.0227	85.5609	82.8459	78.0614	67.6982	76.0749	39.6688	38.4106	37.7913	28.6786	28.2181	26.3523	Ppard
ENSMUSG00000002257	5.08912	4.1314	3.84395	1.49275	1.19587	0.862499	13.1565	8.15832	10.9284	1.71699	1.13807	0.912296	7.78034	5.517	5.84786	2.57726	2.47933	2.0921	Def6
ENSMUSG00000002265	11.3275	9.58712	9.87579	17.862	15.9935	16.5564	12.8683	12.0358	9.12771	5.42091	5.69765	5.01174	9.98415	11.631	12.4493	7.73011	7.9705	7.39784	Peg3
ENSMUSG00000002266	0	0.429865	0.0749917	0	0.0746569	0	0.0838108	0.0771689	0	0	0	0	0.0783416	0.0555517	0.0869227	0.0670398	0.091048	0.0725598	Zim1
ENSMUSG00000002274	8.95743	6.05977	2.96003	0.875801	2.10487	2.53016	2.36295	3.4811	1.74866	2.26658	2.8616	2.40861	3.534	3.13243	1.96055	1.89011	1.66855	1.63659	Metrn
ENSMUSG00000002279	4.6246	4.38646	4.95153	3.77581	3.98836	3.50139	6.94245	5.88275	5.58439	2.89535	2.98528	3.46139	5.45487	5.90207	5.47843	7.8872	7.0774	7.01223	Lmf1
ENSMUSG00000002280	32.9013	31.57	34.8678	24.7832	28.2431	29.3977	39.3226	37.8372	38.8327	21.3324	21.129	23.1708	26.8223	28.5294	27.3721	32.0206	31.7018	34.5039	Narfl
ENSMUSG00000002289	69.3846	72.4583	80.2728	90.7717	101.041	88.9947	268.933	263.002	260.602	97.0443	117.512	115.797	60.3397	72.5869	62.0293	36.6228	36.5755	32.4963	Angptl4
ENSMUSG00000002297	65.7112	70.0912	68.1555	21.9437	19.9888	20.7851	12.4234	11.1529	13.2159	4.5515	5.45383	4.08923	41.9507	43.334	48.9616	13.2291	14.8247	14.6545	Dbf4
ENSMUSG00000002307	51.0354	49.4444	50.7633	40.2479	41.8506	39.8656	53.4089	39.3818	38.9503	29.6424	26.5697	30.496	54.0666	46.4174	53.3233	53.1802	51.2798	48.1578	Daxx
ENSMUSG00000002308	28.9903	32.8546	35.3255	62.5042	55.8959	54.5917	20.9165	17.5737	19.8323	73.8444	58.7351	80.3968	32.0157	27.9011	31.1838	36.1807	34.226	37.1226	Cd320
ENSMUSG00000002319	35.2143	33.8729	30.2607	20.8465	21.4629	21.7586	32.2228	30.7383	30.3444	21.8123	18.0172	22.4395	19.266	17.9907	24.0859	17.0671	18.4093	14.7025	Ipo4
ENSMUSG00000002320	36.4161	29.5629	36.1017	37.3856	35.1626	40.2099	34.234	32.486	30.86	30.2502	30.142	35.0143	33.796	33.2262	40.5773	47.3625	44.4954	40.3747	Tm9sf1
ENSMUSG00000002324	0	0	0	0	0	0	0	0.212602	0.213593	0	0	0	0	0	0.239474	0	0.0627099	0	Rec8
ENSMUSG00000002325	4.29278	4.67883	4.16565	4.43039	4.25913	3.09876	3.90058	3.0122	4.30655	1.6763	2.0571	1.60321	4.58696	4.33679	4.56739	5.73687	7.79135	7.73432	Irf9
ENSMUSG00000002326	7.69061	5.09206	6.64318	2.87977	2.15324	0.739515	4.83451	1.74876	4.15268	1.47217	1.98643	1.17332	6.77854	6.98106	7.34194	5.66253	5.0644	5.38137	Gmpr2
ENSMUSG00000002329	20.2283	33.3562	28.9464	8.96187	8.91254	8.57066	20.3442	23.0311	23.1383	6.04272	6.86616	7.08241	26.8103	22.1059	30.0928	18.4074	19.1119	20.7893	Mdp1
ENSMUSG00000002332	53.0552	51.6345	53.3881	33.4451	34.3395	35.2308	65.314	65.564	67.2322	27.2164	26.9109	24.8201	81.2495	78.2829	77.1614	30.6395	35.2102	35.0756	Dhrs1
ENSMUSG00000002341	0	0	0	0	0.0839021	0	0	0.0867252	0.0871292	0	0.0570332	0	0	0.062431	0	0	0.0511615	0.0815454	Ncan
ENSMUSG00000002342	29.7256	26.0242	30.7071	25.4736	21.5305	30.0296	43.9127	47.7377	44.2052	40.1159	34.0751	44.6672	30.6991	33.5089	33.4876	43.2427	42.3929	41.6917	Tmem161a
ENSMUSG00000002343	20.6732	19.713	23.0507	17.3254	11.844	12.9024	12.8808	9.94708	14.4136	12.9533	13.2088	12.8826	17.0893	11.154	12.4971	15.2887	12.0182	15.1086	Armc6
ENSMUSG00000002345	45.9373	46.7634	42.959	86.8349	84.712	86.9988	97.407	90.5378	84.1269	102.34	89.4504	83.1333	54.3714	45.5923	66.0724	65.7295	61.184	58.3522	Borcs8
ENSMUSG00000002346	2.99915	3.18835	2.93281	10.1586	10.7727	11.6181	5.99029	5.4115	5.64582	8.37202	6.5016	8.25661	5.70504	3.29626	3.86829	3.43549	3.65283	2.642	Slc25a42
ENSMUSG00000002365	143.58	124.705	139.335	43.4954	47.573	39.7286	117.212	115.688	109.726	23.5169	25.3599	24.3539	136.626	143.831	147.801	84.9887	80.6141	79.5757	Snx9
ENSMUSG00000002372	160.37	158.844	153.105	123.539	124.293	121.664	125.769	99.6492	104.108	128.578	97.2364	123.339	102.677	103.756	106.926	101.249	97.0477	86.454	Ranbp3
ENSMUSG00000002379	60.5803	76.4146	64.4894	76.2223	66.9239	68.7199	75.8936	74.8035	91.8786	72.2011	62.4552	68.7935	75.4641	69.7166	73.693	74.152	72.7637	67.6899	Ndufa11
ENSMUSG00000002384	0	0.447923	0.156284	0	0	0	0	0	0	0	0.105761	0	0	0	0	0	0	0	Bmp8b
ENSMUSG00000002393	33.5872	27.9656	24.3935	27.5767	30.3558	28.9481	45.4371	35.9792	32.9945	28.6927	26.4123	25.6663	33.5529	31.3214	36.5212	39.2525	41.4629	35.0104	Nr2f6
ENSMUSG00000002395	88.043	75.7342	74.8689	98.3398	89.332	104.088	109.514	106.783	110.695	95.736	92.7627	100.342	99.4919	90.9393	89.6517	71.8513	63.1614	73.24	Use1
ENSMUSG00000002396	7.20311	7.18762	5.35569	14.8778	13.541	13.0216	10.2609	11.3723	7.99768	13.7713	12.2537	14.0424	4.61804	5.54168	3.74436	3.72383	4.20591	4.27722	Ocel1
ENSMUSG00000002409	7.62595	5.48145	6.75009	25.6306	23.9678	25.041	22.1288	22.6905	22.3309	15.2765	15.8355	13.6706	16.4538	14.6675	13.04	23.735	25.4738	23.73	Dyrk1b
ENSMUSG00000002413	7.6447	7.14635	8.35515	4.6659	4.57264	4.81602	6.4533	6.88719	6.55748	4.19447	4.35161	3.40528	7.17464	7.71227	8.56895	17.6367	16.0658	13.6712	Braf
ENSMUSG00000002416	11.4116	9.10968	11.9596	11.046	8.79556	9.15442	12.8844	11.7524	12.9211	9.24028	9.0412	9.51248	11.3682	10.0565	13.4877	15.8926	14.7818	15.3247	Ndufb2
ENSMUSG00000002428	26.2053	28.1306	28.4226	22.6574	21.578	24.9591	25.2521	25.9863	21.5624	18.5716	20.4104	20.4795	27.1289	27.8709	25.2417	29.4303	29.7291	30.5676	Hltf
ENSMUSG00000002455	134.308	118.895	128.536	111.303	114.04	110.944	128.901	134.855	127.848	92.2739	90.599	92.0397	144.291	133.977	148.804	167.303	160.922	164.658	Prpf6
ENSMUSG00000002458	21.0242	21.8217	20.666	10.4189	8.66261	7.15887	26.7431	23.5045	26.9874	11.8221	8.64871	8.26057	24.4298	25.9846	25.2146	32.8167	30.6206	28.9413	Rgs19
ENSMUSG00000002459	13.9388	13.3246	9.87035	8.88817	6.69327	8.73039	8.15343	8.24329	10.0563	4.08935	5.03383	4.61722	10.3113	7.09974	8.62197	5.88249	5.29713	5.25957	Rgs20
ENSMUSG00000002475	0.654687	0.885801	0.309064	7.04123	6.76905	8.87644	1.72705	3.81644	3.83422	8.46712	9.41178	6.74829	2.90583	2.5184	3.58235	7.45987	4.78427	6.57891	Abhd3
ENSMUSG00000002477	470.368	557.512	548.425	183.058	200.504	182.929	217.801	228.87	237.426	161.37	191.204	176.755	350.414	366.544	416.508	186.523	191.31	212.396	Snrpd1
ENSMUSG00000002486	9.11667	8.92819	9.59129	6.19715	5.2231	6.18033	6.77969	6.41112	6.27149	4.83344	4.71544	4.74722	6.16599	5.22244	6.84138	6.0826	5.97172	6.74207	Tchp
ENSMUSG00000002489	4.73051	4.73458	5.3229	4.68855	4.08095	4.02691	3.21377	2.01469	2.15058	2.8422	2.36002	1.85865	3.77104	3.30854	4.18409	3.88336	3.65841	3.31513	Tiam1
ENSMUSG00000002496	39.4562	34.5059	32.5884	53.1994	54.4689	54.9894	44.3812	39.5019	33.43	44.5232	42.9123	42.965	37.7317	38.7089	37.8461	47.3901	46.7978	46.0471	Tsc2
ENSMUSG00000002500	0	0	0	0.382197	0	0	0.412474	0	0	0.219806	0	0	0	0	0	0	0.112023	0	Rpl3l
ENSMUSG00000002504	14.2279	11.9354	12.896	23.0925	22.4673	24.4348	61.2537	58.3347	59.9952	33.922	29.9993	29.8414	27.5056	23.0865	27.7157	85.9841	94.1062	83.4456	Slc9a3r2
ENSMUSG00000002524	193.29	190.729	189.858	227.506	221.026	223.723	151.128	129.183	136.795	193.262	170.041	196.607	159.278	164.464	162.802	165.05	160.591	153.147	Puf60
ENSMUSG00000002546	52.4308	51.9803	53.4719	65.6492	70.5752	65.8362	79.9679	77.2611	68.1605	68.4198	61.8515	61.2291	66.4568	66.8069	69.5189	89.5917	88.3792	88.6479	Golga2
ENSMUSG00000002550	57.898	60.0162	51.3585	68.0221	73.2925	66.2079	71.9326	67.8198	70.6424	73.9086	72.9418	70.728	42.8301	47.6786	42.1561	56.5533	56.601	49.4798	Uck1
ENSMUSG00000002565	0.428308	0	0	0.418772	0.402585	0.241964	0.67792	0.624196	0.627104	0.120421	0.27366	0	0.211227	0.449341	0.234364	0.180755	0.552345	0.391276	Scin
ENSMUSG00000002578	0	0	0.101148	0	0.402786	0.121042	0	0.312254	0	0.0602404	0.0684493	0.288069	0	0.224783	0	0.452113	0.644725	0.587208	Ikzf4
ENSMUSG00000002580	96.2941	103.532	109.587	237.057	262.643	284.625	180.537	185.442	203.93	226.257	241.158	240.436	141.619	138.305	121.377	158.198	163.603	181.435	Mien1
ENSMUSG00000002588	0	0	0	0	0	0	0	0	0.21632	0	0	0	0	0	0	0	0.0635105	0	Pon1
ENSMUSG00000002602	417.148	414.199	426.384	505.179	518.876	506.642	554.893	550.344	496.235	556.888	540.643	573.257	382.751	379.755	402.47	523.989	504.328	512.927	Axl
ENSMUSG00000002603	13.2475	13.2707	13.9509	29.6414	29.6929	35.6924	22.7153	21.4101	20.8882	35.4551	38.7403	31.2833	20.3535	21.4707	18.5402	20.2126	21.8659	19.5495	Tgfb1
ENSMUSG00000002608	43.0448	41.0329	46.183	50.5356	44.5975	44.9501	43.7	36.4349	44.0847	42.0827	38.4414	37.4127	36.5062	40.4831	41.0401	45.6897	44.0158	40.9616	Ccdc97
ENSMUSG00000002617	6.30497	4.45925	6.22347	3.36251	2.69378	2.91425	3.78009	5.56884	3.49674	2.3367	1.55645	3.08251	4.09876	4.91083	7.05679	5.44261	6.85786	5.23622	Zfp40
ENSMUSG00000002625	56.0226	54.4416	50.8485	113.787	105.898	110.159	64.3401	63.4513	59.8193	83.193	80.6864	92.9376	46.4036	50.2228	55.2124	77.8511	74.7745	72.6683	Akap8l
ENSMUSG00000002633	0	0	0	0	0	0	0	0	0	0	0	0	0	0	0	0	0	0	Shh
ENSMUSG00000002635	43.1206	35.9033	31.7089	19.4587	26.8907	24.3601	28.8753	27.3926	23.8778	25.1796	21.4581	18.21	29.0358	38.8584	32.6699	23.0972	20.7937	23.8627	Pdcd2l
ENSMUSG00000002658	316.074	293.537	291.714	316.718	286.895	297.951	277.077	274.017	284.786	273.222	223.938	246.088	265.268	282.805	309.06	291.721	276.241	252.867	Gtf2f1
ENSMUSG00000002660	199.538	213.823	198.443	106.653	131.038	111.222	216.727	192.314	203.598	124.17	119.332	132.111	155.875	161.143	191.582	201.653	185.426	191.522	Clpp
ENSMUSG00000002661	40.5696	48.1354	41.8398	87.266	82.7194	93.7914	43.4673	49.725	55.4397	69.8417	64.205	76.6426	43.7088	48.8915	47.1303	28.9744	30.5862	33.0706	Alkbh7
ENSMUSG00000002664	6.77476	7.33309	3.83787	6.62394	6.36789	4.59272	4.2892	3.94929	5.29025	4.57141	3.4629	7.28682	1.33644	1.89532	1.48282	1.14364	1.94149	3.71341	Pspn
ENSMUSG00000002668	3.31318	2.41381	3.12817	0.747559	0.479108	1.72774	5.91638	7.67604	6.9655	0.28662	0.325678	0	4.27341	4.27801	3.06803	9.68007	7.44979	9.313	Dennd1c
ENSMUSG00000002679	101.197	105.093	102.251	27.7738	23.7799	25.0743	42.151	51.3162	54.5879	16.9714	15.5974	18.698	91.4964	90.9557	97.1467	77.5476	84.9673	79.0672	Med6
ENSMUSG00000002688	0.527441	0.475758	0.331992	0.343799	0.33051	0.794579	0.371034	0.512446	1.37289	0.197723	0.674	0	0.346822	0.614825	0.769621	5.1938	3.47651	2.56981	Prkd1
ENSMUSG00000002699	0	0	0	0	0	0	0	0	0	0	0	0	0	0	0	0	0	0	Lcp2
ENSMUSG00000002718	201.456	203.853	201.246	130.52	130.169	128.671	60.2766	67.2151	60.9894	119.992	130.818	121.507	123.979	110.743	126.629	59.1121	56.9648	59.7512	Cse1l
ENSMUSG00000002728	73.1521	77.3983	69.0671	33.7279	33.5647	34.6666	30.5465	30.8205	33.5021	23.8811	24.9203	22.6845	61.3808	55.4063	62.4129	31.3106	36.0655	38.0061	Naa20
ENSMUSG00000002731	49.087	59.5597	57.11	69.6689	73.227	70.1318	70.1754	70.4602	68.6246	47.9028	55.2399	50.8101	77.7782	81.7315	71.0481	75.9131	77.5058	81.2959	Prkra
ENSMUSG00000002732	9.08229	5.85166	8.16677	10.9944	10.9759	7.32979	10.0399	10.5048	9.70948	6.07982	10.2243	9.30357	5.97211	6.04971	7.57287	37.234	46.4782	50.5724	Fkbp7
ENSMUSG00000002733	44.9943	42.5312	42.8697	62.4735	58.5137	54.7835	63.3035	58.0872	49.3334	70.3567	67.6047	66.1105	53.9037	54.7478	54.4118	75.6073	64.2362	71.6976	Plekha3
ENSMUSG00000002741	189.833	202.1	190.003	177.189	181.062	174.603	188.728	181.299	166.808	169.799	168.597	185.391	193.183	200.962	185.371	199.648	195.526	187.97	Ykt6
ENSMUSG00000002748	66.0716	67.6509	67.085	47.2329	44.612	41.0955	36.3467	35.0186	29.2646	37.4961	38.0719	34.665	46.5358	50.2205	53.073	45.3753	42.65	45.0761	Baz1b
ENSMUSG00000002763	18.4418	21.5183	24.4406	69.1472	61.3854	70.9209	26.7793	24.3283	26.5885	40.909	38.4842	43.0682	24.3642	26.9799	29.44	19.8498	20.4127	14.6834	Pex6
ENSMUSG00000002767	129.547	144.086	135.788	137.934	143.438	161.255	88.0423	98.1314	101.803	129.332	129.77	127.924	137.523	139.364	135.165	101.467	109.646	98.7894	Mrpl2
ENSMUSG00000002768	282.895	242.071	282.257	382.002	424.01	368.008	407.423	372.164	411.213	370.6	361.014	400.905	309.194	326.733	317.122	343.32	299.963	310.123	Mea1
ENSMUSG00000002769	0	0	1.50842	1.04138	1.00112	0	1.12387	0	0	0.898361	1.36104	0.954658	0	0	0.5828	0	0.152615	0	Gnmt
ENSMUSG00000002771	0.38585	0.522061	0.364303	0.471575	0.362677	0.544945	0.814292	0.56232	0.28247	0.596658	0.493066	0.259384	0.190288	0.337332	0.633394	0.488511	0.387016	0.440612	Grin2d
ENSMUSG00000002778	227.563	224.43	210.325	145.762	148.181	148.305	266.521	265.045	265.945	141.643	152.624	157.584	254.875	262.947	256.539	218.685	222.652	222.916	Kdelr1
ENSMUSG00000002781	4.95482	5.08576	4.3555	5.93035	5.54052	6.08086	6.49029	6.14194	5.42008	5.23602	4.69412	5.13024	5.22415	4.24216	5.04845	4.4705	5.28805	5.54097	Tmem143
ENSMUSG00000002791	0	0.309904	0.216256	0.223948	0	0	0	0	0	0	0.146346	0	0	0.160196	0.751986	0	0.262559	0	Pdxk-ps
ENSMUSG00000002797	3.89744	2.69275	4.7759	3.64851	3.42953	3.09186	3.58754	3.94776	3.88521	4.84941	4.98041	4.38526	2.45373	2.49389	1.54275	3.00963	3.16063	3.10594	Ggct
ENSMUSG00000002799	3.68843	3.9924	3.22127	2.52442	1.47344	1.35441	5.0596	6.45041	4.95035	1.39997	1.0605	1.653	3.54707	2.12826	2.72464	1.3231	1.61195	1.68476	Jag2
ENSMUSG00000002803	16.8576	14.9565	16.4381	9.18687	10.9098	12.4897	11.0811	11.8139	15.1059	7.45902	7.23946	8.42185	21.5336	17.009	19.0533	10.03	9.82041	9.84597	Btbd6
ENSMUSG00000002804	38.4458	31.2107	31.7138	51.8345	50.2112	59.8992	50.8164	49.9348	53.7225	58.2559	52.7487	58.0374	36.7229	41.0414	38.088	31.4251	34.5608	30.3157	Nudt14
ENSMUSG00000002808	21.5252	26.2749	26.5085	6.17655	4.8382	5.28706	43.4514	45.6909	40.6511	9.47255	10.9129	11.5341	21.0003	23.5641	23.0445	121.45	127.061	121.405	Epdr1
ENSMUSG00000002812	133.701	127.957	137.185	110.785	111.295	108.437	159.505	160.362	139.338	94.6033	87.6247	101.56	149.976	155.822	157.895	135.548	132.99	134.367	Flii
ENSMUSG00000002814	22.9025	23.2406	25.9747	21.5734	18.6393	20.9853	11.3465	10.583	9.40546	13.4279	12.8487	13.6436	14.7383	11.8182	14.213	12.1406	10.1652	8.8027	Top3a
ENSMUSG00000002820	7.78053	6.81874	9.0156	11.2381	10.3881	11.0885	6.15746	3.43606	4.40138	7.2089	5.36669	8.32106	10.2032	10.0796	10.6435	5.07457	6.00505	5.73473	Atg4d
ENSMUSG00000002825	45.8981	44.924	47.6378	21.9607	24.7834	22.0674	26.1048	31.3101	24.148	23.4293	13.727	17.7979	27.9331	23.6776	27.0741	19.5073	15.2989	12.7871	Qtrt1
ENSMUSG00000002831	2.77933	2.40671	2.83406	0.760887	1.04496	1.13049	10.3232	8.31696	8.57273	0.312568	0.710323	0.498233	10.9654	10.1082	7.17821	19.4238	16.567	13.8123	Plin4
ENSMUSG00000002833	73.1024	67.7213	75.487	76.2399	73.2929	81.5537	56.9841	56.1794	53.7412	54.4378	49.7373	55.1338	50.0177	55.2737	56.3611	52.5852	51.3357	48.3718	Hdgfl2
ENSMUSG00000002835	109.5	114.007	106.135	41.3824	38.8703	34.8785	27.0422	26.4082	20.846	7.64204	6.82269	8.52699	59.9384	57.4389	63.5291	22.9419	22.1443	19.8647	Chaf1a
ENSMUSG00000002844	69.7831	70.2643	69.3337	76.1631	64.8294	67.385	85.1934	86.3256	93.064	90.1142	93.8396	93.4581	68.8294	70.3723	70.1525	111.293	108.363	106.002	Adprh
ENSMUSG00000002845	26.3551	23.7725	24.7352	13.6511	11.2065	9.92583	12.5805	13.8698	12.25	8.11553	8.01864	7.73357	26.6138	26.7715	25.2369	20.5234	17.758	16.7675	Tmem39a
ENSMUSG00000002846	42.4805	37.019	36.7093	54.2064	45.3434	69.5549	49.0037	56.3128	54.4667	52.0254	48.994	50.0152	51.4872	48.5952	45.7014	48.3135	49.418	52.2917	Timmdc1
ENSMUSG00000002847	29.3115	34.3711	37.2071	18.1507	12.2449	13.9831	90.0385	90.1808	86.1503	8.60732	11.2369	13.1362	55.5732	53.9849	49.1857	401.615	383.6	375.476	Pla1a
ENSMUSG00000002870	129.354	138.666	133.812	28.3462	22.5641	25.6627	31.3711	29.0644	28.0282	10.3836	11.6216	12.1653	59.7407	56.7623	75.7824	23.9246	22.8876	21.8459	Mcm2
ENSMUSG00000002871	31.4118	30.0004	28.0585	53.2951	45.301	55.498	75.8771	76.4464	67.484	45.7163	46.0431	52.0315	37.665	41.139	36.7353	66.932	64.7342	56.9698	Tpra1
ENSMUSG00000002881	25.8465	23.7378	23.6637	26.6496	28.7114	25.4862	25.6201	21.1547	18.1952	28.9794	33.9293	25.5536	38.3172	36.3735	31.7143	43.2345	49.6496	48.3685	Nab1
ENSMUSG00000002885	88.3796	74.2453	84.8968	128.699	120.992	127.476	193.008	184.356	169.697	166.392	165.474	160.731	111.452	125.3	117.486	76.7603	75.2968	73.8669	Adgre5
ENSMUSG00000002897	12.0857	11.8378	10.8508	26.1706	25.2984	27.2265	11.3445	10.3734	8.90188	17.8027	18.1916	19.1399	10.1654	10.6827	13.1451	16.3339	17.0625	16.0532	Il17ra
ENSMUSG00000002900	82.2481	77.46	83.5252	99.2865	96.0573	97.6118	86.9925	77.33	67.007	82.1917	87.3921	84.111	84.8928	91.0883	89.0885	6.83276	6.38443	6.3896	Lamb1
ENSMUSG00000002908	0.980103	0.378884	0.264392	1.09518	0.921241	0.316394	1.18194	1.63241	2.32335	0.393657	0.447301	0.878485	1.65721	1.17512	0.459684	2.95446	4.13288	3.06982	Kcnn1
ENSMUSG00000002910	4.76917	7.25935	6.56665	24.0921	25.9625	27.3915	14.0487	11.5839	13.9655	27.5996	23.7426	29.3885	9.60397	10.2847	8.26379	8.72165	6.83367	6.17217	Arrdc2
ENSMUSG00000002930	0	0	0	0	0	0	0	0	0	0	0	0	0	0	0	0	0	0.333932	Ppp1r17
ENSMUSG00000002944	0	0	0	0.174916	0	0.202131	0.188773	0.521438	0.174622	0	0	0	0.176454	0	0	2.11398	1.74313	1.63431	Cd36
ENSMUSG00000002948	36.7334	36.0842	28.3475	66.4193	62.1176	62.9187	33.6281	38.4594	32.7446	62.9097	55.514	60.7381	26.8013	25.6915	29.737	45.445	42.6846	41.9851	Map2k7
ENSMUSG00000002949	70.8155	72.0981	69.6745	53.3003	54.3704	48.7199	44.0205	52.1125	45.8537	48.3953	46.2544	39.9065	59.1285	60.1945	63.1113	41.7215	43.8031	48.8399	Timm44
ENSMUSG00000002957	109.328	116.313	108.684	113.326	107.453	108.405	99.9249	93.9894	93.2095	113.195	109.273	112.936	101.794	108.352	103.139	315.601	310.06	296.416	Ap2a2
ENSMUSG00000002963	32.6064	32.0851	38.6219	37.0973	39.7497	39.2967	41.2872	36.6713	40.3142	35.7807	35.8586	37.5507	35.2794	35.5206	36.116	25.3528	26.5037	26.5377	Pnkp
ENSMUSG00000002968	35.5261	33.3738	31.9525	45.024	41.3054	48.2244	28.7814	24.7828	29.2534	29.0182	27.5936	28.9753	41.9324	37.5062	37.3125	32.8988	29.0471	24.5331	Med25
ENSMUSG00000002980	4.41683	4.88949	3.41197	1.57036	1.88708	1.81469	15.2529	12.6787	10.3862	2.93519	1.28276	1.97944	8.3169	8.00372	6.15192	28.2988	26.7536	26.2272	Bcam
ENSMUSG00000002981	92.252	66.887	76.3593	147.533	140.274	153.894	103.564	96.4619	95.0942	194.179	185.221	191.979	72.4258	78.4095	80.1325	142.199	138.707	136.145	Clptm1
ENSMUSG00000002983	6.94322	5.36816	5.77508	11.7993	11.8094	11.3937	13.2573	11.243	12.909	9.10987	8.97814	10.3722	11.74	10.406	7.0557	28.4646	32.1679	33.3758	Relb
ENSMUSG00000002984	94.0673	85.4915	89.4862	53.5698	50.1614	58.3671	51.2062	41.7559	54.73	45.0526	35.7343	43.3689	62.0416	60.5159	73.6652	39.278	40.579	37.3118	Tomm40
ENSMUSG00000002985	9.91308	10.5675	8.50865	12.6295	10.4471	9.50336	6.33952	8.17197	6.45074	4.3918	2.68707	4.57727	8.59244	9.87464	12.8211	1.77483	2.06608	0.823273	Apoe
ENSMUSG00000002992	2.36992	1.06885	2.98343	0	0	0	1.66714	1.53503	1.54218	0	0	0	0.779176	1.10502	0.864522	0	0	0	Apoc2
ENSMUSG00000002996	13.4344	13.3861	11.4059	18.4302	15.9558	18.709	21.3187	23.5754	16.9761	15.577	17.1008	15.0285	18.3868	20.0304	17.3235	33.0507	32.5309	37.3894	Hbp1
ENSMUSG00000002997	51.7034	48.3026	44.167	57.946	55.0449	55.8345	31.7321	24.9459	25.7487	57.8498	54.0471	47.7614	61.5778	49.4454	51.5787	37.1087	31.146	35.5052	Prkar2b
ENSMUSG00000003031	37.2481	35.3163	36.8998	25.1069	21.4841	25.0279	10.7192	8.63604	9.22714	10.1551	10.4572	9.23178	45.0888	47.3664	36.4398	21.1975	23.2897	21.0095	Cdkn1b
ENSMUSG00000003032	80.044	76.9506	80.745	100.505	86.3243	101.386	42.0086	47.2749	44.2054	83.5043	82.636	76.8426	67.5231	79.4077	65.0068	38.7584	39.9618	36.9466	Klf4
ENSMUSG00000003033	153.099	164.024	154.072	157.973	162.484	161.129	102.165	87.7973	94.113	116.94	101.171	119.507	130.713	129.368	136.421	91.2553	88.6162	90.1085	Ap1m1
ENSMUSG00000003037	82.7865	87.3058	81.793	81.7488	72.0075	74.7676	74.6072	70.4287	73.303	59.5211	66.5794	66.0814	84.9051	96.8862	91.0498	96.9911	87.3054	89.6759	Rab8a
ENSMUSG00000003038	120.264	140.001	128.609	42.6841	53.8574	49.5623	17.496	16.7212	17.8235	17.467	21.5905	16.5549	80.5294	99.8202	101.983	26.927	23.6984	21.2829	Hmgn2
ENSMUSG00000003039	93.3728	89.6761	85.1329	87.8759	90.2296	88.2168	136.799	133.176	136.64	102.224	104.52	96.226	94.3956	91.6924	94.692	163.769	150.658	157.825	Fam32a
ENSMUSG00000003051	36.7909	39.5878	32.8218	16.1448	10.6195	11.7832	4.27953	5.34766	5.93811	5.21268	2.96151	2.85622	22.5729	32.4179	28.8498	8.55793	11.2906	8.7333	Elf3
ENSMUSG00000003053	0	0	0.1981	0	0	0	0.442793	0.203851	0	0.117981	0	0.188062	0	0	0	0.177094	0.0601286	0.191676	Cyp2c29
ENSMUSG00000003062	19.7262	20.1725	17.7584	33.8644	29.8604	34.8571	18.3946	22.731	17.9113	18.8954	21.5436	22.1012	23.3027	25.5076	23.8469	25.8458	27.0822	29.1264	Stard3nl
ENSMUSG00000003068	78.3879	66.0266	63.1539	49.2214	55.7543	52.1263	52.2328	42.0988	48.4543	42.9742	34.9428	42.4831	60.8574	60.0229	58.6225	53.8533	46.2143	47.5268	Stk11
ENSMUSG00000003070	1.50692	0.815553	0.569106	1.76804	1.41641	0.340521	0	0.292815	0.588357	1.35576	0.577692	1.89095	1.78359	2.10789	0.989474	2.03504	3.02293	4.68054	Efna2
ENSMUSG00000003072	348.106	302.878	339.675	428.295	438.354	495.685	376.809	355.362	430.502	472.967	406.736	482.204	338.42	343.65	367.104	319.121	303.001	306.445	Atp5d
ENSMUSG00000003099	90.5209	82.5744	97.261	53.8643	46.9697	48.5926	54.2415	60.0907	62.1697	60.9195	52.9953	58.19	64.8418	64.0269	71.4959	39.7574	39.264	39.6634	Ppp5c
ENSMUSG00000003119	28.9094	27.4841	25.1755	23.1801	20.4313	21.5282	17.5057	19.1505	12.2386	15.9789	17.2817	14.6736	19.3335	20.8703	20.852	23.9386	22.6105	20.8578	Cdk12
ENSMUSG00000003123	6.54687	5.61008	7.21149	8.96156	7.79466	10.7257	9.09579	7.95092	8.84	6.19695	5.08934	6.55269	7.426	8.24204	9.43352	3.40759	4.753	5.0837	Lipe
ENSMUSG00000003131	59.2832	62.55	57.5866	65.3322	61.4192	65.2259	62.2272	59.5604	59.0795	80.3458	77.5929	79.5309	57.0169	57.0048	59.3508	67.6129	65.3517	64.3077	Pafah1b2
ENSMUSG00000003134	0.490359	0.663463	0.462976	1.43833	1.61318	1.38509	10.6072	10.6003	10.171	4.75639	4.62128	4.72482	0.362743	0.600179	0.670793	0.931238	1.2296	1.2319	Tbc1d8
ENSMUSG00000003135	51.0796	38.1475	43.3871	37.591	37.1705	35.5792	30.3301	29.7052	29.6649	28.3107	26.6707	24.6148	37.1992	40.463	42.2756	32.6054	37.6187	35.6246	Cnot11
ENSMUSG00000003153	0.177294	0	0	0	0	0	0	0	0	0.0996939	0.0566396	0	0	0	0.194025	0.149644	0.0254042	0.161965	Slc2a3
ENSMUSG00000003154	14.7767	13.0037	16.1067	13.1557	13.4376	12.4878	12.6767	15.2904	10.4365	11.2814	9.05757	9.36818	13.8638	16.5527	16.5656	27.7836	23.6522	20.6328	Foxj2
ENSMUSG00000003161	105.894	104.234	103.73	47.368	55.366	54.4386	64.11	65.8454	63.0512	28.2095	28.6706	26.6948	123.247	120.815	115.018	64.7998	69.5322	68.0797	Sri
ENSMUSG00000003166	31.735	31.4181	31.9726	38.8803	38.7415	39.5729	22.5626	22.6546	20.9657	33.84	32.5786	37.9841	32.3511	31.1957	33.5652	31.6039	31.8863	29.0796	Dgcr2
ENSMUSG00000003184	40.4903	36.1019	32.7679	58.1975	52.2648	56.7111	46.6629	46.228	51.1788	45.641	34.9313	45.3235	36.4402	34.9748	40.4316	33.3881	33.0997	31.8758	Irf3
ENSMUSG00000003190	8.77565	7.0362	4.29624	12.0759	11.9147	9.54802	7.88814	7.26302	6.34509	5.66567	5.60706	6.11783	8.01455	7.95632	8.18102	4.93801	6.79955	7.12614	Bcl2l12
ENSMUSG00000003198	15.7414	13.4889	14.1192	11.0302	10.3572	6.81778	7.7514	8.4116	4.8656	6.34357	5.19647	4.93825	10.3508	9.72513	8.03921	10.1862	8.42075	5.2728	Zfp959
ENSMUSG00000003199	100.586	91.9865	99.7046	220.668	219.733	221	127.013	129.67	124.835	171.248	157.02	193.801	170.391	151.03	147.89	100.186	95.101	96.4714	Mpnd
ENSMUSG00000003200	156.222	189.144	182.325	173.959	174.81	195.771	135.408	113.534	134.637	130.199	105.361	123.078	155.922	155.006	163.502	216.101	219.496	204.162	Sh3gl1
ENSMUSG00000003206	0	0.74271	0	0	0.515962	0	0.579226	0	0	0	0	0	1.62428	0.383924	0	0	0.157311	0	Ebi3
ENSMUSG00000003208	41.6408	41.7583	37.4653	34.9659	38.6795	31.55	29.9819	22.8462	26.7781	28.6489	25.9797	28.5414	31.4078	27.4106	25.1978	19.434	21.3395	16.5588	Ccdc94
ENSMUSG00000003226	82.7452	83.2814	87.4829	76.5126	72.0623	60.8833	59.0556	62.6223	44.152	58.63	63.2605	53.3054	84.8552	84.185	81.8042	70.2102	74.4186	78.9429	Ranbp2
ENSMUSG00000003227	0	0	0	0	0	0	0	0	0	0	0	0	0	0	0	0	0	0	Edar
ENSMUSG00000003228	5.88473	6.86391	4.21498	12.3011	11.8256	14.6735	2.14121	3.15444	2.77299	5.93344	8.29783	5.2746	6.6049	4.96736	4.44143	37.5091	39.8928	38.9292	Grk5
ENSMUSG00000003233	14.1586	10.6426	12.2539	23.5849	22.6733	25.1807	23.24	22.1625	16.3794	20.7883	19.3492	19.1534	13.3185	14.0286	12.4818	19.9173	20.1749	19.0423	Dvl3
ENSMUSG00000003234	66.0845	52.5243	60.0075	61.0825	63.6431	68.954	64.2066	59.4692	50.9341	58.7857	56.9904	60.8512	63.0443	62.2578	75.6801	50.1393	54.0725	55.7523	Abcf3
ENSMUSG00000003235	172.921	181.16	186.696	103.321	98.1984	105.376	92.0769	91.9745	92.5983	79.7909	79.6667	84.8509	150.817	150.617	164.708	91.5579	99.8558	96.3543	Eif2b5
ENSMUSG00000003269	67.6737	63.3126	65.4788	100.071	92.8732	100.896	74.3595	67.561	71.8791	93.7185	87.0736	93.5758	70.9781	61.1526	66.7153	80.2504	78.7503	81.4083	Cyth2
ENSMUSG00000003271	12.1946	9.0197	10.746	1.58974	1.37546	0.734835	4.11764	2.52755	7.61796	1.00571	0.623322	1.45736	14.9146	13.5326	12.2777	5.62669	5.5915	5.79292	Sult2b1
ENSMUSG00000003273	0	1.35354	0	0	0	0.376765	1.40746	0.647963	0.650981	0.187508	0	0	0.986714	0.699674	0.364931	2.25165	1.43344	2.13242	Car11
ENSMUSG00000003279	1.17171	0.86938	0.999219	0.480423	0.426325	0.512464	1.23638	0.918061	1.1437	0.127522	0.120749	0.135513	1.1557	1.16316	1.11683	0.159511	0.249131	0.241704	Dlgap1
ENSMUSG00000003282	1.28646	1.22866	1.14317	1.99772	2.06275	1.88103	0.319403	1.17636	0.664788	0.765941	1.11207	1.01742	2.16456	1.16439	1.49068	0.830339	1.10601	0.898709	Plag1
ENSMUSG00000003283	0.307002	0	0	0	0.577128	0	0.647891	0	0.599326	0	0.392308	0.275171	0	0	0	10.624	8.27009	7.85283	Hck
ENSMUSG00000003299	51.046	51.4675	52.3663	39.3518	38.5227	41.3151	26.9317	22.6515	29.2247	28.2896	25.2453	38.4946	49.3802	42.5676	49.1489	30.0352	27.077	27.1276	Mrpl4
ENSMUSG00000003308	40.6451	34.8107	37.6001	21.2751	18.9091	21.9566	24.2601	23.9331	24.7124	26.0871	22.472	23.9193	37.255	37.4246	39.3887	21.6002	21.8841	17.3778	Keap1
ENSMUSG00000003309	0	0	0	0	0	0.231098	0	0	0	0	0	0	0	0	0	0.172638	0	0	Ap1m2
ENSMUSG00000003316	76.6349	69.3706	68.4212	163.586	162.201	160.687	63.946	66.5352	50.8412	142.725	150.424	128.204	97.7456	101.179	97.4483	95.419	90.7547	87.5527	Glg1
ENSMUSG00000003341	0.272543	0.73751	0.385985	1.0659	1.92131	0.461903	0.57517	0.132397	0.532056	0.766266	0.522411	0.977142	0.672046	0.762471	0.596526	1.72528	0.976308	1.36938	Atp8b3
ENSMUSG00000003344	17.9099	15.2664	16.4024	57.9619	59.2565	65.1587	20.7882	17.7487	18.0062	40.8877	31.8121	39.3297	28.2642	28.3093	27.048	23.582	27.1512	27.4871	Btbd2
ENSMUSG00000003345	90.5921	85.3695	86.7874	117.278	108.624	117.965	122.924	121.571	129.398	112.488	102.864	100.13	98.0012	98.4783	96.2339	81.9572	86.9829	88.7056	Csnk1g2
ENSMUSG00000003346	127.453	112.904	121.904	181.038	170.137	188.566	287.374	258.146	292.983	240.916	207.697	241.129	130.625	119.92	136.755	147.873	180.841	161.566	Abhd17a
ENSMUSG00000003348	10.8554	9.6137	11.5537	13.5084	10.2035	10.9271	12.2876	10.3551	10.4033	11.0984	9.20585	9.55303	15.3793	15.5988	13.6079	8.66268	8.88027	10.9987	Mob3a
ENSMUSG00000003352	63.1955	56.5388	59.8609	46.4924	46.0496	43.0273	85.1462	76.9985	85.9971	22.1083	21.8329	20.8492	73.2958	74.1453	77.7197	70.7141	72.5006	67.1342	Cacnb3
ENSMUSG00000003354	2.37869	1.83909	1.60419	0.664497	0.958216	0.767883	3.94425	4.29198	2.98521	1.52864	0.868474	0.304581	1.34068	1.90134	1.11565	1.7209	2.8241	1.55217	Ccdc65
ENSMUSG00000003355	125.638	135.517	145.167	17.1806	11.5615	12.9048	177.999	141.699	162.941	17.7853	17.9635	22.0498	116.122	97.0892	128.841	28.1795	33.9907	40.1313	Fkbp11
ENSMUSG00000003360	116.505	108.382	115.004	52.4059	52.5946	51.775	74.2083	72.1043	63.5863	39.3466	36.8807	37.8	87.6076	90.9587	100.684	62.8388	66.235	66.6139	Ddx23
ENSMUSG00000003363	32.7274	27.0439	26.5448	92.1307	83.2016	94.3046	73.2392	63.8073	70.322	97.8193	86.4494	101.193	51.3449	58.53	48.5558	214.127	209.61	197.446	Pld3
ENSMUSG00000003378	0.994191	0.504434	0.821339	0.729043	1.05129	0.982884	1.04906	2.29407	1.33433	1.46749	0.873431	1.22528	0.490302	0.173836	0.136002	0.734247	0.462983	0.454117	Grik5
ENSMUSG00000003379	0.440801	0	0	0	0.414328	0	0	0	0.430264	0.247866	0	0	0.434777	0	0.4824	0	0.126324	0	Cd79a
ENSMUSG00000003380	87.2917	83.8731	79.2319	119.982	116.93	120.544	130.822	133.565	139.539	156.739	127.444	151.947	103.568	92.3157	101.529	155.898	150.578	139.842	Rabac1
ENSMUSG00000003382	11.9398	10.2341	9.44338	14.241	14.5131	16.7392	10.488	10.9322	8.54246	15.1501	16.3359	13.7275	12.5782	13.8159	10.809	13.2434	13.0955	12.278	Etv3
ENSMUSG00000003402	137.013	129.888	141.56	148.064	151.378	152.089	136.966	127.863	128.312	167.096	159.246	159.838	150.551	150.676	145.339	179.553	175.098	180.751	Prkcsh
ENSMUSG00000003410	0.0932145	0	0	0.0911392	0.0876162	0	0	0	0.0909862	0	0	0	0	0	0	0.0786769	0.106853	0.0851551	Elavl3
ENSMUSG00000003411	20.7765	16.0281	24.7784	8.19684	8.0513	12.5609	12.3077	12.2177	12.9862	3.07441	4.19204	2.94037	16.5378	14.0213	14.9586	6.4607	6.2152	7.49215	Rab3b
ENSMUSG00000003418	0	0	0	0	0	0	0	0	0	0.0942435	0	0	0	0	0	0.212194	0.120077	0	St8sia6
ENSMUSG00000003420	0.916624	0.826804	0.576958	0	0	0	1.28962	1.18742	1.19295	0.171808	0.195221	0.821587	1.20546	2.35067	0.66875	14.6997	15.2356	15.9101	Fcgrt
ENSMUSG00000003421	58.7198	52.4486	55.0076	48.4418	45.2757	51.8321	48.4067	46.1305	48.5843	35.4692	36.7853	38.6514	64.4782	54.3842	59.9938	47.6259	48.5112	53.8524	Nosip
ENSMUSG00000003423	69.9478	57.2144	67.2425	49.1168	54.6894	51.7294	46.6334	45.7179	57.1033	56.8529	43.8794	48.7315	54.2527	58.9285	58.8034	53.1349	44.4644	38.34	Pih1d1
ENSMUSG00000003429	1733.7	1620.41	1770.08	1144.83	1104.06	1156.84	1269.99	1164.3	1431.35	1194.48	1352.03	1217.2	1493.96	1480.51	1468.28	742.624	749.832	803.093	Rps11
ENSMUSG00000003435	86.7992	78.3944	83.2146	125.721	122.641	135.461	97.8212	95.5901	83.7455	117.415	97.0354	105.065	74.7328	77.6187	84.2599	108.059	104.065	99.2455	Supt5
ENSMUSG00000003436	0	0	0	0	0	0	0	0	0.219963	0.126716	0	0	0.22227	0	0.246616	0	0.0645802	0.205866	Dll3
ENSMUSG00000003437	56.603	57.8809	54.5004	102.284	110.27	98.1463	55.3904	55.9012	45.4034	80.7788	77.1055	77.3573	49.749	50.4327	58.878	83.8827	88.1187	88.4004	Paf1
ENSMUSG00000003438	111.029	106.517	100.311	54.0448	60.5025	58.1276	52.2663	46.4969	59.3261	46.69	48.16	52.3326	83.7861	67.1109	77.5133	37.3642	44.9162	41.7524	Timm50
ENSMUSG00000003444	35.0955	27.1342	31.7156	31.373	30.1602	33.4218	28.0389	31.6622	29.8521	27.3464	25.6271	23.8173	28.6817	23.8446	24.6905	30.4684	24.7129	25.1909	Med29
ENSMUSG00000003452	5.02104	4.79358	4.47482	2.0417	2.62439	2.30634	2.6986	2.59872	1.83215	0.83118	1.31922	1.15666	5.41527	5.21838	4.87863	2.79231	3.27454	2.95792	Bicd1
ENSMUSG00000003458	84.0173	77.6062	83.5969	52.6056	49.6609	53.3056	113.375	113.966	115.601	61.235	56.985	58.0727	100.399	102.043	101.848	194.468	196.324	203.101	Ncstn
ENSMUSG00000003464	74.7465	73.5721	79.6325	64.0294	59.4973	54.9705	57.9104	67.0603	62.1143	29.9137	33.1295	28.2171	94.813	93.3705	96.3549	76.0196	83.5116	82.8942	Pex19
ENSMUSG00000003469	0	0	0	0	0	0.249364	0	0.214429	0	0.620517	0.141015	0	0	0	0	0	0.0632486	0	Phyhip
ENSMUSG00000003476	0	0	0	0	0	0	0.132492	0	0	0	0	0	0.123846	0	0	0	0	0	Crhr2
ENSMUSG00000003477	0	0	0	0	0	0	0	0	0.783618	0	0	0	0	0.280744	0	0	0.460134	0.366699	Inmt
ENSMUSG00000003484	0	0	0	0	0	0	0.365334	0	0.337949	0	0.221215	0	0.341493	0	0	0	0.0992202	0	Cyp4f18
ENSMUSG00000003500	118.155	108.424	117.079	141.069	138.915	144.733	48.9652	58.1555	56.333	97.0279	82.8431	87.7294	88.8474	88.6382	93.8849	80.3087	84.5395	86.387	Impdh1
ENSMUSG00000003505	0	0	0	0	0	0	0	0	0	0	0	0	0	0	0	0	0	0	Psg18
ENSMUSG00000003518	32.373	31.5517	40.7968	40.3701	35.8441	36.112	73.3855	63.8382	59.8509	34.3246	32.2534	35.41	36.1249	32.8115	30.324	111.612	114.002	114.913	Dusp3
ENSMUSG00000003526	9.83505	10.043	10.5123	3.44728	4.01171	3.77396	3.91618	5.22845	5.07167	3.54776	3.55695	2.49491	3.29456	3.11488	7.10777	1.40964	0.638151	0.169523	Prodh
ENSMUSG00000003527	36.4525	40.6897	36.3529	34.7499	35.1198	41.9584	31.7331	28.5543	30.2439	27.7998	32.4615	25.9342	33.033	33.7809	35.9033	30.3828	29.7071	28.5138	Dgcr14
ENSMUSG00000003528	204.539	177.708	185.872	216.723	210.288	226.765	223.614	212.489	224.426	160.987	155.014	179.364	328.671	325.333	301.686	127.549	122.477	119.447	Slc25a1
ENSMUSG00000003531	20.2249	18.9223	18.6892	19.1435	19.2125	21.1496	18.6167	18.3956	20.7915	17.3009	16.2217	18.1279	21.2218	22.8734	25.1945	15.2546	15.1066	18.6728	Dgcr6
ENSMUSG00000003534	78.8347	64.9817	80.5293	122.459	126.198	134.216	136.419	127.176	117.92	107.268	88.7925	103.098	100.713	94.9379	95.108	437.959	448.259	418.102	Ddr1
ENSMUSG00000003541	479.272	384.161	368.87	991.616	860.412	960.475	463.78	445.233	478.347	1144.41	819.619	923.802	583.622	521.872	455.521	865.609	844.921	861.662	Ier3
ENSMUSG00000003545	1.646	1.5311	2.23399	1.81052	1.74054	2.55715	1.62829	1.5992	2.10873	1.21479	1.44606	1.19871	2.02938	2.87805	3.60266	0.607815	0.854966	0.469901	Fosb
ENSMUSG00000003546	34.8506	41.54	39.6943	49.2191	53.0361	51.2517	70.9215	68.7945	63.4454	29.5507	27.9224	34.956	77.4787	79.7014	74.4629	88.9466	88.222	75.5508	Klc4
ENSMUSG00000003549	23.1217	27.3736	29.2374	20.9922	21.151	19.36	33.7649	33.0948	30.4279	28.673	24.9299	26.4607	22.1949	22.8133	26.4334	17.0763	15.7963	13.2016	Ercc1
ENSMUSG00000003555	0.296513	0	0	0	0.278705	0	0	0	0.57885	0	0	0	0.292461	0	0	0	0	0	Cyp17a1
ENSMUSG00000003559	3.3011	3.4739	3.11676	0.358623	0.689521	0.41442	2.3222	3.56361	1.43208	0	1.17177	0	7.23553	5.13068	3.61263	0.928756	3.67897	1.67538	As3mt
ENSMUSG00000003573	18.67	19.1982	18.6851	20.2623	19.83	24.0477	79.7867	79.8124	76.5395	21.9414	20.1598	21.7545	20.9929	21.4149	19.0016	35.1409	33.3865	30.1887	Homer3
ENSMUSG00000003575	9.70666	8.78141	9.16461	16.0048	13.3886	13.8874	7.99997	7.81241	6.61542	11.9498	12.624	12.201	7.59122	6.74871	7.29131	7.51413	7.25877	6.34886	Crtc1
ENSMUSG00000003581	25.3216	24.1381	30.9712	40.2315	42.7333	46.1659	45.544	46.1281	43.8152	55.6597	50.9265	58.0301	16.4611	17.1063	20.4685	44.2022	39.9112	36.5385	Rnf215
ENSMUSG00000003585	8.61216	7.93355	7.43922	2.50821	1.89456	2.89846	8.89413	7.47717	6.43886	3.09108	1.63907	2.29935	11.2055	12.6876	11.0291	10.8262	7.6142	6.69579	Sec14l2
ENSMUSG00000003604	28.3817	24.5001	29.1006	11.552	12.5539	14.8003	13.5512	13.3507	13.7889	9.74886	10.1747	10.59	16.7203	17.5149	20.8004	12.7906	9.9369	9.97223	Aven
ENSMUSG00000003617	0.671386	1.09007	0.824062	0.0656439	0.189319	0.227571	13.0353	13.3721	10.682	0.604041	0.772148	0.902663	1.2582	1.92524	1.17559	60.4078	57.9713	55.1391	Cp
ENSMUSG00000003623	35.6673	37.906	37.7878	54.3241	53.6625	54.7961	69.9307	77.0836	72.9615	39.9135	40.2381	36.6117	80.3448	76.7313	65.0555	91.7052	96.2773	92.1587	Crot
ENSMUSG00000003644	59.7299	52.8566	54.5431	41.588	43.383	41.0713	15.4383	11.284	11.631	12.7222	12.9139	12.7083	64.7157	75.3223	71.4742	17.3141	17.3334	17.0862	Rps6ka1
ENSMUSG00000003657	0	0	0	0	0	0	0	0	0	0	0	0	0	0	0	0	0.211192	0.336614	Calb2
ENSMUSG00000003660	201.57	191.932	194.502	84.3262	81.9159	78.0497	95.6	97.8398	77.049	54.8709	55.2107	55.1437	167.543	172.403	179.872	106.905	104.82	101.526	Snrnp200
ENSMUSG00000003662	78.3474	80.9989	74.5413	58.1398	53.06	56.2906	66.1372	58.5538	65.1014	45.8628	45.438	41.9545	79.4562	80.0872	85.5212	85.2888	91.4223	84.0529	Ciao1
ENSMUSG00000003665	0	0	0	0	0.28884	0.694401	0	0.597118	0	0.172795	0.589025	0	0	0.214924	0	0	0.0880639	0	Has1
ENSMUSG00000003680	29.1435	25.697	27.413	30.6291	30.2659	31.5714	23.8414	23.7548	26.2094	21.4205	23.0841	21.1323	27.8839	29.3913	31.8937	26.6251	27.0575	25.5269	Taf6l
ENSMUSG00000003721	29.0334	27.5228	30.7295	41.2244	42.412	36.1466	38.6362	47.4324	50.1805	34.0032	32.3746	36.4656	46.1468	51.8645	46.9516	46.9816	45.2582	47.3024	Insig2
ENSMUSG00000003731	50.872	47.5229	47.4905	38.4478	39.1147	39.7926	44.1121	43.3055	39.2217	38.3736	41.6513	40.0369	51.4006	55.74	53.4794	48.9801	50.6291	56.6752	Kpna6
ENSMUSG00000003746	20.7048	18.736	17.7257	22.7824	20.5877	21.8891	12.9961	13.7773	12.0869	18.306	19.4819	19.3935	25.872	24.9576	23.1687	17.5881	17.4762	17.1509	Man1a
ENSMUSG00000003752	3.7672	2.13749	5.04841	3.92097	4.11208	5.62945	5.77034	3.77817	4.27024	3.89499	3.02815	4.57477	4.79448	4.50466	4.3887	7.5902	5.25867	6.66095	Itpkc
ENSMUSG00000003762	8.04822	6.53362	9.33565	8.88077	7.781	9.48306	16.7422	13.9632	15.9361	8.79255	7.78688	8.65652	13.1548	11.2579	12.5825	12.1304	10.9061	9.76815	Coq8b
ENSMUSG00000003778	33.6436	32.1175	36.3841	23.7408	23.845	24.0222	18.8018	19.6592	15.8006	16.6085	17.3666	13.9137	15.7876	16.729	17.1203	11.1139	11.2167	10.0978	Brd8
ENSMUSG00000003779	163.1	155.893	153.672	34.2428	31.3288	30.0124	29.1001	29.9172	26.9188	8.08667	7.24281	6.36925	104.132	98.8078	118.871	16.1368	17.455	18.3929	Kif20a
ENSMUSG00000003808	80.5286	74.2972	80.7085	44.4186	47.4906	42.5347	59.287	47.301	51.5275	40.9845	35.9896	39.8318	60.7227	60.4794	62.8823	47.5428	46.1148	51.5868	Farsa
ENSMUSG00000003809	49.6727	49.2228	54.6053	76.3845	62.0335	68.2437	52.9064	49.8465	49.8511	55.7316	49.3199	50.3753	57.7346	56.1081	60.7407	44.6816	42.0369	40.9042	Gcdh
ENSMUSG00000003810	52.5055	51.604	48.6217	47.7225	45.1671	46.1302	44.5886	43.8302	39.1963	33.1617	33.5476	29.1406	45.242	45.536	50.1975	36.0207	34.9329	32.0029	Mast2
ENSMUSG00000003812	12.8712	12.7387	13.2776	16.7795	16.803	15.4852	22.2587	19.6842	17.1003	11.9956	11.422	13.5663	16.4568	19.588	17.3464	17.3016	16.9402	17.8552	Dnase2a
ENSMUSG00000003813	102.68	96.1028	95.7694	81.8746	75.6645	74.3389	57.5922	69.2513	58.3837	80.1601	82.3255	79.0777	95.8686	92.906	107.46	62.4753	59.2799	59.4232	Rad23a
ENSMUSG00000003814	1781.57	1672.17	1778.93	2172.09	2021.89	2074.4	1700.59	1609.8	1680.64	2554.82	2219.47	2331.02	1520.11	1604.14	1685.64	2110.74	2065.43	2174.73	Calr
ENSMUSG00000003824	16.6436	15.4543	14.4817	3.50988	3.9877	1.84362	5.50971	5.39014	4.45962	2.93611	1.25108	0.877528	12.8754	13.9231	14.2857	5.23353	5.51786	9.54015	Syce2
ENSMUSG00000003847	36.9734	33.051	34.7768	63.3826	63.2976	61.4776	42.8491	45.7007	28.7216	50.4238	48.8772	45.6066	34.5379	34.1696	34.267	42.5632	40.2098	37.8631	Nfat5
ENSMUSG00000003848	79.7743	76.0288	78.6245	37.1077	31.8636	32.6813	33.0488	28.8187	29.1328	26.003	24.6024	26.4215	50.8812	50.6403	55.8495	32.5001	29.1444	25.0778	Nob1
ENSMUSG00000003849	81.4699	69.943	74.5777	31.1346	19.4358	33.6425	9.6003	8.83949	7.266	26.0449	14.2686	12.603	144.805	127.844	124.007	8.7264	8.65158	12.0895	Nqo1
ENSMUSG00000003863	5.69152	4.84045	4.91309	1.03347	1.45206	1.65359	2.57385	1.73791	1.746	0.274319	0.1039	0.29151	7.21766	7.33582	7.65232	4.39212	4.49707	2.67399	Ppfia3
ENSMUSG00000003865	43.3172	39.1935	40.7716	30.9451	32.6482	31.6685	47.123	44.431	40.0563	24.2068	24.078	24.0409	65.4767	65.4699	59.88	34.1844	35.2042	35.7741	Gys1
ENSMUSG00000003868	164.656	165.29	170.715	58.6403	68.4388	65.2634	73.0938	75.687	78.4158	53.3872	46.9461	54.154	111.981	103.552	118.192	36.0518	42.4934	43.266	Ruvbl2
ENSMUSG00000003872	0.877987	1.18793	1.65792	4.2922	1.65051	3.96801	0	0.853025	1.2855	0.740549	0.560976	0.786956	0.865988	2.14924	0.480422	0.370529	0.503222	0.401038	Lin7b
ENSMUSG00000003873	209.056	196.842	199.691	156.987	167.007	186.477	288.536	271.609	311.856	194.778	167.422	198.704	272.521	255.093	242.61	103.876	92.4939	88.2312	Bax
ENSMUSG00000003882	0	0	0	0	0	0	0	0.267634	0	0	0	0	0	0	0	0	0	0	Il7r
ENSMUSG00000003923	37.1919	34.0696	39.8972	24.6199	22.0359	26.6518	28.4027	35.4315	42.3768	27.0164	27.7391	25.4234	34.828	31.3766	35.317	31.0251	29.3208	33.7119	Tfam
ENSMUSG00000003929	3.86954	5.10467	4.01881	4.16174	3.54622	4.80924	3.98103	3.57155	3.30491	2.23027	2.47238	1.82088	4.19833	4.53318	4.23471	3.91927	4.29708	4.06523	Zfp81
ENSMUSG00000003934	2.42129	3.27605	1.90507	1.97282	2.46553	4.10358	3.83239	2.54849	1.77256	2.83648	1.93381	1.80854	0.995084	0.705609	1.76653	0.85153	0.404767	0.921645	Efnb3
ENSMUSG00000003948	19.1903	15.5303	18.6267	41.2086	40.6272	36.8802	18.1677	21.9555	19.6069	32.2718	33.69	32.1507	25.8271	26.3418	26.497	11.3533	12.7979	10.8136	Mmd
ENSMUSG00000003949	0	0	0	0.0939903	0.0903571	0.108614	0	0	0.0938325	0.0540549	0.061421	0	0	0	0	0.0811381	0	0	Hlf
ENSMUSG00000003955	210.374	186.11	210.085	200.746	198.69	172.556	227.321	255.491	248.783	201.329	242.335	201.254	331.2	355.816	280.036	193.784	171.01	192.185	Fam162a
ENSMUSG00000003970	7787.44	7825.78	7820.37	4270.35	4360.19	4352.21	4466.34	4275.26	4738.8	3541.86	3169.53	3607.55	7032.11	6841.04	7270.73	2002.31	2096.76	2073.26	Rpl8
ENSMUSG00000003974	0	0	0	0	0	0	0	0	0	0.118446	0	0	0	0	0	0	0.12073	0	Grm3
ENSMUSG00000003992	2.58158	2.51053	3.65612	5.12708	4.54975	4.55753	3.74558	3.52713	3.14983	2.35892	2.93809	2.2416	2.38715	3.55471	2.8252	40.3788	40.7364	39.429	Ssbp2
ENSMUSG00000004018	8.95185	11.3389	9.71076	11.9184	9.84643	12.4815	3.61758	4.8113	3.53232	8.4609	8.8837	7.34084	9.20523	8.25915	8.12913	4.34053	3.27497	2.78396	Fancl
ENSMUSG00000004031	0.0732574	0	0	0	0	0	0	0.0711746	0	0	0	0	0	0	0	0	0	0	Brinp2
ENSMUSG00000004032	70.3558	64.5949	65.9524	32.4293	29.2863	29.5256	78.481	77.6323	84.8613	34.7577	28.5771	37.3863	121.936	113.528	112.193	152.276	154.818	159.764	Gstm5
ENSMUSG00000004035	2.40692	4.34214	4.92378	5.49112	3.39356	4.98572	10.1591	14.8105	11.7469	1.12786	3.84466	1.79781	16.2225	19.9204	11.8533	13.5436	11.4962	14.2923	Gstm7
ENSMUSG00000004038	0.489891	0	0	0	0	0	0	0	0.478181	0	0	0	0	0	0	0	0.140392	0.447535	Gstm3
ENSMUSG00000004040	27.5721	24.9919	26.6689	49.1708	45.686	44.0249	27.2443	26.3952	22.3726	31.1596	30.3663	27.9158	36.7036	39.6054	37.3303	69.3608	65.2987	65.2799	Stat3
ENSMUSG00000004043	2.52109	3.16743	3.48545	1.05641	1.52337	1.01731	2.56522	2.53689	2.46082	0.759444	0.51776	0.887739	4.35161	3.65247	2.95608	6.07973	5.98632	4.853	Stat5a
ENSMUSG00000004044	490.772	503.407	517.97	460.414	438.915	462.053	200.455	201.791	205.178	253.312	259.002	258.22	492.542	485.006	516.121	293.484	278.518	287.716	Cavin1
ENSMUSG00000004054	52.718	50.7529	46.743	75.8297	66.3869	71.0185	50.4571	41.3694	38.7583	56.4372	44.9111	50.2811	55.3307	54.716	61.9461	60.184	64.0628	63.1329	Map3k11
ENSMUSG00000004056	26.0285	28.7585	26.7859	23.4237	21.9257	23.8118	29.5559	23.7135	22.6811	20.612	22.1548	23.0877	25.4063	25.9524	27.8935	22.4253	23.0486	24.1895	Akt2
ENSMUSG00000004069	70.7589	68.4159	69.4426	58.4288	57.0961	56.9464	53.3563	50.8825	50.3182	54.5589	52.7628	50.326	67.201	72.2242	72.4057	44.8965	52.7884	52.3428	Dnaja3
ENSMUSG00000004070	52.1446	45.8591	47.3181	52.9664	56.0926	57.9341	46.7692	45.8773	48.3532	58.154	48.1245	49.8541	44.0029	49.64	53.5782	46.7019	47.404	52.9291	Hmox2
ENSMUSG00000004071	22.9135	22.5334	19.2067	26.5562	27.841	31.1931	48.71	49.7366	47.3499	24.009	22.1388	23.7437	25.3565	26.9702	25.8097	31.2269	29.7894	29.7138	Cdip1
ENSMUSG00000004085	29.9821	27.4142	28.7846	18.0825	16.4936	19.2556	26.7748	26.4927	26.7393	14.1972	15.5672	14.7663	22.6617	26.223	25.4893	59.7757	64.3599	63.6597	Map3k20
ENSMUSG00000004096	281.264	259.419	269.804	177.473	189.057	177.371	188.081	187.474	199.521	129.422	157.246	109.562	260.888	272.488	269.779	240.504	249.661	262.175	Cwc15
ENSMUSG00000004098	0	0	0.0890561	0	0	0	0.199058	0.274925	0	0.0530388	0	0	0	0	0	0.636903	0.702804	1.12019	Col5a3
ENSMUSG00000004099	126.151	130.752	122.477	59.0751	54.8275	58.2329	37.0219	37.3868	31.6124	25.1629	24.9761	25.9074	66.2924	66.6145	76.5072	19.62	18.7621	22.2694	Dnmt1
ENSMUSG00000004100	82.6068	75.0909	71.1788	41.5601	39.9536	40.0521	48.0682	50.9601	52.2934	33.4624	32.0781	35.6552	30.5344	32.646	35.2833	23.2863	21.5127	21.2473	Ppan
ENSMUSG00000004105	2.86079	4.70013	3.47276	13.5859	15.7497	14.0836	6.14518	7.14717	5.38535	46.7082	46.6103	44.049	3.12402	4.28754	3.68983	18.1097	17.7436	16.4274	Angptl2
ENSMUSG00000004110	0	0	0	0	0	0	0	0.0247339	0	0	0.0162658	0	0	0	0	0.0429748	0.036478	0.0465133	Cacna1e
ENSMUSG00000004113	0	0.0874041	0.121984	0.189484	0.12144	0.145977	0.204494	0.251051	0	0.0726496	0.0825495	0.115803	0.0637166	0.316268	0.282783	0.545246	0.555382	0.826198	Cacna1b
ENSMUSG00000004127	20.5332	18.1944	18.9305	9.68377	8.32552	8.00616	10.8757	9.15328	10.1391	6.47482	8.02598	6.20695	9.53065	13.1221	12.4251	11.7578	13.5225	13.9029	Trmt10a
ENSMUSG00000004151	0.289823	0.326779	0.456064	0.708427	0.227014	0.272883	0	0.0469305	0.0471491	0.0271616	0.030863	0	1.00052	0.743246	0.845796	0	0.0138428	0	Etv1
ENSMUSG00000004187	1.22605	1.93535	1.35052	25.7733	25.3532	30.245	10.5654	11.3164	7.18047	17.3504	16.1896	17.9493	2.41859	4.71629	2.90714	6.20904	4.09919	2.61345	Kifc2
ENSMUSG00000004207	380.106	393.317	390.26	968.012	978.993	975.289	2401.57	2312.89	2217.66	2131.97	2096.63	2162.08	498.419	513.197	503.577	2297.93	2255.06	2195.71	Psap
ENSMUSG00000004221	79.2712	80.2539	78.583	34.5333	36.5481	34.1798	92.6711	94.6369	83.6375	33.0415	35.5201	34.4969	87.7173	90.2259	86.7521	120.849	109.479	111.05	Ikbkg
ENSMUSG00000004231	43.4577	35.9862	33.0714	55.6087	58.9279	63.0533	37.8376	28.7249	28.7428	28.7764	24.6561	29.1607	37.945	33.9654	42.7509	36.3794	35.8647	35.3615	Pax2
ENSMUSG00000004233	13.1776	12.8607	11.7279	20.3825	21.016	22.2113	9.11798	8.50034	7.69649	16.7026	17.9435	15.9744	11.0799	11.0296	10.875	6.10824	7.24328	6.51252	Wars2
ENSMUSG00000004263	6.70171	3.96704	3.5592	4.36834	3.14961	3.94375	3.83045	2.30604	3.6796	3.37588	1.60573	3.00344	3.02964	3.22246	4.88944	7.77772	5.76168	5.73964	Atn1
ENSMUSG00000004264	218.516	233.486	232.409	136.298	131.841	135.449	159.854	150.878	159.843	104.904	116.329	117.206	189.462	178.686	192.255	108.183	108.66	100.837	Phb2
ENSMUSG00000004266	4.81342	3.41138	2.81334	0.672323	0.646334	0.776926	1.69303	1.33616	1.78985	0.128887	0.439351	1.23267	5.65195	4.32839	5.5185	0.58039	0.131373	0.628179	Ptpn6
ENSMUSG00000004267	0.273006	0	0.257761	1.06771	0.898136	1.69652	1.1523	0.397867	0.799441	0.767569	0.697732	0.489402	0.942464	0.859239	0.448155	0.691287	0.782374	0.872908	Eno2
ENSMUSG00000004268	99.8312	99.9917	105.253	56.125	55.1284	54.2044	44.6236	48.2271	47.9103	36.8782	39.1572	42.6276	74.6707	76.5137	81.9393	38.62	38.5034	36.9866	Emg1
ENSMUSG00000004270	167.244	170.71	164.955	260.172	257.689	258.685	160.507	149.696	160.368	166.646	179.938	175.446	244.433	249.474	226.256	155.094	144.967	145.962	Lpcat3
ENSMUSG00000004285	239.861	250.146	225.896	484.992	493.504	509.934	381.88	334.007	370.947	439.281	438.534	448.938	307.498	275.938	280.349	432.443	390.443	398.505	Atp6v1f
ENSMUSG00000004296	0	0	0	0	0	0	0	0	0	0.1836	0	0	0	0	0	0.275589	0	0	Il12b
ENSMUSG00000004317	67.3541	65.1804	60.9983	38.1639	35.4235	33.3297	46.0397	48.8206	37.8261	22.1692	25.5127	22.4694	63.17	62.9934	66.1	52.3528	50.8831	52.8723	Clcn5
ENSMUSG00000004319	17.2686	16.9508	16.695	24.1675	24.2234	24.0594	15.8	17.8742	14.4321	15.2952	16.3699	14.6014	21.5968	22.2872	19.2688	28.2299	29.477	32.3759	Clcn3
ENSMUSG00000004328	0	0	0	0.0935841	0	0	0	0	0	0	0.0611556	0	0.0944069	0.0669435	0	0	0	0	Hif3a
ENSMUSG00000004341	0	0	0	0	0	0	0	0	0	0	0	0	0	0	0	0	0.269084	0	Gpx6
ENSMUSG00000004344	0	0	0	0	0	0	0	0	0	0	0	0	0	0	0	0	0	0	Gpx5
ENSMUSG00000004347	0	0	0	0	0	0	0.0337716	0	0	0	0	0	0	0	0	0.0270137	0.0183439	0	Pde1c
ENSMUSG00000004356	59.823	58.1075	61.001	10.8363	10.4766	9.39168	29.6354	31.6919	25.2012	12.3225	13.1568	14.2235	32.1114	34.6616	39.3501	21.4729	20.7893	23.0684	Utp20
ENSMUSG00000004359	0	0	0	0	0	0	0	0	0	0	0	0	0	0	0	0	0	0	Spic
ENSMUSG00000004360	1.55912	0.15068	0.736029	4.57324	4.39646	3.64901	4.11294	4.76079	4.67426	3.50683	5.19435	3.79314	2.30672	1.40202	1.82813	7.42581	8.07448	9.35983	9330159F19Rik
ENSMUSG00000004364	93.576	103.963	100.794	95.6163	93.7785	89.1984	67.8668	76.83	65.867	88.2658	94.9885	87.2997	100.097	103.057	105.147	85.3229	93.0654	85.365	Cul3
ENSMUSG00000004366	0	0	0	0	0	0	0	0	0	0	0	0	0	0	0	0	0	0	Sst
ENSMUSG00000004371	0	0	0	0.624204	0	0	0.336826	0.620266	0.623156	0.538481	0.407906	0.572225	0.629692	0.223256	0.349332	1.0777	0.548867	1.74966	Il11
ENSMUSG00000004383	15.5408	13.8364	13.6086	38.8138	35.9511	37.8473	26.9344	21.5141	22.5575	33.0986	34.6249	34.0661	23.7472	22.9777	25.2909	64.6341	67.2201	68.1906	Large1
ENSMUSG00000004393	149.849	150.603	162.309	95.9401	97.2364	99.6944	106.751	99.7691	98.9964	91.2476	81.4875	89.0873	117.541	116.155	116.264	107.218	96.6408	98.6744	Ddx56
ENSMUSG00000004394	117.362	120.092	113.314	225.462	207.323	212.231	130.063	126.918	131.826	190.519	196.133	204.837	141.062	138.8	131.019	254.864	245.067	243.523	Tmed4
ENSMUSG00000004415	0	0	0	0	0	0	0.0828882	0	0	0	0	0	0	0	0.0859658	0	0.135069	0	Col26a1
ENSMUSG00000004446	39.2585	36.4723	38.0911	65.6251	71.7609	69.4988	54.5973	56.7741	55.6259	56.9687	57.1028	60.809	36.2238	39.9843	35.4398	129.947	136.251	136.846	Bid
ENSMUSG00000004451	34.0013	35.9574	35.6696	20.8892	20.3266	21.0482	42.2012	44.2993	44.2514	18.6797	20.5593	16.5808	36.6205	43.5524	39.0634	88.8446	91.9148	86.1632	Ralb
ENSMUSG00000004455	63.587	61.163	66.7659	43.4649	40.0217	34.9685	34.241	36.2657	35.5191	30.9037	28.4036	29.7581	55.6877	54.5746	60.5557	84.384	80.2546	78.6519	Ppp1cc
ENSMUSG00000004460	137.341	132.655	139.041	92.1743	79.2838	76.4667	99.2667	103.934	98.4124	87.0488	86.8641	86.0997	115.693	109.105	124.672	196.832	202.14	213.583	Dnajb11
ENSMUSG00000004462	22.5809	28.6227	21.5443	8.13406	14.0753	8.86248	14.7979	14.318	14.1527	9.48964	11.0865	9.16111	25.0856	21.6117	25.7523	21.6673	24.2498	26.2742	Tbccd1
ENSMUSG00000004473	0	0	0	0.210863	0.608136	0.24367	0.227567	0	0.210509	0.12127	0.27559	0.193304	0.212717	0.150836	0	0.182029	0.185413	0	Clec11a
ENSMUSG00000004500	6.45475	9.64311	7.61788	5.52217	5.18231	4.86197	7.09479	5.61798	5.77541	4.3101	4.63968	3.61595	8.22344	9.68733	8.38836	11.1232	8.78647	9.70494	Zfp324
ENSMUSG00000004508	19.2633	18.7375	17.0078	23.6194	19.0851	23.0589	21.3153	21.7506	19.311	13.4081	16.4328	14.4661	17.0487	17.3326	16.4091	36.385	37.509	38.62	Gab2
ENSMUSG00000004530	68.6508	63.1227	68.9585	89.2151	82.0809	88.3784	64.165	54.2374	56.5658	65.9576	63.7356	63.5583	64.0419	64.2365	65.3837	97.4337	95.3025	93.4962	Coro1c
ENSMUSG00000004535	78.0391	77.669	83.3314	89.4377	84.7116	80.6196	77.4624	84.1893	73.2245	88.5954	93.5628	80.3767	107.28	104.936	103.132	102.98	108.487	109.991	Tax1bp1
ENSMUSG00000004540	4.58748	4.96555	6.35258	0	0.287465	0	3.22712	5.34847	2.98521	0	0.195407	0.274123	0.904958	2.139	1.00408	0	0	0	Psg17
ENSMUSG00000004542	0.801557	0	0.567597	0	0	0	0.422898	0.194692	0.586797	0.112681	0.128036	0	0	0.140153	0.2193	0	0.057427	0	Psg19
ENSMUSG00000004552	0	0	0	0.198091	0.380868	0	18.1716	18.1094	15.4252	3.87344	4.53072	3.45032	0.399666	0	0	4.95913	4.23846	3.7017	Ctse
ENSMUSG00000004558	13.9907	11.7671	14.1019	4.4365	3.90959	2.99061	14.3638	14.3277	12.3644	3.72091	3.62397	5.08383	24.9882	30.81	25.0355	4.46816	2.70906	3.1089	Ndrg2
ENSMUSG00000004561	11.6478	12.2575	8.70625	8.06685	6.69061	6.94576	6.31604	8.80185	7.8954	4.73031	5.685	5.94509	4.78693	5.31788	6.90464	6.69071	4.77519	4.72922	Mettl17
ENSMUSG00000004562	27.2611	25.0649	25.0368	8.84436	11.7637	11.4105	39.6182	37.6825	33.9271	7.00264	7.6402	6.9972	25.2997	26.9965	28.4099	22.382	21.4131	21.2251	Arhgef40
ENSMUSG00000004565	29.6687	26.6121	23.3224	33.9292	26.5797	32.4739	36.1279	30.6911	28.8302	25.434	22.2145	23.8028	30.1777	33.9973	31.6713	36.4445	32.4722	32.4879	Pnpla6
ENSMUSG00000004567	22.8676	18.9782	23.9182	67.2417	66.0807	67.3303	39.1098	39.4793	36.0952	61.186	58.7151	64.7663	23.0582	24.9716	22.7928	44.486	42.0972	42.0139	Mcoln1
ENSMUSG00000004568	37.9458	40.7832	40.883	57.7459	53.7879	57.4814	51.0188	48.5365	43.8341	40.1794	36.8561	36.8915	47.6895	46.7651	45.6292	77.4221	78.5105	77.0178	Arhgef18
ENSMUSG00000004591	47.9803	49.2622	50.3867	38.1831	34.7382	31.6137	31.6296	32.7573	24.3903	26.2786	25.8443	24.0063	48.8988	46.29	45.4671	45.0439	45.6382	46.5657	Pkn2
ENSMUSG00000004609	0	0	0	0	0	0	0	0	0	0	0	0	0	0	0	0	0.071054	0	Cd33
ENSMUSG00000004610	34.7608	35.0873	35.4244	29.1317	22.8194	26.8066	36.0971	31.6283	39.8541	20.7873	17.6269	24.7276	45.7144	44.7647	35.0221	47.9679	59.4537	65.527	Etfb
ENSMUSG00000004612	0	0	0	0	0	0	0	0	0	0	0	0	0	0	0	0	0.402743	0	Nkg7
ENSMUSG00000004626	60.9973	59.3383	61.3819	53.9019	60.9627	53.2154	87.9911	99.472	94.0568	33.4309	29.0079	31.8349	84.8384	75.9272	75.8795	85.3727	83.6848	82.104	Stxbp2
ENSMUSG00000004630	0	0.475367	0	0	0	0	0	0	0	0	0	0	0	0	0	0	0	0	Pcp2
ENSMUSG00000004631	0	0	0.114282	0	0	0	0.0638611	0.0588002	0	0	0	0	0	0	0	0	0.0346878	0.110577	Sgce
ENSMUSG00000004633	33.9246	28.1085	29.8392	23.9857	26.9016	25.8447	26.702	27.2699	25.8869	14.2915	16.0978	13.0741	33.788	34.3926	31.8051	7.36831	5.35187	4.64368	Chn2
ENSMUSG00000004637	3.21976	2.47716	2.92075	7.03688	7.47696	7.34708	5.79567	5.94975	4.86825	6.67399	6.29266	6.33773	4.85704	4.81292	3.31634	7.03382	6.87509	6.9209	Wwox
ENSMUSG00000004642	38.6871	41.6179	39.9199	18.9129	22.454	22.2138	14.7228	12.6318	13.8255	10.9365	12.2917	11.3692	21.3728	21.2915	27.1842	12.4012	12.9043	13.2292	Slbp
ENSMUSG00000004651	0	0	0	0	0	0	0	0	0	0	0	0	0	0	0	0	0	0	Tyr
ENSMUSG00000004654	0	0	0	0	0	0	0.194349	0	0.179781	0	0	0	0	0	0	0.155459	0.263914	0	Ghrhr
ENSMUSG00000004655	2.93375	4.96177	3.92406	0	0	0.276227	0.257973	0.237529	0	0.549891	0.781031	0.438263	4.09935	5.1297	3.74572	10.3175	7.91703	8.26365	Aqp1
ENSMUSG00000004661	5.23396	4.35793	5.01771	6.0622	4.84394	8.00616	4.41827	3.20756	2.75092	2.08281	2.41808	2.59826	3.73284	5.29388	4.58232	1.01947	1.26918	1.10341	Arid3b
ENSMUSG00000004665	248.022	218.656	227.763	272.367	255.458	254.567	538.574	527.6	563.95	165.45	156.468	169.889	296.907	287.227	287.714	1279.85	1324.14	1279.1	Cnn2
ENSMUSG00000004667	225.869	224.566	225.293	250.004	267.019	269.061	210.415	194.909	218.591	296.623	278.795	305.94	199.294	202.725	207.961	110.244	102.918	116.245	Polr2e
ENSMUSG00000004668	0.162701	0.17611	0.122893	0.0318158	0	0.0367659	0.0343362	0	0	0.0182977	0	0.0291665	0.0962867	0.0455177	0.0712222	0.192258	0.242458	0.148634	Abca13
ENSMUSG00000004677	42.3253	39.7622	36.5642	84.6927	84.6403	86.6403	70.8794	72.4212	62.472	83.6849	79.5964	76.1811	44.6201	48.179	44.8193	69.2791	69.1919	66.6086	Myo9b
ENSMUSG00000004698	0	0	0.041349	0.0428196	0.0411644	0.0989634	0.231058	0.0425495	0.0427477	0.0246261	0	0.157016	0	0	0.0479275	0.258751	0.200808	0.120024	Hdac9
ENSMUSG00000004707	0	0	0	0	0	0	0	0	0	0	0	0	0	0	0	0.983521	1.0018	1.24192	Ly9
ENSMUSG00000004709	0	0	0	0	0	0	0	0	0.128567	0	0	0	0	0	0	0	0.0754936	0	Cd244
ENSMUSG00000004730	0	0	0	0	0	0	0	0	0	0	0	0	0	0	0.216597	0	0	0	Adgre1
ENSMUSG00000004748	2.2172	0.999967	1.39559	0.722611	0.347339	0.41752	2.72949	0	1.4428	1.87012	1.41664	0.331219	5.46724	1.80917	2.42643	3.74281	1.69439	1.35033	Mtfp1
ENSMUSG00000004768	13.5659	11.9569	13.0279	8.48887	7.57783	7.79515	7.1982	7.45622	8.17195	5.79744	5.10156	4.58581	11.469	11.1146	13.0646	11.7119	11.6408	12.5346	Rab23
ENSMUSG00000004771	99.8145	88.8721	86.7419	220.58	209.229	239.377	145.414	142.858	155.676	178.76	187.759	175.468	121.316	142.324	116.047	132.622	151.635	145.111	Rab11a
ENSMUSG00000004788	165.247	158.581	162.774	127.589	118.493	100.859	182.636	159.887	187.902	111.887	104.711	113.299	178.783	174.196	172.265	135.449	144.411	129.172	Eif2b2
ENSMUSG00000004789	124.768	118.632	126.047	91.8373	93.0238	87.6791	76.5676	77.2233	71.1561	72.9158	72.1199	74.2533	106.23	110.054	107.351	60.4521	59.7081	58.7394	Dlst
ENSMUSG00000004791	3.98224	2.09535	5.01316	1.29786	1.03974	0.999861	25.6791	23.4291	26.7775	4.6029	4.66472	3.76766	7.85564	8.20087	4.11594	11.0172	8.81276	10.1054	Pgf
ENSMUSG00000004798	5.58756	5.52466	5.37699	28.3665	27.2699	25.1312	24.7176	24.5336	18.6694	37.2802	38.859	36.695	9.96256	12.25	8.34914	30.8363	32.4873	30.9213	Ulk2
ENSMUSG00000004814	0	0	0	0	0	0	0	0	0	0	0	0	0	0	0	0	0	0	Ccl24
ENSMUSG00000004815	7.50435	6.76901	8.01313	12.0541	10.6645	12.1127	15.1772	14.0612	10.2898	9.74564	8.9046	11.2105	5.287	5.99838	6.55048	7.69127	5.47885	5.63133	Dgkq
ENSMUSG00000004821	0	0	0	0	0	0	0	0	0	0	0	0	0	0	0	0	0	0	Tmed11
ENSMUSG00000004837	0.358197	0.969293	0	0.350223	0	0	0.377967	0.348013	0.349635	0	0	0	0	1.0021	0.392	1.20933	1.02651	0.654455	Grap
ENSMUSG00000004842	0.16506	0	0	0	0	0	0	0	0	0.0928145	0.105462	0	0	0	0.180637	0	0	0.150789	Pou1f1
ENSMUSG00000004843	170.171	131.906	154.07	138.026	110.028	132.259	114.67	125.612	111.872	88.8116	88.4114	84.8768	195.762	200.645	190.819	186.986	187.058	187.061	Chmp2b
ENSMUSG00000004846	53.2956	47.6886	52.0639	48.3572	48.2246	47.8521	58.3366	53.8516	55.351	50.4271	41.2261	47.8972	48.3619	51.1913	51.6372	136.031	132.45	125.549	Plod3
ENSMUSG00000004849	381.316	404.439	403.06	275.121	273.275	297.787	345.939	322.214	345.391	204.723	199.949	194.854	369.188	363.971	383.725	429.622	427.141	419.886	Ap1s1
ENSMUSG00000004864	0.424767	0.574716	0	0	0	0.479927	0.896421	0	2.07306	0.23885	0.271398	0.380727	0	0	0	0.717042	0.121729	0	Mapk13
ENSMUSG00000004865	53.5928	55.8476	56.5086	55.6543	54.3164	47.9905	40.885	41.5906	38.0803	49.9016	53.1712	48.6926	27.645	29.8933	33.9516	37.8734	37.986	38.4375	Srpk1
ENSMUSG00000004872	4.56746	3.79218	4.01838	4.66877	3.31744	5.51245	2.51931	2.82393	2.43179	1.8095	1.79078	2.32608	3.17401	4.79176	4.20328	3.06658	2.8856	3.22425	Pax3
ENSMUSG00000004880	73.3843	83.411	86.8627	30.7314	27.8951	25.3009	18.5046	16.907	12.6406	17.5223	21.0305	18.3785	56.2819	56.7032	63.0371	7.85629	7.69306	9.36581	Lbr
ENSMUSG00000004885	1.94326	1.97195	1.83474	1.425	0.456638	0	0	0.944006	1.89681	3.27813	2.48323	3.91901	0.958351	0.339781	1.06332	0.410048	0.835341	0	Crabp2
ENSMUSG00000004891	102.904	119.456	113.224	105.409	111.966	104.844	161.185	176.518	138.55	172.747	176.332	168.947	80.0724	83.5932	98.2641	113.976	118.39	118.972	Nes
ENSMUSG00000004892	0	0	0.149208	0.154515	0.148542	0.535666	0.333511	0.307081	0.308511	0.355454	0.201946	0.141648	0.467621	0.110529	0.345894	0.266774	0.498176	0.28874	Bcan
ENSMUSG00000004894	0.270876	0	0.25575	0.529691	0.763824	0.306052	0	0	0	1.21853	0.519216	0.728374	0	0.189452	0	0	0.155254	0	Hapln2
ENSMUSG00000004895	143.504	139.102	152.246	118.769	114.178	126.185	96.5367	101.669	96.767	105.985	97.9453	97.0858	126.754	133.109	136.285	115.183	105.574	112.368	Prcc
ENSMUSG00000004896	10.937	10.2764	11.1868	19.7039	17.5144	22.1974	19.0207	18.4973	15.0249	13.4389	16.1113	14.6138	6.99195	6.87031	8.64441	8.12015	9.46097	9.62138	Rrnad1
ENSMUSG00000004897	1265.49	1291.81	1289.59	365.229	345.648	345.018	557.393	540.37	563.398	295.902	286.662	296.145	1069.82	1066.14	1114.34	569.443	543.768	560.579	Hdgf
ENSMUSG00000004902	0.672159	0.909441	0	0.657194	0	0.759444	0	0	0.656091	1.32286	0.644197	0	0	0.235055	0	0.283665	0.288938	0	Slc25a18
ENSMUSG00000004929	100.165	109.244	99.9651	82.1709	80.9038	83.6239	59.6114	54.8873	53.7799	58.465	47.857	55.8704	79.6377	77.4253	80.3027	28.1811	29.6872	24.4708	Thop1
ENSMUSG00000004931	39.1127	42.3962	39.6562	28.4641	34.0482	34.6504	43.3818	34.546	40.3469	31.9904	21.8666	29.4801	49.5378	46.9397	49.6134	35.8263	38.5939	29.6405	Apba3
ENSMUSG00000004933	0.838808	0.945768	0.923962	0.136689	0.394216	0.473868	1.03262	1.22244	1.36459	0.55028	0.803915	0.877146	0.551563	0.782222	0.458983	0.707989	0.641022	1.02171	Matk
ENSMUSG00000004934	39.6299	39.2742	42.176	48.0946	49.1763	46.5437	35.2144	33.9436	37.1556	37.0426	29.541	35.8326	45.0887	44.372	42.2285	46.9464	39.7496	43.5077	Pias4
ENSMUSG00000004936	107.388	94.0467	105.862	118.701	115.537	117.91	119.911	107.096	117.208	126.628	123.675	125.793	137.118	134.85	116.072	106.946	96.1247	102.256	Map2k1
ENSMUSG00000004937	176.417	162.252	177.529	172.926	201.505	198.822	192.752	187.457	198.357	169.269	143.253	173.338	174.447	178.677	176.447	164.548	160.119	156.472	Sgta
ENSMUSG00000004939	0	0	0	0	0	0	0	0	0	0	0	0	0	0	0	0	0	0	Nmrk2
ENSMUSG00000004945	85.6563	86.093	82.1934	30.0814	34.8338	32.7865	57.5505	51.2913	61.0855	25.5571	29.4865	20.0556	94.8309	83.1382	89.1484	80.5601	74.5432	82.4026	Tmem242
ENSMUSG00000004947	10.4119	8.15587	7.67464	7.5904	7.21114	8.77136	7.8062	6.47769	6.24042	5.59789	4.61006	5.97598	9.27865	9.90111	11.0946	10.4069	10.548	11.9313	Dtx2
ENSMUSG00000004948	0	0	0	0	0.456293	0	0.512241	0	0	0	0	0.435116	0	0.339525	0	0	0.278237	0	Zp3
ENSMUSG00000004951	76.6212	107.884	76.4595	155.921	147.552	173.142	42.0683	45.9972	58.3723	19.9661	21.0948	22.334	187.399	179.938	167.022	468.474	468.613	487.13	Hspb1
ENSMUSG00000004952	9.00949	7.31399	8.74941	8.22165	9.19426	8.24051	3.62161	2.75105	2.84762	1.6887	1.48023	1.92271	11.7638	14.943	13.5219	0.724227	0.860638	0.705474	Rasa4
ENSMUSG00000004961	0	0	0	0	0.253645	0	0.284745	0	0	0.15174	0	0	0	0.188736	0	0.683299	0	0.493041	Syt5
ENSMUSG00000004980	606.545	611.87	630.237	417.075	414.339	379.246	274.207	307.729	258.604	326.53	301.72	323.677	463.076	449.669	481.559	203.528	210.051	199.969	Hnrnpa2b1
ENSMUSG00000004988	0	1.3321	0.619707	0.320873	0.30847	0.741593	0.692585	0.318849	0.320335	1.66084	0.629055	3.52984	0	0	0.35915	0.276997	0.188098	0.899416	Fxyd4
ENSMUSG00000004994	15.7344	14.8377	14.1804	17.0157	16.582	18.855	19.873	18.993	20.2449	17.5611	18.2786	19.0177	13.6382	14.5062	15.132	21.5304	20.0177	23.7388	Ccdc130
ENSMUSG00000004996	43.9546	44.0725	42.4264	51.4178	48.3236	49.2191	61.7027	59.2912	57.0775	43.0324	36.8604	46.2567	48.5796	43.3683	39.9424	25.0091	28.2856	25.0964	Mri1
ENSMUSG00000005034	27.5291	27.9355	26.0609	27.4173	27.9403	28.9532	31.6752	30.5876	25.5132	21.6141	23.2029	20.2124	33.2189	33.2336	29.4059	47.3983	45.4259	44.1444	Prkacb
ENSMUSG00000005043	13.6772	13.7807	10.7154	26.8877	23.2499	31.7287	25.64	23.4667	18.8892	38.045	36.1639	32.6041	11.6246	12.11	17.5157	28.7376	25.1437	25.2552	Sgsh
ENSMUSG00000005045	0.871253	0.362714	0.569492	0.524219	0.818928	0.454335	0.919339	0.455798	0.327087	0.829083	0.85642	0.72085	0.330518	0.421864	0.586753	0.678807	0.806663	0.4898	Chd5
ENSMUSG00000005054	468.638	536.082	612.417	586.294	626.702	600.496	1036.21	1097.93	1140.47	621.067	722.713	692.127	890.85	855.921	759.971	1460.84	1430.31	1497.45	Cstb
ENSMUSG00000005057	1.66324	0.482226	1.12168	3.60089	2.68003	2.81884	1.62968	3.00105	2.20329	1.87051	2.73266	3.30104	0.585896	1.41255	2.60028	1.20329	1.05543	0.759717	Sh2b2
ENSMUSG00000005069	46.5845	45.6193	42.1377	37.9031	32.6104	34.4145	54.3118	59.3445	53.4204	28.4846	27.0586	26.7171	44.502	52.1759	52.9415	61.1786	58.9083	52.824	Pex5
ENSMUSG00000005078	29.3449	27.4378	29.7335	36.6226	36.5524	36.3903	48.0831	47.9812	47.0404	34.4774	34.7551	39.3466	36.9446	33.8729	31.592	64.0352	62.0121	61.0257	Jkamp
ENSMUSG00000005087	208.332	221.347	232.405	481.99	487.769	462.419	371.552	393.768	326.862	379.422	479.937	415.263	251.481	256.813	239.507	269.362	266.275	251.711	Cd44
ENSMUSG00000005089	0.244517	0	0.18469	0.143444	0.0919327	0.165762	0.516024	0.095026	0.143203	0.21999	0.15623	0.219165	0.048235	0.0684065	0.0535184	0.7017	0.700729	0.491427	Slc1a2
ENSMUSG00000005102	26.2687	22.8401	32.2016	26.3575	27.2816	23.8412	24.1742	25.0198	22.1939	19.8562	21.4064	18.2185	27.099	30.7814	30.2557	26.9697	25.8667	25.9645	Eif2ak4
ENSMUSG00000005103	166.281	162.291	167.83	175.21	160.704	167.978	199.066	193.738	186.188	127.266	126.993	126.336	167.07	169.854	162.544	252.676	243.785	245.593	Wdr1
ENSMUSG00000005107	1.76893	2.22243	2.50522	0.988313	1.42516	0.57104	15.9991	19.396	15.1698	2.13146	1.61461	2.60479	7.85139	7.0697	4.56311	4.15921	3.87443	4.1554	Slc2a9
ENSMUSG00000005124	0.116391	0.157479	0.219784	0	0	0	0.368446	0.113082	0.113609	0	0.0743664	0.104324	0.229601	0.488428	0.254751	38.3133	43.0281	45.2958	Wisp1
ENSMUSG00000005125	25.1327	22.011	29.6155	53.1466	58.2342	55.6922	5.03671	6.34115	6.65594	7.72348	6.72201	4.71493	55.6316	62.7491	47.4399	127.278	123.586	117.112	Ndrg1
ENSMUSG00000005131	0.544431	0.491083	0.685372	0.709748	0.341156	0.410087	2.10642	0.881588	0.885695	0.408184	1.27547	0.975968	0.536991	0.507704	0.794413	2.29761	1.4562	1.16051	4930550C14Rik
ENSMUSG00000005142	28.3274	29.7741	28.2566	79.5694	79.9536	81.7327	64.4257	64.2958	56.6283	77.5738	79.862	74.3063	41.9893	44.2139	40.4585	92.7338	93.4027	90.4275	Man2b1
ENSMUSG00000005148	81.1299	70.3397	71.5861	48.8982	51.6508	50.0881	40.7841	38.3919	35.6779	32.2187	30.7706	26.121	74.5403	75.0523	78.1102	22.2003	23.8162	22.2233	Klf5
ENSMUSG00000005150	23.4746	25.5943	24.5307	12.9244	15.4239	12.8753	19.72	20.8144	18.0193	8.07377	8.59151	11.6439	26.3009	24.2289	22.9464	13.6579	15.3487	14.1579	Wdr83
ENSMUSG00000005161	316.912	311.975	334.803	344.034	332.714	335.464	675.472	672.475	713.016	391.216	388.827	402.584	377.798	372.755	369.633	427.269	445.832	427.247	Prdx2
ENSMUSG00000005198	183.123	150.505	153.762	398.433	345.617	384.028	94.8408	88.6492	77.7076	289.598	239.523	247.63	140.462	136.022	157.539	155.867	153.374	143.878	Polr2a
ENSMUSG00000005202	0	0	0	0	0	0	0	0	0	0	0	0	0	0.298268	0	0	0	0	Shbg
ENSMUSG00000005204	117.062	95.4624	114.699	85.5823	80.2796	83.3138	99.8256	96.5532	100.628	77.4584	75.2466	81.7841	88.7765	82.6155	94.4367	113.133	105.202	108.879	Senp3
ENSMUSG00000005220	0	0	0	0	0	0	0	0	0	0	0	0	0	0	0	3.31273	3.06756	2.71629	Corin
ENSMUSG00000005225	14.9445	15.8784	13.5906	17.3907	16.3738	16.8852	11.8028	13.3616	11.1866	16.7553	14.8794	15.6139	15.8255	16.8006	15.3515	16.3283	15.4757	15.0763	Plekha8
ENSMUSG00000005232	0	0	0.307185	0	0	0	0	0	0	0	0.207879	0	0	0	0	0.274612	0	0	G6pc2
ENSMUSG00000005233	61.4446	65.6907	62.7686	22.8488	20.4508	25.9486	19.1319	20.9431	19.2709	5.09766	6.95079	3.61141	52.8554	48.188	48.2828	12.7529	11.6621	11.0424	Spc25
ENSMUSG00000005237	0.514897	0.406387	0.486143	0.167811	0	0.0969601	0.588591	0.583634	0.54447	0.120638	0.0548308	0.115378	0.550181	0.690232	0.281744	0.289729	0.258226	0.235189	Dnah2
ENSMUSG00000005251	43.7047	42.6462	39.2699	42.2551	36.4985	39.651	45.0882	36.9373	34.8892	25.8545	27.0939	29.562	48.5559	47.1577	40.1836	27.7007	33.5701	29.8332	Ripk4
ENSMUSG00000005262	51.6938	54.7115	52.1635	52.5705	41.2103	43.3448	50.6395	47.7777	52.0485	48.4742	54.9851	43.1478	46.3123	47.9648	45.8737	69.0107	60.0211	57.9141	Ufd1
ENSMUSG00000005267	0.504912	0.569295	0.476716	1.23418	1.02827	0.570479	0.799168	1.30815	0.574982	0.473193	0.268838	0.377135	0.498011	0.882844	0.920934	1.77569	1.2058	1.53752	Zfp287
ENSMUSG00000005268	0	0	0	0	0	0	0	0.0813597	0	0.023544	0.0267523	0.0375291	0	0	0	0	0.0479962	0	Prlr
ENSMUSG00000005299	40.0656	39.4414	37.0113	23.1658	17.2658	21.7319	26.9673	28.1926	28.0641	22.6789	21.5595	22.1315	34.7916	32.8165	32.5572	32.2442	34.4075	30.8863	Letm1
ENSMUSG00000005312	123.756	103.346	105.284	77.5316	71.3834	83.5007	83.5197	92.1961	79.9625	78.3593	80.6551	73.9498	107.543	103.683	109.752	111.345	116.631	117.983	Ubqln1
ENSMUSG00000005320	7.25294	8.09601	6.16312	1.24101	1.87477	2.66331	1.53065	1.23318	1.5929	0.10196	0.231707	0	6.25959	6.2141	5.95305	0.918267	0.779447	0.828231	Fgfr4
ENSMUSG00000005338	0	0	0	0	0	0	0	0	0.0864921	0	0	0.0794231	0	0	0	0	0.0253937	0	Cadm3
ENSMUSG00000005339	0	0	0	0	0	0	0	0	0	0	0	0	0	0	0	0	0	0	Fcer1a
ENSMUSG00000005354	153.999	162.313	151.452	128.186	133.13	137.956	154.124	148.138	143.465	144.439	141.303	163.34	133.227	126.388	123.768	104.732	105.979	103.596	Txn2
ENSMUSG00000005355	0	0	0	0	0	0	0	0	0.261861	0	0	0	0	0	0	2.49078	1.84515	1.96063	Casp14
ENSMUSG00000005357	0	0	0	0	0	0	0	0	0	0.167816	0	0	0	0	0	0	0.51316	0	Slc1a6
ENSMUSG00000005360	0.0752311	0	0	0.147112	0	0	0	0	0	0	0	0	0	0	0.0823306	0.190494	0.0646785	0	Slc1a3
ENSMUSG00000005362	15.4537	17.9221	16.5882	19.5166	20.7508	18.0841	17.0831	14.8356	17.0596	15.3105	17.2793	15.0882	19.9604	21.2951	21.2407	20.4194	21.9061	21.9326	Crbn
ENSMUSG00000005364	693.807	714.866	677.962	119.266	108.746	112.247	627.08	656.802	547.634	23.5373	27.5482	22.5433	416.761	440.019	465.95	8.49138	8.59774	8.53409	Il5ra
ENSMUSG00000005370	101.606	101.523	112.895	61.8502	66.271	65.5029	59.581	69.0875	60.7148	48.0503	50.6431	45.6034	69.095	72.4365	76.0024	35.1705	35.3483	30.7565	Msh6
ENSMUSG00000005371	63.2329	60.3918	61.1651	73.4931	72.109	75.6468	46.4443	45.6246	40.845	62.3979	63.2761	58.3438	68.1775	70.0235	74.1188	68.9378	72.8397	72.9151	Fbxo11
ENSMUSG00000005373	0.463884	0.313821	0.109495	0.453557	0.218012	0.131031	0.122372	0.450696	0.226398	0.195634	0	0.415788	0.343158	0.405553	0.126915	0.0978844	0.132939	0.211888	Mlxipl
ENSMUSG00000005374	19.3778	20.9084	19.8396	7.51461	8.22321	9.42282	5.00398	6.4345	4.38946	5.01138	6.05997	5.49642	16.613	19.1571	17.8958	7.3152	7.14657	7.91753	Tbl2
ENSMUSG00000005378	62.5935	63.9025	70.5596	33.1964	33.1612	35.3609	36.0263	35.5669	34.2515	28.4775	26.9045	28.0519	49.9517	49.6153	52.1019	20.9725	26.9612	30.6702	Bud23
ENSMUSG00000005397	417.281	420.531	427.953	145.885	142.855	144.545	258.369	254.7	202.795	55.032	52.2473	48.089	369.882	382.877	367.879	38.5697	43.3161	45.7173	Nid1
ENSMUSG00000005410	220.034	220.018	218.984	34.4405	33.5627	34.7105	29.3617	26.7222	26.2187	4.79351	6.1661	5.33418	80.4331	83.1335	115.119	11.4037	13.4595	12.9304	Mcm5
ENSMUSG00000005413	338.913	310.666	313.407	791.84	883.277	848.732	251.571	231.635	233.072	706.814	607.445	639.438	306.063	325.029	315.904	653.225	651.808	623.242	Hmox1
ENSMUSG00000005417	127.418	127.734	130.267	182.349	181.053	179.956	140.858	135.735	126.489	149.882	139.607	144.055	91.4532	94.0379	103.211	137.484	134.943	131.15	Mprip
ENSMUSG00000005442	40.1171	33.1752	38.2303	61.0625	63.0417	65.2055	52.8646	50.5543	40.1325	55.0798	44.7267	48.2046	52.1225	48.1307	46.6341	34.5977	34.8833	30.322	Cic
ENSMUSG00000005447	86.8726	77.1227	88.9285	87.9189	85.3799	94.021	87.8076	80.2566	104.73	60.333	61.9328	55.1889	131.685	130.685	117.087	60.9748	61.4094	54.5785	Pafah1b3
ENSMUSG00000005465	0	0.497265	0.347	0	0	0.207625	0.193904	0.178537	0.179369	0	0.234823	0.164709	0.18125	0.128524	0.201103	0	0.157986	0.503621	Il27ra
ENSMUSG00000005469	200.057	178.125	179.38	174.402	169.117	188.995	150.629	152.235	149.417	135.718	144.811	136.279	202.924	208.527	213.004	161.666	163.488	156.113	Prkaca
ENSMUSG00000005470	108.506	103.697	110.747	34.1102	28.4022	27.6231	15.0728	17.0809	16.8924	5.56077	5.96751	4.43193	72.8843	71.6631	83.2726	16.4619	15.5084	17.3155	Asf1b
ENSMUSG00000005474	0	0	0	0	0	0	0	0.518693	0	0	0	0.478519	0	0	0	0	0.764977	0	Myl10
ENSMUSG00000005481	217.654	225.713	222.791	100.74	95.6747	104.308	95.1796	85.579	89.3827	79.0938	72.8368	83.7525	146.847	151.793	156.933	50.5805	47.7718	46.4367	Ddx39
ENSMUSG00000005483	60.336	68.8885	63.9692	93.2908	86.6701	89.234	70.646	69.5268	66.5244	91.6379	87.0913	83.546	76.9101	76.2671	71.9529	70.8905	73.5295	72.6989	Dnajb1
ENSMUSG00000005493	0.279441	0.504117	0.439727	0.273219	0.262658	0.210486	0.294863	0.271496	0	0.419018	0.476118	0.250468	0	0.130295	0	0.0786198	0.0266938	0	Msh4
ENSMUSG00000005501	15.0404	13.835	12.9235	8.41074	8.18733	9.90272	11.646	11.1436	10.6674	6.51034	6.25676	5.4312	12.1667	11.9951	11.8416	11.6901	12.0315	11.7136	Usp40
ENSMUSG00000005503	0	0	0	0	0	0	0	0	0	0	0	0	0	0	0	0	0	0	Evx1
ENSMUSG00000005505	12.6854	17.4403	20.4768	10.8026	9.23111	8.3222	14.2491	11.132	10.9841	9.89428	9.93529	8.98607	16.7499	17.6013	19.4803	13.8155	14.9518	14.5792	Kbtbd4
ENSMUSG00000005506	111.097	110.705	101.303	136.356	126.582	132.655	81.4421	85.996	64.7232	106.427	100.912	102.441	98.3282	101.847	99.4451	79.8428	79.4311	76.5527	Celf1
ENSMUSG00000005510	79.0277	91.3657	82.967	61.9876	55.7111	65.3018	94.2798	89.1002	88.9396	51.5679	50.4935	56.8258	91.0359	92.3956	82.9358	86.3651	85.2663	76.5051	Ndufs3
ENSMUSG00000005514	127.938	126.856	129.691	277.666	267.533	265.464	172.584	161.855	174.302	322.072	297.994	316.82	170.144	176.28	162.386	108.39	102.12	100.826	Por
ENSMUSG00000005533	20.081	19.5623	20.3319	16.6421	17.1852	16.6384	16.6689	16.4256	13.4407	9.07638	9.94664	8.36524	17.2789	17.4155	16.5762	54.9477	55.8595	61.1144	Igf1r
ENSMUSG00000005534	11.7273	11.5054	10.5872	16.537	15.7221	15.2563	13.5085	13.709	11.0822	14.2922	16.21	12.2285	15.899	16.6984	16.0042	20.1122	20.2719	21.5549	Insr
ENSMUSG00000005540	0	0	0.196113	0.203088	0	0	0	0	0	0	0	0	0	0	0	0	0.178577	0	Fcer2a
ENSMUSG00000005547	0	0	0	0	0	0	0	0	0	0	0	0.277693	0	0	0	0.261497	0.177572	0	Cyp2a5
ENSMUSG00000005553	0	0.231048	0.161229	0	0	0.19294	0.18019	0.33182	0	0	0	0	0.336863	0.59717	0.18688	0.144133	0	0.156001	Atp4a
ENSMUSG00000005566	316.027	301.36	314.712	249.488	235.924	255.321	178.958	163.876	173.534	217.918	204.289	209.192	189.066	199.1	240.878	169.092	164.887	155.217	Trim28
ENSMUSG00000005575	186.925	134.198	152.56	106.035	101.936	121.301	144.625	135.281	156.657	101.126	104.634	104.044	158.3	163.706	168.781	147.193	141.183	140.394	Ube2m
ENSMUSG00000005580	3.70741	2.00648	3.3837	5.67897	7.43415	6.42291	3.91203	5.52308	2.17127	4.23891	3.31631	6.20298	5.60701	3.71661	4.86874	8.34457	8.28719	9.03166	Adcy9
ENSMUSG00000005583	0	0	0	0	0	0	0	0	0	0	0	0	0.0403099	0.0285836	0	0	0	0	Mef2c
ENSMUSG00000005609	32.2729	32.695	28.9548	39.0898	37.8807	34.1962	34.0541	39.0772	34.0874	28.485	31.6485	27.5597	36.5829	34.9246	33.9128	76.1628	73.1383	76.2001	Ctr9
ENSMUSG00000005610	373.118	381.404	369.938	269.562	267.218	252.4	216.787	221.275	193.199	243.84	259.024	229.391	300.16	302.583	307.526	340.415	339.845	343.109	Eif4g2
ENSMUSG00000005611	0.564448	0.636422	0.355285	0.0919803	0	0.106291	0.198534	0.3656	0.275477	0.0528989	0.120215	0.168642	0.649523	0.394777	0.41181	1.27045	1.29406	1.97664	Mrvi1
ENSMUSG00000005615	44.782	49.1072	43.652	47.0607	42.5124	37.9796	56.3272	60.8689	55.3752	32.7168	33.7502	32.6317	54.1936	55.4557	52.5523	95.2016	88.2343	84.2688	Pcyt1a
ENSMUSG00000005621	15.9435	17.8202	17.9166	16.8594	17.5923	17.2307	15.2691	16.7531	12.6022	16.9559	14.1177	15.7661	13.1617	11.5752	14.5085	21.2094	20.1883	19.2354	Zfp592
ENSMUSG00000005625	352.001	376.307	356.963	331.865	309.147	340.342	307.472	303.327	337.559	339.277	330.563	367.987	355.312	329.855	369.2	313.32	285.847	293.986	Psmd4
ENSMUSG00000005628	0	0.506099	0.706328	2.56007	1.40635	0.845252	0.394697	1.45367	0	0.84133	1.43397	0.33527	0	0	1.22805	0.315716	0.428779	0.341712	Tmod4
ENSMUSG00000005640	0.112399	0.152078	0.106122	0.109897	0	0.126995	0.118602	0.218407	0.219424	0	0.0718155	0	0.110863	0.157225	0.246012	0	0	0	Insrr
ENSMUSG00000005649	0	0	0.240057	0	0	0	0	0	0	0	0	0	0	0	0	0	0	0	Cabp5
ENSMUSG00000005656	158.098	157.099	167.473	133.214	121.621	124.169	179.257	195.647	180.039	139.855	154.67	142.091	202.846	201.072	195.29	182.804	189.763	175.155	Snx6
ENSMUSG00000005667	207.575	191.637	187.462	103.728	94.6976	102.802	42.9511	42.7683	48.5407	62.2443	57.3107	63.3934	152.236	154.711	169.919	138.047	143.833	142.347	Mthfd2
ENSMUSG00000005672	0	0	0	0	0	0	0	0	0.0703507	0	0	0.0646009	0	0	0	0.0608331	0	0	Kit
ENSMUSG00000005674	6.62885	8.63048	5.90441	1.58974	1.64585	1.13051	5.14704	4.73915	5.6158	2.03955	0.879044	0.560524	5.92144	6.2983	7.11754	4.32823	3.40508	2.51369	Tomm40l
ENSMUSG00000005677	0	0	0.412132	0	0	0	0.153533	0.282731	0.284048	0	0	0	0	0.101765	0	0.12281	0.0416977	0	Nr1i3
ENSMUSG00000005681	9.56793	1.6182	5.64602	9.35492	5.62082	6.75651	3.786	9.29591	5.83701	3.36258	3.8208	0	8.25753	5.85538	9.16201	8.07574	4.79842	4.37035	Apoa2
ENSMUSG00000005682	24.8651	22.5654	21.1146	18.0113	18.5264	18.0727	22.3178	18.7815	16.7231	13.6835	13.32	12.5025	18.0949	18.3451	18.1687	10.4296	9.95001	9.21077	Pan2
ENSMUSG00000005683	361.966	368.249	354.974	279.04	265.642	269.466	244.27	243.808	230.733	252.718	250.16	249.23	380.915	375.66	372.895	211.243	201.889	211.682	Cs
ENSMUSG00000005686	0.684821	0.617715	0.862105	0.78117	0.53641	0.386875	5.05832	3.88121	3.89929	1.9254	1.23974	1.63685	2.25154	1.59656	1.49889	10.5006	10.3033	12.7208	Ampd3
ENSMUSG00000005687	83.6824	93.8251	87.297	67.0862	73.5687	70.7467	77.1861	77.0391	72.5427	65.0712	71.7885	67.9251	69.119	75.5132	75.7292	73.4715	70.5608	71.9031	Bcas2
ENSMUSG00000005696	0	0	0	0	0	0	0	0	0	0	0	0	0	0	0	0	0	0	Sh2d1a
ENSMUSG00000005698	81.0078	73.6659	74.4878	41.2172	40.4935	39.7166	36.5341	34.9228	33.2796	34.9995	34.7028	32.9286	53.3106	50.5571	54.8113	39.8197	41.6203	39.9597	Ctcf
ENSMUSG00000005699	14.209	12.0843	14.9488	22.2283	20.6059	20.6411	5.56892	10.2552	6.73654	18.7191	19.1948	18.5579	21.2225	21.8633	17.3271	14.0489	16.5206	18.5436	Pard6a
ENSMUSG00000005705	0	0	1.1972	1.23978	0.595929	0.716337	0	1.23196	0.61885	0.713013	0	0	0	0	0.693837	1.07025	0.726766	0.579189	Agrp
ENSMUSG00000005716	0	0	0	0	0	0	0	0	0	0	0	0	0	0	0	0	0.176805	0.563611	Pvalb
ENSMUSG00000005718	29.1793	33.7225	30.1326	3.86339	3.99975	4.8079	8.98033	7.97334	8.01049	2.39279	3.30147	3.54168	16.189	11.4796	12.3075	6.15713	4.61658	5.83109	Tfap4
ENSMUSG00000005732	507.707	545.585	542.323	197.883	201.104	209.506	207.051	230.344	234.803	202.898	228.823	166.547	311.792	295.506	327.803	189.697	197.311	212.712	Ranbp1
ENSMUSG00000005763	0.120519	0	0	0	0	0	0	0	0.235277	0	0	0	0	0.0842918	0	0	0.0345381	0	Cd247
ENSMUSG00000005774	7.36067	4.26819	6.83932	3.42705	3.18476	3.96025	8.75319	10.6703	7.29876	2.16803	2.76207	2.51334	8.29723	7.19098	7.28813	6.50856	6.19427	6.08386	Rfx5
ENSMUSG00000005779	735.079	733.125	767.38	680.734	683.506	720.814	480.743	492.538	548.493	639.355	581.983	672.143	826.012	805.597	784.634	510.687	490.935	516.349	Psmb4
ENSMUSG00000005800	0	0	0	0	0	0	0	0	0	0	0	0	0	0	0	0	0.303593	0	Mmp8
ENSMUSG00000005802	92.7873	86.8654	81.4115	106.758	101.42	96.4973	49.3251	51.6765	43.4549	115.154	114.378	111.414	116.941	103.489	102.954	34.4117	40.289	40.456	Slc30a4
ENSMUSG00000005803	104.735	92.3442	98.2922	142.227	121.947	130.24	102.384	103.132	107.604	96.6521	96.6602	98.2454	134.636	135.285	118.749	100.081	99.8233	102.432	Sqor
ENSMUSG00000005804	40.1919	35.6592	37.9475	40.7466	42.1133	36.4779	35.9792	46.7311	41.8037	38.7168	39.783	37.3536	49.8783	46.1979	45.0665	49.9123	57.4961	51.3135	Bloc1s6
ENSMUSG00000005813	90.7404	90.8696	94.8556	69.523	76.0632	66.7597	56.055	59.8137	60.361	58.866	57.5082	59.2106	73.8445	70.523	80.9289	56.4542	54.401	50.8769	Metap1
ENSMUSG00000005823	96.5671	97.8889	85.0962	160.359	151.279	161.063	153.33	132.542	140.341	169.107	162.183	175.858	100.085	102.488	110.042	143.607	144.871	149.83	Gpr108
ENSMUSG00000005824	0	0	0	0	0	0	0	0	0	0	0	0	0	0	0	0	0	0	Tnfsf14
ENSMUSG00000005836	51.8785	56.0451	47.083	52.2963	57.4569	59.5241	64.0775	67.9862	72.8171	69.9895	70.4051	68.3076	47.9962	49.0819	47.5319	51.5947	54.052	56.2104	Gata6
ENSMUSG00000005846	383.414	436.025	419.473	209.131	186.61	186.072	215.193	237.381	225.993	189.367	220.261	177.439	259.223	268.361	274.855	177.894	180.956	202.935	Rsl1d1
ENSMUSG00000005864	0	0	0	0	0	0	0.218964	0.201612	0	0.116685	0	0	0	0	0	0	0	0	Cnga2
ENSMUSG00000005871	22.9942	22.1752	23.0189	17.938	17.0147	16.491	18.2835	20.3995	13.2518	14.5346	17.974	12.8996	20.5889	22.2414	23.7364	31.1424	30.5295	33.0735	Apc
ENSMUSG00000005873	91.4326	93.6831	108.118	61.1893	66.1248	64.6916	140.972	131.956	155.316	99.0829	102.801	104.231	126.519	124.637	120.219	185.065	183.545	180.435	Reep5
ENSMUSG00000005881	239.215	228.612	215.851	293.99	301.126	301.071	344.439	333.029	348.767	335.941	327.548	358.803	288.213	267.058	262.121	420.428	392.665	407.743	Ergic3
ENSMUSG00000005882	42.186	38.1002	39.2283	25.3507	25.5693	24.0122	30.6106	33.6565	31.2203	21.0925	21.4546	19.4299	36.4738	33.667	33.8404	42.7819	41.3237	46.6929	Uqcc1
ENSMUSG00000005883	1.96556	1.32972	1.8558	0.16015	0	0.370135	1.72837	0.7957	2.71798	0.184209	0.104655	0.293628	0.807792	1.26016	0.358509	0.553006	0.328583	0.29927	Spo11
ENSMUSG00000005886	10.8807	10.7774	9.96295	7.10568	7.71865	6.58753	9.74819	10.5314	6.85328	6.85711	6.7684	5.92514	10.975	11.4294	10.8291	12.2681	12.0255	12.5281	Ncoa2
ENSMUSG00000005891	0	0	0.692218	0	0	0	0	0.712315	0	0	0.46844	0	0	0	0.802348	0.618817	0	0	Prl4a1
ENSMUSG00000005892	0	0	0	0	0	0	0.489663	0	0	0	0	0	0	0	0	0	0.265973	0.42393	Trh
ENSMUSG00000005893	7.13847	6.45837	7.47067	8.36705	8.36698	7.43384	6.21655	5.84923	3.23206	5.58578	6.56676	5.78164	8.65269	7.57925	7.38858	5.98887	5.31149	5.61773	Nr2c2
ENSMUSG00000005897	17.4259	16.2213	16.1895	17.8557	12.5793	12.1283	21.0354	20.0456	17.5536	12.1504	15.2313	10.8709	15.8127	18.8179	16.1717	22.8271	24.41	28.5273	Nr2c1
ENSMUSG00000005899	32.1627	30.9582	32.7444	10.4822	10.7534	11.4628	12.0719	12.7929	11.5884	7.84913	8.27512	7.99705	18.7358	18.2172	20.5518	10.9316	11.4234	11.503	Smpd4
ENSMUSG00000005907	6.32573	6.62888	6.2067	10.4294	10.3178	7.77782	6.80574	6.62791	5.56917	6.80017	7.60795	6.3925	6.6063	7.41712	6.78695	8.16581	8.72637	8.38494	Pex1
ENSMUSG00000005917	0.236904	0.480803	0.559187	0	0.111338	0.267668	0.374969	0	0.231241	0	0	0.106171	0.584167	0.662768	0.907414	0.399914	0.509185	0.432843	Otx1
ENSMUSG00000005936	65.4127	57.3493	58.9904	65.1037	63.5521	62.4731	58.035	57.7107	60.2701	56.2453	52.3836	52.9779	62.7829	59.8032	64.684	96.4337	97.5959	91.2436	Kctd20
ENSMUSG00000005947	0.420594	0.569071	0.132369	0	0	0	0.147936	0.136212	0	0.0788346	0.179155	0.125662	0.138282	0.490276	0.153429	0	0.241066	0	Itgae
ENSMUSG00000005949	23.8641	22.2945	21.1009	43.8879	46.286	38.3047	33.7748	33.1223	30.6884	32.376	33.2785	30.3872	33.6257	34.5735	32.7489	75.6136	74.4681	71.2852	Ctns
ENSMUSG00000005950	1.07265	0.362827	1.01275	0.524384	0.504113	0.908955	0.848886	2.34484	1.04701	0.603158	1.3707	0.721075	1.58698	0.937768	1.76081	8.14823	8.4534	8.3292	P2rx5
ENSMUSG00000005951	4.08801	1.74668	3.65658	11.991	15.7744	16.7738	7.94616	9.82494	8.4006	13.6713	11.5476	12.1496	6.15432	5.11641	4.47379	17.4339	19.6694	17.4935	Shpk
ENSMUSG00000005952	0	0	0	0	0.327996	0	0	0	0	0	0.111479	0.312773	0	0	0	0.294531	0.050001	0	Trpv1
ENSMUSG00000005958	2.24669	2.76346	2.31407	12.581	9.40694	12.923	5.17242	3.96876	2.89075	10.8532	9.00442	9.97723	2.71962	3.07127	2.45871	0.689564	1.05357	2.05244	Ephb3
ENSMUSG00000005968	203.986	225.815	215.162	326.767	330.792	333.841	359.393	380.559	365.437	287.569	293.843	288.476	223.147	211.554	207.227	491.997	464.474	444.039	Tuft1
ENSMUSG00000005973	6.63147	5.43787	7.779	2.9472	2.83327	2.27049	5.30111	7.22389	5.29604	1.12998	1.92594	0.540355	8.52291	6.32465	7.69712	8.48066	12.0936	10.6476	Rcn1
ENSMUSG00000005980	4.16638	3.66417	3.93372	2.85154	3.32873	1.17686	2.41798	2.63115	1.62671	1.05426	0.931715	1.12032	1.84925	1.89409	1.59585	2.28579	2.92527	2.09339	Dnase1
ENSMUSG00000005981	136.537	143.872	146.116	187.189	175.026	178.522	107.989	109.131	110.614	142.183	142.898	142.74	133.686	136.87	135.217	90.5931	91.7764	86.6511	Trap1
ENSMUSG00000005982	21.2118	20.5	20.3452	15.3078	15.1908	14.2657	24.5142	22.2444	18.0756	15.1462	11.4017	14.9385	18.9294	21.1938	25.056	29.6974	31.4555	28.6054	Naa60
ENSMUSG00000005983	3.98046	4.84707	3.75818	0.389185	0.935351	1.79894	2.52009	1.93365	2.13692	1.11912	0.635813	1.07033	2.15933	2.22716	2.61366	0.839919	2.05328	2.90905	1700037C18Rik
ENSMUSG00000005986	4.96045	2.47268	3.45096	3.82896	4.17174	4.12971	12.9478	11.9217	13.7611	5.87221	3.83664	4.44614	6.95272	5.84313	6	5.06826	5.98548	5.00858	Ankrd13d
ENSMUSG00000005994	0	0	0	0	0	0	0	0.220646	0	0	0.145104	0	0	0	0	0	0.130165	0	Tyrp1
ENSMUSG00000006005	99.0662	90.6558	94.6318	73.2887	72.1236	71.2099	52.2992	54.159	41.3908	47.7232	53.5618	45.6863	78.5199	88.1606	88.1249	69.5681	71.6855	71.4393	Tpr
ENSMUSG00000006007	0.191716	0.259394	0.18101	0	0	0	0	0	0	0	0	0	0.189096	0.134087	0.209808	0	0	0	Pdc
ENSMUSG00000006010	31.6424	36.8783	29.5797	18.2258	22.6747	17.5218	33.2235	34.3954	24.4642	17.1762	17.0147	19.3758	38.6262	33.6345	32.4	39.1358	45.0258	44.5048	BC003331
ENSMUSG00000006014	0	0.203031	0.141678	0	0	0.169544	0.15834	0.291583	0.439412	0.168758	0.191754	0.1345	0	0	0	0.633276	1.16109	0.959587	Prg4
ENSMUSG00000006019	22.9175	23.823	25.3319	13.7996	12.6094	13.2625	20.3485	17.3783	20.3236	8.01488	6.42852	7.89088	21.2259	19.547	27.68	11.7947	14.3366	12.6382	Dhx34
ENSMUSG00000006021	14.6096	13.5248	14.3383	20.8627	17.5267	13.6833	10.7506	15.1281	11.6335	14.3765	14.2475	11.5442	15.5476	12.907	14.095	8.76161	7.65742	7.55131	Kptn
ENSMUSG00000006024	109.586	102.137	108.752	165.032	165.19	159.658	195.289	180.966	204.66	176.564	170.601	177.594	122.31	110.933	102.105	180.838	175.449	175.737	Napa
ENSMUSG00000006050	49.2244	57.3254	55.0198	60.9985	51.9388	54.9969	79.1415	75.1343	80.5702	55.3585	52.4769	59.3602	61.9405	62.4303	57.7711	53.2362	49.6284	56.3671	Sra1
ENSMUSG00000006056	0.396205	0	0.37408	0	0	0	0.418072	0	0	0	0	0	0.78158	0.554215	0.433594	0	0.113543	0	Calcoco2
ENSMUSG00000006057	60.9298	66.3404	61.8481	32.8548	31.2161	34.8643	37.665	33.0287	36.2455	24.9976	26.4825	26.6031	61.9026	60.9956	58.5237	34.5424	38.6692	45.6284	Atp5g1
ENSMUSG00000006058	81.8104	94.7851	89.4738	83.2731	97.6435	85.1154	67.0859	68.0629	80.5573	78.9195	71.7391	77.4139	89.2112	89.9389	81.1291	89.0986	86.9046	91.8324	Snf8
ENSMUSG00000006095	131.834	122.331	126.575	84.9169	78.2853	93.5997	131.591	122.028	150.42	85.4016	77.4038	99.8021	132.229	126.783	105.77	141.724	143.337	146.069	Tbcb
ENSMUSG00000006127	12.2215	13.9569	11.6449	46.9208	44.0532	44.973	25.7921	30.3933	23.0927	27.363	31.0918	28.5417	18.3583	19.1345	15.3382	35.2052	34.6064	31.9582	Inpp5k
ENSMUSG00000006134	51.2069	43.1899	42.6964	51.6924	42.8183	44.8952	42.9809	40.3823	30.8335	41.1344	43.9779	39.0429	53.1308	52.9076	53.3101	36.0641	36.3533	33.7177	Crkl
ENSMUSG00000006143	31.5455	22.6746	32.1108	11.0843	12.0457	9.46741	14.0428	15.3243	12.509	2.21729	2.83437	1.76718	26.2528	40.6788	27.5101	12.4808	11.7241	8.55538	Upk3bl
ENSMUSG00000006154	0.425611	0.431894	0.301383	0.208068	0.200025	0.24044	0.673652	0.413511	0.311578	0.358987	0.203953	0.286113	0.734641	0.372093	0.582221	0.449042	0.365912	0.29161	Eps8l1
ENSMUSG00000006169	67.0356	67.5561	63.2922	38.8739	37.3712	36.669	68.9792	69.7113	60.1985	43.7778	42.8904	41.8525	65.2075	65.1864	67.0881	81.2423	81.7191	82.4414	Clint1
ENSMUSG00000006179	1.84245	0.207739	1.44964	3.00239	1.44316	2.25519	0.162012	0.447517	0	0.259006	0.588602	0.688093	1.21151	1.71816	1.17619	0.518368	0.616005	0.561051	Prss16
ENSMUSG00000006191	3.81364	3.80205	3.93232	2.35499	2.26396	2.55131	2.91219	1.90136	2.79186	1.69298	1.57101	1.97898	4.35545	3.05333	3.6793	4.40478	3.98334	4.30905	Cdkal1
ENSMUSG00000006200	0	0	0	0	0	0	0.670984	0	0	0	0	0	0	0	0	0	0.182231	0	Rhox6
ENSMUSG00000006204	0	0	0.07074	0	0	0	0	0	0.0731328	0.0421303	0.0478714	0	0	0.104804	0.163989	0.189717	0.193243	0	5430419D17Rik
ENSMUSG00000006205	75.178	80.5889	77.7198	70.6688	76.3244	77.8832	150.18	144.781	150.028	208.105	231.474	219.746	49.5071	46.963	55.1739	270.571	268.505	262.892	Htra1
ENSMUSG00000006215	15.2403	15.6894	19.0814	18.1404	11.3666	13.4761	12.5855	14.1633	16.1696	12.0163	8.14992	11.2845	11.7642	13.9033	14.5031	10.7662	14.1945	11.1987	Zbtb17
ENSMUSG00000006216	0	0	0	0.23795	0	0	0	0	0	0	0	0.218135	0	0	0	0.205413	0	0	Clcnkb
ENSMUSG00000006218	1.79274	2.4256	2.11578	2.19103	1.2638	5.06385	2.3646	0.435442	1.74988	1.51211	1.71816	0.803431	3.97853	2.19423	2.4524	2.26972	1.02751	0.818868	Fam131c
ENSMUSG00000006219	41.5004	47.7671	44.3529	12.2575	15.0343	16.1183	101.875	100.241	89.8779	7.94073	8.47039	6.97455	75.3285	63.0903	62.1327	117.977	112.117	106.102	Fblim1
ENSMUSG00000006221	0	0	0	0.226778	0	0	0	0	0	0.130423	0	0.207894	0.228772	0	0	0	0	0	Hspb7
ENSMUSG00000006235	0.968699	1.74755	0.914605	0.947133	1.21403	0.364831	0	0.313719	0.315181	0	0	0	1.91092	3.16173	0.706744	0.545082	1.2955	0	Epor
ENSMUSG00000006241	4.11886	3.98063	4.99995	6.04074	5.80723	5.65096	8.38193	8.28935	9.18948	3.30867	3.38359	4.21921	6.9644	5.7615	5.47346	8.4429	6.66066	5.37535	Ccdc159
ENSMUSG00000006262	16.1064	15.5493	15.328	18.2123	16.7453	15.7362	19.1141	19.5087	16.2635	17.1286	18.207	17.6148	16.729	16.2549	15.1484	20.8064	19.0138	20.0608	Mob1b
ENSMUSG00000006269	0	0	0	0.143335	0	0	0	0	0	0	0	0	0	0	0	0	0.0420118	0	Atp6v1b1
ENSMUSG00000006270	0	0	0	0	0	0	0	0	0	0	0	0	0	0	0	0	0	0	Vax1
ENSMUSG00000006273	74.2126	72.892	72.6974	111.149	109.356	103.547	111.395	104.684	102.572	117.703	117.421	120.232	98.8715	104.995	90.7553	159.202	153.384	151.74	Atp6v1b2
ENSMUSG00000006276	38.3118	37.9103	36.9822	69.5133	65.6617	68.9146	36.4038	38.7041	32.9308	53.5897	56.3864	56.6348	32.9942	33.861	32.9578	37.0023	36.1061	37.6113	Eps15l1
ENSMUSG00000006281	9.19606	9.7178	8.80928	4.72537	5.11055	4.62632	9.98692	8.60853	7.20719	2.60438	2.74484	3.06841	10.5269	11.7368	9.84352	9.06495	8.42553	7.97172	Tep1
ENSMUSG00000006288	14.0615	12.6124	11.9337	16.0656	11.2864	11.0677	15.5044	16.8853	14.3422	8.17343	7.773	9.62971	13.8693	15.2493	16.4259	16.4025	13.2663	16.4541	Ttc5
ENSMUSG00000006289	7.29087	6.87003	7.62127	8.91069	8.811	9.70867	4.80829	6.19814	7.49783	6.58883	5.57342	4.90121	8.34696	6.19197	6.55411	9.99992	10.1485	10.5854	Osgep
ENSMUSG00000006299	109.951	104.035	113.631	182.138	184.874	187.393	131.698	123.787	125.27	171.589	138.248	172.132	127.317	129.769	131.303	108.166	105.173	105.874	Aamp
ENSMUSG00000006301	24.7584	23.6824	25.0045	39.1879	38.0546	39.3808	52.3033	50.0314	51.4035	63.3045	55.2044	56.6154	32.5267	29.3097	32.7582	59.908	55.6275	52.6513	Tmbim1
ENSMUSG00000006304	676.05	676.626	695.566	947.02	925.557	886.627	770.031	824.106	821.778	919.284	1047.18	938.383	767.767	781.499	760.938	691.137	675.285	691.191	Arpc2
ENSMUSG00000006307	32.5943	28.525	27.8673	32.2613	29.0011	29.8699	27.1897	25.7502	20.5132	19.2689	17.8749	20.2164	23.9631	24.1541	28.1992	21.0145	23.4766	22.6837	Kmt2b
ENSMUSG00000006310	2.45237	4.7928	1.80088	1.59851	1.79284	1.84722	4.02534	5.5595	4.78749	1.07254	0.5223	0.732701	2.41885	2.47751	2.982	1.14994	2.49882	1.99141	Zbtb32
ENSMUSG00000006311	0	0	0	0.599188	0	0	0	0	0	0	0	0	0	0	0	0	0	0	Etv2
ENSMUSG00000006313	0.903937	0.611521	0	2.65144	2.54895	2.04264	4.29222	1.31736	1.76466	2.7956	2.599	3.64597	0.891584	0	0.494621	1.14444	2.46095	1.23867	Upk1a
ENSMUSG00000006315	248.351	268.818	236.664	104.47	106.946	116.809	236.462	271.592	271.166	98.0797	84.8753	104.053	270.022	247.621	271.156	290.054	268.963	255.898	Tmem147
ENSMUSG00000006333	1201.73	1291.4	1295.24	814.193	854.051	834.986	996.657	999.816	1083.27	926.91	889.697	875.814	1237.3	1221.47	1275.29	450.304	439.7	447.833	Rps9
ENSMUSG00000006335	45.4547	32.5593	29.2841	23.5285	25.6349	37.4607	27.6495	31.1734	28.7087	26.1609	24.6007	24.4451	28.4824	28.4251	35.1136	34.3034	29.5773	31.2656	Tfpt
ENSMUSG00000006342	0.186972	0.252976	0.176531	0	0	0	0	0.363312	0.365004	0.210271	0.238925	0.167586	0	0.261538	0.204616	0.946871	0.803727	0.85403	Susd2
ENSMUSG00000006344	0	0	0	0	0	0	0	0	0	0	0	0	0	0	0	0.274612	0.0932389	0	Ggt5
ENSMUSG00000006345	0	0	0	0	0	0	0	0	0	0.211751	0	0.168765	0	0	0.206056	1.58922	1.45689	0.688032	Ggt1
ENSMUSG00000006356	149.623	158.145	153.401	114.88	116.479	127.222	314.794	299.062	323.154	138.331	131.962	146.451	133.394	132.681	132.267	196.534	195.365	191.753	Crip2
ENSMUSG00000006360	94.647	87.2783	91.2234	22.0333	23.2998	24.8248	34.1819	30.9257	33.5444	5.70223	6.65925	8.3319	155.867	156.626	142.113	101.522	102.844	91.8678	Crip1
ENSMUSG00000006362	8.97444	7.36856	7.38696	1.64993	2.30713	2.42663	2.42814	1.93762	1.87177	0.819501	0.686128	0.550014	4.08544	4.93558	5.20448	0.906386	0.98918	0.840873	Cbfa2t3
ENSMUSG00000006369	1.32331	1.39258	1.24942	0.431284	0.138204	0.664514	1.2412	1.42854	1.29168	0.330715	0.281836	0.13179	1.30523	1.43971	1.44819	0.496414	0.674189	0.671611	Fbln1
ENSMUSG00000006373	180.535	232.568	193.964	167.047	184.971	167.247	342.314	393.479	391.598	221.897	245.947	239.625	250.045	269.224	250.939	889.461	859.908	862.227	Pgrmc1
ENSMUSG00000006378	123.734	133.755	125.198	67.2576	54.2881	59.6357	13.0106	9.66772	13.3022	20.3134	21.0083	18.0317	116.495	113.168	118.603	4.01679	5.08332	3.55707	Gcat
ENSMUSG00000006386	0	0	0	0	0.128115	0	0.143823	0.132425	0	0	0	0	0	0.0953292	0.149163	0.575216	0.273424	0.124516	Tek
ENSMUSG00000006389	0	0	0	0	0	0	0	0	0	0.114466	0	0.182459	0	0	0	0.343635	0	0.185965	Mpl
ENSMUSG00000006390	109.083	109.976	104.771	105.272	97.2171	94.7656	101.928	88.8141	95.667	76.5736	91.6748	93.761	91.5581	101.34	101.587	107.383	108.771	112.35	Elovl1
ENSMUSG00000006392	62.4913	62.5451	59.0016	35.9904	42.0421	37.963	37.0349	40.9616	39.4812	27.5579	31.3132	30.8834	49.8164	55.0824	51.7599	39.017	35.6332	41.2521	Med8
ENSMUSG00000006395	7.85002	7.0808	8.23517	17.6247	17.4899	15.1108	30.372	30.2249	25.2574	14.7138	12.4462	14.0722	7.1692	9.15056	7.95447	11.0429	9.99838	10.0929	Hyi
ENSMUSG00000006398	290.18	307.024	314.878	38.3224	47.8287	46.2271	45.7117	40.753	51.6819	7.53988	7.68864	6.16337	198.383	202.954	228.391	23.796	28.081	28.268	Cdc20
ENSMUSG00000006403	0.667617	0.722637	1.38674	0.130551	0.125504	0	0.422678	0.259454	0.912321	0.225244	0.170625	0.478718	0.658493	0.933869	0.73062	1.69049	2.41068	1.58573	Adamts4
ENSMUSG00000006411	0	0.231973	0.161875	0.167632	0.483456	0	0.723646	0.666298	0.334701	0.482036	0.109545	0.153673	0	0.119912	0	0.57884	0.0982667	0.469876	Nectin4
ENSMUSG00000006412	85.8762	91.0693	91.0983	91.7448	91.3149	80.5444	91.3155	77.9582	104.213	90.0522	81.3505	92.1291	85.0296	89.0497	85.6346	94.5918	83.9026	86.9325	Pfdn2
ENSMUSG00000006418	54.5413	54.6344	56.3741	72.9738	78.4275	75.2461	76.5334	73.0713	74.1589	76.9416	67.6179	70.3278	76.0693	72.1436	70.5789	93.2009	87.749	83.3924	Rnf114
ENSMUSG00000006423	11.9383	12.6413	10.3732	14.0409	13.4168	14.9548	12.8711	14.7928	12.6662	10.7019	10.9995	9.30483	12.2018	11.617	13.4436	14.5305	16.5361	17.6237	C330007P06Rik
ENSMUSG00000006435	0	0	0	0.854159	0.821141	0.658036	1.53637	1.839	0.426362	0.982474	0.558178	0.783031	0.430835	0.509171	0.637367	4.54706	5.67474	3.72436	Neurl1a
ENSMUSG00000006442	267.904	229.335	254.461	69.1176	83.0573	88.9476	127.147	111.217	116.44	93.7296	85.9716	90.7229	116.869	116.301	160.879	92.8899	87.1348	75.5873	Srm
ENSMUSG00000006445	404.668	387.821	396.341	1058.27	1107.9	1058.82	587.364	550.962	491.564	1789.48	1538.34	1686.46	290.578	297.827	329.925	168.285	169.523	172.978	Epha2
ENSMUSG00000006456	62.4179	56.2276	53.8145	28.7475	24.2397	25.24	19.2389	19.6293	16.5141	10.8989	12.8039	9.86423	51.1961	44	49.9729	26.3417	23.7245	22.2083	Rbm14
ENSMUSG00000006457	0.221924	0.600533	0	0.216983	0.208596	0.250743	0	0.431229	0.216619	0.499158	0.425384	0	0.218891	0.155215	0.728601	0	0.635983	0.810945	Actn3
ENSMUSG00000006462	0.107687	0.145703	0	0	0	0.121672	0.454523	0.941632	0.525566	0.121107	0.0688051	0.386089	0	0.0753171	0	0.545356	0.0925823	0.491884	A530013C23Rik
ENSMUSG00000006463	7.48848	3.57601	7.27826	31.0098	29.6041	30.6087	24.1702	27.6044	23.8633	35.5444	39.6844	38.2983	16.5102	16.4827	13.739	28.8145	29.0345	25.7545	Zdhhc24
ENSMUSG00000006464	4.25787	4.04824	4.2374	1.80025	1.73066	2.21036	2.55001	3.01876	2.24653	1.4236	0.882323	1.03146	4.99421	4.66817	4.03	3.30243	3.82552	2.94358	Bbs1
ENSMUSG00000006469	0	0	0	0	0	0	0	0	0	0	0	0	0	0	0	0	0	0	Slc34a3
ENSMUSG00000006471	7.2645	7.4462	4.98824	10.6542	12.208	10.9438	12.195	8.55511	11.9255	9.77897	9.56437	9.17502	4.01686	4.23402	3.4932	4.4593	4.82608	5.12813	Ndor1
ENSMUSG00000006476	28.2033	23.6056	23.9036	69.7721	67.8149	69.5117	56.6129	59.6459	54.2899	79.4422	74.7622	83.1272	25.4889	28.0744	28.9986	38.5305	36.8408	33.1947	Nsmf
ENSMUSG00000006488	0	0	0.748159	0	0	0	0	0.38494	0.386733	0	0	0	0	0	0	1.33765	1.24898	1.08585	Prl7a1
ENSMUSG00000006490	0.681791	0	0	0	0	0	0	0	0	0	0	0	0	0	0	0	0	0	Prl8a9
ENSMUSG00000006494	18.9892	21.8946	19.254	12.0278	13.1926	13.526	15.0715	14.6792	12.1688	8.35652	9.23151	7.99217	37.2965	39.7857	29.2744	13.6584	13.51	12.7466	Pdk1
ENSMUSG00000006498	388.871	379.304	378.158	315.034	324.253	326.083	225.612	224.32	194.284	243.351	228.725	221.276	309.518	306.473	327.407	206.998	205.643	207.58	Ptbp1
ENSMUSG00000006517	145.102	138.362	143.849	93.9053	90.9248	79.6301	77.6487	70.1525	83.2937	51.2863	42.3819	46.449	326.106	321.852	279.782	33.534	37.8206	31.561	Mvd
ENSMUSG00000006519	51.9238	45.9994	42.6044	38.6802	38.9281	55.1745	159.151	165.756	167.735	70.5598	52.1335	70.9185	80.4794	75.6578	65.618	170.608	165.808	153.033	Cyba
ENSMUSG00000006522	0	0	0	0	0	0	0	0	0	0	0	0	0	0	0	0	0.303552	0	Itih3
ENSMUSG00000006526	9.5704	9.76148	12.7894	10.9409	11.0715	14.1403	13.2059	10.0136	9.91649	9.93511	9.87784	9.23799	7.98736	9.474	10.7958	14.4158	13.8399	11.5676	Tmem110
ENSMUSG00000006527	5.72572	4.62807	5.61661	1.89032	3.00545	1.68033	4.94324	6.57438	4.35495	3.42869	3.51583	3.26586	4.98738	4.42066	6.02193	6.52735	6.47821	4.95895	Sfmbt1
ENSMUSG00000006529	0	0	0	0	0	0	0.411597	0	0	0	0	0	0	0	0	0.164617	0.111785	0	Itih1
ENSMUSG00000006538	0.421422	0.285096	0.397889	0	0.198056	0	0.667022	0.409441	0.822696	0.118485	0.269261	0	0.415663	0.442117	0.230596	1.95634	0.422695	0.962465	Ihh
ENSMUSG00000006542	0.174429	0	0	0	0	0	0	0	0	0	0	0	0	0	0	2.20838	1.89952	1.91217	Prkag3
ENSMUSG00000006546	0	0	0	0	0	0	0.568059	0	0	0	0	0	0	0	0	0	0	0	Cryba2
ENSMUSG00000006567	1.97463	0.801511	2.42367	0.386133	0.185604	0.223105	1.04181	0.671471	0.481856	0.111035	0.126166	0.265484	3.60314	3.45266	2.26902	0.833334	0.509295	0.992146	Atp7b
ENSMUSG00000006570	0	0	0	0	0	0	0	0	0	0	1.34542	0	0	0	0	0	0	0	Defb2
ENSMUSG00000006574	0	0	0	0	0	0	0.138559	0	0	0.0738379	0	0	0	0	0.143704	0	0.0752621	0	Slc4a1
ENSMUSG00000006575	9.39022	11.5233	7.62875	6.61898	4.10524	7.40207	8.06505	5.94072	7.88681	3.19268	3.06963	4.50192	11.2004	10.9969	11.7103	9.58462	11.2022	9.37633	Rundc3a
ENSMUSG00000006576	0.448132	0.20211	0.352589	0.146052	0.280812	0	3.07362	2.97517	2.11419	0.293986	0.286327	0.535559	0.147336	0.0522376	0.081737	1.38689	1.81935	2.79747	Slc4a3
ENSMUSG00000006585	118.427	124.534	126.104	37.9969	32.6831	27.5007	22.8776	24.8403	22.7599	16.3319	15.0289	15.0331	53.8652	53.7885	64.242	8.80455	11.4301	10.8375	Cdt1
ENSMUSG00000006586	0	0	0	0	0	0	0	0	0	0	0	0	0	0	0	0	0	0	Runx1t1
ENSMUSG00000006587	11.046	7.47273	10.8017	1.92859	3.33727	2.67438	18.3161	17.6311	11.167	2.8838	1.2603	2.47519	10.506	8.27747	11.225	1.66488	0.67833	1.08118	Snai3
ENSMUSG00000006589	654.973	671.502	704.38	402.432	459.018	438.535	695.318	643.306	716.562	347.724	327.521	410.268	652.69	663.913	647.586	465.89	464.863	439.948	Aprt
ENSMUSG00000006599	85.8769	83.5773	90.0227	70.2865	50.5761	55.2019	56.096	62.7334	61.7651	45.0216	44.0058	39.3547	76.2117	73.7613	79.6131	92.83	81.2944	87.1034	Gtf2h1
ENSMUSG00000006611	4.67481	4.86546	4.75328	0.703191	0.507007	0.406299	1.70752	1.5722	1.93053	0.101103	0.114881	0	8.51248	8.17397	7.67397	2.73167	2.21565	1.80681	Hfe
ENSMUSG00000006638	0	0.988591	1.03478	1.07159	0.686776	0.825539	1.54197	0.354942	0.713191	0.410854	0.700262	0	0	0.511025	0.399805	0	0.104695	0.667485	Abhd1
ENSMUSG00000006641	51.4957	48.9899	45.5813	9.9125	13.3108	12.5457	16.1315	15.4785	15.8648	7.87253	6.58047	8.07739	27.1419	27.8001	27.8254	17.25	18.1702	19.1114	Slc5a6
ENSMUSG00000006642	3.12074	4.85577	2.79914	0	0	0.352599	1.48184	1.36441	1.82768	0	0.299092	0	4.61713	4.91098	4.78134	0.131702	0.13415	0	Tcf23
ENSMUSG00000006649	0	0	0	0	0	0	0	0	0	0	0	0	0	0	0	0	0	0.0886282	Nphs1
ENSMUSG00000006651	3.19314	3.16827	2.81384	8.32548	6.20283	7.93716	14.8253	14.8913	15.1685	14.3642	14.8255	13.5472	8.18871	5.95547	5.59117	97.9237	91.9353	91.2069	Aplp1
ENSMUSG00000006673	48.5052	46.9714	52.5358	47.1874	48.108	48.4805	35.9474	39.7972	36.4989	41.8701	41.875	37.0056	40.0019	39.6545	44.9161	44.7743	43.5843	42.9776	Qrich1
ENSMUSG00000006675	0.990613	0	0.467647	0.322853	0.310373	0	0.522643	0.320816	0	0.649868	0.632936	0.147984	0.488538	0.34642	0.361366	1.11483	0.709718	1.80993	P4htm
ENSMUSG00000006676	58.3199	53.5093	52.396	85.4432	78.543	85.6612	91.2503	81.0087	69.1114	75.2206	69.9837	81.5952	53.9277	51.9425	52.2555	70.9139	65.5469	62.1849	Usp19
ENSMUSG00000006678	16.1783	19.4244	19.7472	3.91889	4.2469	3.70523	2.7683	5.02702	3.48551	1.39326	1.90906	1.43702	11.285	10.1938	13.3984	2.89095	2.84027	3.06242	Pola1
ENSMUSG00000006699	433.939	449.427	450.8	529.078	489.698	508.639	380.203	401.195	421.03	406.192	436.226	422.719	447.658	433.895	439.582	451.615	459.699	460.513	Cdc42
ENSMUSG00000006705	12.953	13.7432	12.8456	13.3936	14.5401	13.3717	7.66978	7.06196	7.09486	14.7768	13.5157	13.6147	9.83478	8.01661	12.9517	6.76425	6.35588	5.44835	Pknox1
ENSMUSG00000006711	0.12173	0.164703	0.114932	0.11902	0.343258	0.412613	0.128448	0	0.11882	0.410699	0.388887	0.327327	0.120066	0.170277	0.266435	0.308236	0.488391	0.333616	D130043K22Rik
ENSMUSG00000006715	105.215	119.817	100.581	50.1502	51.5082	59.4388	27.2928	23.4262	23.9632	21.2001	24.089	14.9318	79.9945	77.5736	90.1959	26.6417	22.1115	36.8451	Gmnn
ENSMUSG00000006717	102.725	112.125	110.844	182.308	199.602	203.845	163.047	186.19	181.159	188.822	194.697	189.565	211.157	172.069	165.322	342.445	316.156	326.481	Acot13
ENSMUSG00000006720	3.83923	2.22623	4.48789	3.39625	3.26497	2.27217	2.89366	1.24336	2.67675	1.85042	1.75215	0.983191	4.32772	3.06877	3.80139	6.78955	4.87247	7.3486	Zfp184
ENSMUSG00000006724	0	0	0.47116	0	0.469057	0	0	0.24242	0.243549	0.280607	0	0.447287	0	0.174511	0	0	0.214515	0.227941	Cyp27b1
ENSMUSG00000006728	501.305	514.857	518.104	323.735	332.031	332.785	368.988	364.713	377.41	239.316	230.5	238.662	422.703	420.434	432.66	373.569	356.551	343.833	Cdk4
ENSMUSG00000006731	62.4769	62.3928	57.408	29.2704	32.3335	35.5051	98.8876	95.748	89.8416	25.1983	27.8005	29.6662	72.994	66.3252	73.4601	39.079	44.7078	40.9378	B4galnt1
ENSMUSG00000006732	55.6747	50.2192	59.4493	9.72058	8.72184	9.48561	16.0856	17.816	16.1738	9.81429	9.74008	9.30717	29.4181	27.5046	34.8164	17.9016	15.4486	13.5226	Mettl1
ENSMUSG00000006736	84.9301	83.6083	87.9297	194.713	184.984	196.551	141.225	137.431	128.924	203.379	215.562	215.249	114.1	122.693	123.072	141.886	145.699	152.231	Tspan31
ENSMUSG00000006740	67.829	69.7997	66.4192	70.0552	73.6329	68.787	95.5828	106.403	71.2939	99.2833	112.202	94.2694	86.1759	87.1655	83.1642	143.016	140.622	141.384	Kif5b
ENSMUSG00000006763	6.12043	8.06595	9.23083	1.47661	1.56896	2.2452	2.93556	1.93066	2.63792	0.849218	0.964941	0.997428	6.58558	5.94844	6.61103	3.01903	2.59679	2.25103	Saal1
ENSMUSG00000006764	0	0	0	0	0	0	0.706177	0	0	0	0.142533	0	0	0	0	0.188289	0.127859	0	Tph2
ENSMUSG00000006777	43.0901	31.0942	47.6582	11.2349	7.71471	11.5918	69.285	44.2573	50.0715	7.84588	5.24414	5.51749	74.8831	68.0244	57.9352	16.9726	10.9374	16.4956	Krt23
ENSMUSG00000006782	18.708	14.0888	15.3304	17.4287	15.7596	18.3456	22.9064	20.7482	19.9835	17.3673	13.5319	13.1299	28.0266	26.5392	22.9843	19.0675	19.8266	16.768	Cnp
ENSMUSG00000006784	0.104481	0.28273	0	0.510777	0.196413	0.236099	0.661488	0.812088	1.12182	0.117502	0.400541	0.187297	0.515268	0.14615	0.343024	1.3228	1.22762	1.14538	Ttc25
ENSMUSG00000006800	5.03209	3.40425	4.02809	0.534789	0.514117	1.11239	130.437	121.8	116.175	24.7281	24.9525	25.5914	7.87657	9.94632	9.3379	2.40064	2.63337	2.09864	Sulf2
ENSMUSG00000006818	62.3101	61.5824	66.2835	79.6431	80.5112	77.4228	35.6215	44.2209	45.7384	48.3536	50.2211	49.8282	63.7777	57.3235	59.1841	68.8945	64.4957	68.5835	Sod2
ENSMUSG00000006850	16.2594	10.5214	14.684	15.8974	18.6053	22.3645	12.3082	11.3327	12.7656	9.73908	12.4213	11.7223	23.0099	26.6993	26.3039	8.35352	8.20492	8.71844	Tmco6
ENSMUSG00000006906	8.56248	11.1684	9.42202	11.0822	9.37996	11.2752	12.0901	12.8077	11.0636	8.03613	8.26533	8.99984	12.1517	13.0544	12.2693	15.858	17.9534	16.3759	Stambp
ENSMUSG00000006920	18.7322	15.4172	16.1376	24.8141	21.0962	23.5056	18.7641	21.3867	15.0825	17.5716	16.6568	18.028	22.7334	23.0029	23.2396	21.1296	21.0276	20.6613	Ezh1
ENSMUSG00000006930	11.2555	10.6141	9.17786	11.8387	8.97659	13.8733	8.45768	6.4619	8.15662	2.97275	1.52548	2.44571	10.5971	9.89985	8.95834	1.29547	1.22181	1.09056	Hap1
ENSMUSG00000006931	3.53855	1.99488	3.06254	0.576629	0.831509	0.333172	4.97847	4.01094	2.59047	1.16069	1.50727	0.528612	2.61765	3.50608	2.25895	6.22227	7.01398	8.08153	P3h4
ENSMUSG00000006932	713.127	727.713	714.532	2025.84	2020.9	1941.31	963.025	973.239	831.312	1975.49	1945.23	1940.41	1011.94	1030.15	957.629	672.906	707.287	673.054	Ctnnb1
ENSMUSG00000006941	66.2229	56.3866	61.9858	35.1652	35.4156	25.8009	38.5533	44.3725	47.9226	25.3601	32.0988	25.0731	53.493	69.0756	68.099	50.5945	55.4615	53.7174	Eif1b
ENSMUSG00000006948	0	0	0	0	0	0	0	0	0	0	0	0	0	0	0	0	0	0	Klk4
ENSMUSG00000006958	0.880093	1.33963	1.35029	1.50587	1.34426	1.24298	0.580416	0.106884	1.07382	0.494883	0.351451	0.591633	0.651049	1.46191	0.72236	0.464272	0.504429	0.402	Chrd
ENSMUSG00000006998	510.553	529.603	533.1	388.153	359.245	386.007	336.833	331.465	324.16	390.923	366.656	376.074	468.122	455.42	480.581	323.532	309.673	311.231	Psmd2
ENSMUSG00000007021	0	0	0	0.606421	0.58298	0.350386	0.32723	0.903894	0	0.52314	0.198143	0	2.14114	0.433791	2.03628	0	0.266615	0	Syngr3
ENSMUSG00000007029	241.072	227.78	237.774	88.1234	80.6265	87.0831	104.047	84.8971	87.1929	68.3901	64.0263	71.5467	147.637	146.259	174.21	69.6937	71.5472	67.2718	Vars
ENSMUSG00000007030	0.446729	0	0	0.291189	0	0.336494	0.94277	0.868057	1.01745	0.0837332	0.0951435	0.133471	0.293749	0.312444	0.488887	0.251372	0.0853483	0	Vwa7
ENSMUSG00000007033	1.03924	0.351526	0.735902	2.28622	1.70944	0.587095	1.37074	0.757267	0.760795	1.02265	0.332001	2.32872	0.512516	0.545135	0.852981	0.438579	0.297821	0.474692	Hspa1l
ENSMUSG00000007034	0.619133	0.837697	1.55882	0.807133	0.193983	0.233178	0	0.401021	0.201444	0	0	0.18498	2.64624	2.88683	2.71024	0	0.236573	0	Slc44a4
ENSMUSG00000007035	4.30025	4.40304	3.62118	2.38634	3.16804	3.15157	2.45275	4.06507	2.94956	1.82989	1.11388	1.87511	1.60488	3.49533	3.81573	0.392388	0.466296	0.318523	Msh5
ENSMUSG00000007036	26.5276	28.336	25.6112	47.7787	50.0564	55.4378	29.8859	31.7808	34.0704	38.6937	36.8299	45.5879	31.2801	31.1086	29.031	43.9391	48.8142	48.6503	Abhd16a
ENSMUSG00000007038	335.318	317.048	346.156	716.935	690.678	760.056	154.855	145.424	148.117	255.208	230.515	245.499	493.133	496.481	453.76	189.214	179.961	170.53	Neu1
ENSMUSG00000007039	22.1743	19.6378	21.6973	37.4483	36.0008	41.9082	15.7405	11.7512	20.4636	9.52161	6.43995	10.841	48.912	46.8084	35.2973	84.0519	95.8973	82.8699	Ddah2
ENSMUSG00000007041	639.749	657.887	681.212	552.903	568.777	542.926	910.875	922.628	968.045	521.336	538.318	575.019	866.224	925.348	889.217	599.637	603.008	601.395	Clic1
ENSMUSG00000007050	105.751	103.108	96.3826	31.4772	31.218	33.8421	37.8408	43.7504	47.3353	21.0818	24.6056	21.7333	57.0766	65.2695	69.7951	33.1923	31.0649	32.0164	Lsm2
ENSMUSG00000007080	37.3493	38.0759	39.9908	13.6168	13.3068	12.9394	8.86589	8.10737	6.29142	3.85088	3.64024	3.61076	14.5312	16.5025	21.3502	5.24597	5.39297	5.62535	Pole
ENSMUSG00000007097	1.73383	1.11122	1.63701	0.178445	0.0857738	0.206209	2.69614	1.50722	1.87053	0.051313	0.0583055	0	1.53012	1.72324	1.09853	3.54303	3.79195	3.33458	Atp1a2
ENSMUSG00000007107	0	0	0	0	0	0	0.184809	0	0	0	0.111905	0	0	0	0	0.295655	0.351343	0	Atp1a4
ENSMUSG00000007122	0.987567	0	0.621612	0	0	0	1.04207	0.31983	0	0.185106	0.21033	0	0	0.230236	0.360255	1.1114	0.566028	1.50364	Casq1
ENSMUSG00000007207	17.8268	11.0822	10.6902	14.3679	11.0953	14.6981	22.6237	22.9373	18.1061	9.88871	8.31174	9.50074	5.94027	6.06559	7.64548	4.26998	4.14224	3.30112	Stx1a
ENSMUSG00000007209	0	0	0	0	0	0	0	0	0	0	0	0	0	0	0	0	0.260884	0	Ceacam9
ENSMUSG00000007216	5.59924	4.09506	5.57232	3.25516	4.12502	4.95849	3.99207	5.14599	7.68108	3.74416	3.28747	4.3405	5.9705	4.65702	6.29325	4.85372	6.11488	6.2211	Zfp775
ENSMUSG00000007279	0	0	0	0	0	0	0	0	0	0.0869591	0	0	0	0	0	0.130528	0.0886364	0.141276	Scube2
ENSMUSG00000007338	162.613	175.106	173.252	200.565	202.277	181.202	115.704	122.841	121.957	175.118	172.768	158.791	144.205	141.905	147.755	123.086	124.947	134.925	Mrpl49
ENSMUSG00000007379	14.0474	14.4448	15.0314	15.9322	14.084	15.7658	11.5617	12.4652	11.3349	8.63621	10.2319	8.98155	16.9036	16.8332	14.5532	3.71507	4.69661	4.96204	Dennd2c
ENSMUSG00000007411	35.754	39.7756	38.3209	43.9564	43.0041	42.5664	37.6574	37.1176	37.8722	40.8425	40.147	38.1596	38.4654	38.7601	42.1714	51.3024	48.7078	50.1433	Mark3
ENSMUSG00000007415	91.8377	87.3558	87.5822	57.2507	63.1484	64.5911	73.3302	75.9026	77.0082	57.8796	55.9215	54.2787	90.8866	85.3549	90.0493	79.4657	87.4784	93.8919	Gatad1
ENSMUSG00000007440	0	0	0	0	0	0	0	0	0	0	0	0	0	0	0	0.101154	0	0	Pcdha11
ENSMUSG00000007457	0	0	0	0	0	0	0	0	0	0	0	0	0	0	0	0	0.114818	0	2310003L06Rik
ENSMUSG00000007458	138.307	129.616	129.129	141.402	138.686	136.429	120.912	112.228	119.215	120.38	132.455	120.93	120.314	126.355	126.413	191.484	188.865	192.618	M6pr
ENSMUSG00000007476	8.94495	5.4462	7.6009	17.7831	18.3569	18.1918	10.6971	11.153	12.0781	15.5086	18.765	18.4403	8.23453	8.44579	8.64703	16.8615	14.0134	15.526	Lrrc8a
ENSMUSG00000007480	0	0	0	0	0	0	0	0	0	0.310793	0	0.495403	0	0	0	0	0.158394	0	Mc5r
ENSMUSG00000007564	370.886	345.786	358.44	338.441	328.042	327.241	329.108	315.969	314.097	319.623	306.641	315.034	385.713	375.457	371.317	412.305	395.538	374.631	Ppp2r1a
ENSMUSG00000007570	25.2218	25.9354	19.4317	19.7282	22.5691	29.8649	16.607	18.4275	15.5591	20.5361	16.244	17.0003	16.5184	20.7449	17.2236	13.2839	11.9117	12.35	Fance
ENSMUSG00000007589	23.2811	21.6451	21.9811	13.6068	13.3254	15.283	9.88133	7.45551	7.36328	5.55827	6.14949	6.87806	13.085	14.4636	16.938	5.15957	6.1873	5.94086	Tinf2
ENSMUSG00000007591	0.374052	0	0.706328	2.9258	3.16429	0.422626	1.57879	0.726835	0.730221	2.52399	1.19497	1.67635	1.10682	0.261614	0	0.631431	1.07195	0.341712	Tssk4
ENSMUSG00000007594	6.71054	5.09336	4.79049	7.36128	5.99984	8.13674	4.49033	3.81644	3.19518	4.41763	3.13726	4.25436	7.74887	6.41047	7.52293	7.59801	6.1445	6.87795	Hapln4
ENSMUSG00000007603	81.9891	72.823	79.517	47.9892	46.3963	49.4689	50.3195	45.5189	52.5361	31.049	28.8655	29.9952	50.3365	48.5665	51.5774	43.5456	34.2053	33.8835	Dus3l
ENSMUSG00000007610	29.1784	32.7173	28.0056	29.3169	27.7291	31.6925	24.3249	18.0117	19.5118	22.5713	20.6001	23.6968	29.8927	23.2262	28.0508	13.8787	15.3378	13.4015	Gtpbp3
ENSMUSG00000007613	17.2013	18.3529	21.0666	22.4885	22.0812	22.5447	11.3053	12.1283	8.05925	21.8321	22.7346	18.5014	18.4205	16.7054	18.8246	34.5958	39.3233	36.6363	Tgfbr1
ENSMUSG00000007617	5.25553	4.93404	4.00002	4.61419	5.44397	5.39268	3.45185	3.43881	3.29779	4.52331	4.96838	4.71063	3.80844	4.68845	4.98855	1.99162	2.56654	3.03746	Homer1
ENSMUSG00000007646	5.85992	7.53214	5.53269	4.58357	3.85559	4.30358	0.927501	0.711665	0.428988	0.659017	1.02963	0.919163	4.76837	5.94276	6.09228	1.85476	1.17552	1.33832	Rad51c
ENSMUSG00000007653	0	0	0	0	0	0	0	0	0	0	0	0	0	0	0	0.0852333	0.0289392	0.0922514	Gabrb2
ENSMUSG00000007655	162.054	210.683	192.444	18.5978	27.6948	23.5983	76.3488	73.016	60.6144	3.77499	6.43412	6.51878	219.986	222.77	217.755	146.539	149.69	170.53	Cav1
ENSMUSG00000007656	67.114	70.9972	69.8496	48.0115	52.8536	48.7475	62.2051	56.0167	62.348	46.7728	55.0505	45.8715	61.5963	63.8853	57.9924	85.7361	82.9856	80.2492	Arpp19
ENSMUSG00000007659	152.369	125.249	150.472	204.296	190.08	192.093	275.747	257.024	256.034	240.656	226.563	230.715	154.431	151.82	158.166	88.2984	90.903	89.8118	Bcl2l1
ENSMUSG00000007670	164.345	152.233	160.182	150.771	144.791	153.132	121.441	115.571	103.697	113.501	92.6639	107.918	152.573	138.81	155.016	99.5858	97.5622	94.2574	Khsrp
ENSMUSG00000007682	0	0	0	0	0	0	0	0	0	0	0	0	0	0	0.12087	0	0.0316515	0	Dio2
ENSMUSG00000007721	177.981	157.296	170.545	130.699	147.004	141.194	141.453	126.932	143.047	142.455	137.914	129.998	169.946	166.328	165.354	106.755	97.0188	108.28	Ccdc124
ENSMUSG00000007739	403.602	448.448	436.347	293.272	295.443	284.49	317.634	331.378	332.921	300.278	328.791	303.382	353.754	361.085	349.839	203.62	214.021	210.191	Cct4
ENSMUSG00000007777	57.9181	64.4327	71.089	84.3138	95.5719	70.529	78.091	78.78	60.9306	72.373	71.9558	77.8696	78.073	91.8186	84.5118	77.1302	80.777	93.4753	0610009B22Rik
ENSMUSG00000007783	0.22917	0.31007	0.324558	1.12034	0.753922	1.03572	9.06817	7.57024	7.26997	5.15456	4.39273	6.7785	0.339056	0.240423	1.00319	1.06386	0.985121	1.25613	Cpt1c
ENSMUSG00000007805	13.7596	10.6773	9.93444	13.8489	8.17834	13.7174	0.427029	0.589781	0.987547	0.568905	0.517144	0.544101	16.5652	16.1335	18.3797	1.5371	1.33372	1.66366	Twist2
ENSMUSG00000007812	16.0619	20.0245	17.3314	36.0078	32.2435	34.0918	36.197	36.2265	29.9001	35.6754	40.0238	32.4952	20.1425	23.0293	19.0844	42.2202	46.0956	42.5523	Zfp655
ENSMUSG00000007815	84.5875	81.6327	84.9616	89.9943	85.8712	89.5684	103.635	101.667	104.315	104.477	99.0018	97.5562	86.3055	84.6953	91.6321	120.873	114.082	114.384	Rhoa
ENSMUSG00000007817	27.13	25.258	22.9518	26.0747	26.4647	25.6698	32.4155	30.0957	24.1287	27.4828	25.1986	28.0405	30.1484	28.8389	27.2769	40.3003	42.475	42.6815	Zmiz1
ENSMUSG00000007827	18.2411	18.0911	18.6438	7.01281	7.49081	6.30303	5.23244	7.22666	4.75379	3.63481	2.7157	2.53979	14.0616	13.1295	15.5049	10.0151	10.0236	11.406	Ankrd26
ENSMUSG00000007833	34.9569	31.2224	32.0341	37.0827	37.9042	41.6906	28.6893	27.4146	27.2078	27.9431	22.0432	24.9841	27.6059	30.5213	33.13	18.8987	17.6458	13.6713	Aldh16a1
ENSMUSG00000007836	183.225	164.189	154.2	98.0145	97.1562	105.948	69.3384	75.0277	77.0158	92.6452	85.9628	98.6659	137.433	116.407	122.304	76.3128	75.8757	75.5855	Hnrnpa0
ENSMUSG00000007837	21.4	19.1908	19.97	4.62264	6.54898	5.06071	34.3967	32.6379	31.5755	5.31707	5.08769	6.46807	23.8073	20.1884	23.1472	32.1344	32.4465	28.6426	Prrg2
ENSMUSG00000007850	237.792	245.728	242.263	274.419	267.944	276.249	136.884	137.999	122.009	195.531	193.025	199.244	150.398	164.16	171.443	76.6452	70.8237	70.3018	Hnrnph1
ENSMUSG00000007867	48.2366	58.4227	51.4195	40.3165	42.4145	39.5569	57.4665	59.7154	74.0427	28.4363	34.2997	35.5646	61.0065	57.9513	65.9859	100.799	95.2039	99.1487	Ift43
ENSMUSG00000007872	124.792	139.249	130.012	143.401	164.486	178.677	51.8393	55.7443	58.4542	9.88047	14.8928	12.8567	138.295	128.161	111.845	242.742	276.851	254.867	Id3
ENSMUSG00000007877	0	0	0	0.662394	1.27358	0.765453	0	0	0	0	1.29859	0	0	0	0	0	0.194149	0	Tcap
ENSMUSG00000007880	40.7421	38.4661	36.5647	28.5083	29.4579	28.7073	26.2196	23.6524	20.3211	17.6228	17.9861	17.958	32.2366	35.5016	37.9724	29.8533	31.5951	29.3462	Arid1a
ENSMUSG00000007888	5.46926	4.22857	3.68846	4.20161	1.1016	3.08975	8.65668	5.31377	4.57587	1.97705	3.24489	2.80126	3.08258	3.27877	5.9854	76.1687	95.9452	87.4368	Crlf1
ENSMUSG00000007891	260.341	265.016	273.143	778.593	752.605	810.529	1281.59	1248.77	1319.39	1420.14	1359.35	1431.43	449.977	477.086	451.73	1532.41	1550.79	1480.9	Ctsd
ENSMUSG00000007892	11166.6	12005.4	11100.8	10093.7	10610.9	10601.2	8941.76	8708.32	10153.4	10753.9	9774.48	10352.6	10201.5	10188.3	10341.4	3844.56	4035.16	3702.56	Rplp1
ENSMUSG00000007907	0	0	0	0	0	0	0	0	0	0	0	0	0	0	0	0	0	0	Cabs1
ENSMUSG00000007908	6.01113	5.10315	4.78518	5.53158	4.32068	4.39465	7.71096	6.18377	7.01791	3.44638	2.93702	3.48628	9.41661	7.83137	6.83637	3.68088	3.4453	2.69187	Hmgcll1
ENSMUSG00000007944	0	0	0	0	0	0	0	0	0	0	0	0	0	0	0	0	0	0	Ttc9b
ENSMUSG00000007946	0	0	0	0	0	0	0	0	0	0	0	0	0	0	0	0	0	0	Phox2a
ENSMUSG00000007950	25.3498	22.7948	30.3266	36.7933	35.519	43.0515	25.0875	23.0993	22.7459	38.1593	33.5003	44.7374	32.3025	25.6586	29.8098	25.649	29.1038	25.7472	Abhd8
ENSMUSG00000007987	17.6226	16.6184	19.1595	23.1478	23.4242	18.9055	19.9101	23.0018	23.8039	17.1162	18.6524	19.6247	22.1223	20.2933	17.7273	31.251	29.6383	33.8242	Ift22
ENSMUSG00000007989	0.20064	0.0678672	0.0947177	0.196173	0.471474	0.283368	0.31757	0.438604	0.244804	0.564107	0.673026	0.449593	0.0989488	0.17541	0.274468	1.10076	0.948729	1.00811	Fzd3
ENSMUSG00000008028	0.349522	0	0	0	0	0	0.184407	0	0	0	0	0	0	0	0	0	0.100165	0	1700008O03Rik
ENSMUSG00000008035	97.1822	88.2039	94.8898	82.92	114.04	106.051	160.825	172.711	168.213	64.4895	65.9497	61.1367	114.906	126.229	120.225	230.284	238.197	238.768	Mid1ip1
ENSMUSG00000008036	232.553	230.23	218.743	220.55	200.132	217.399	224.67	212.8	218.902	173.701	174.791	200.229	223.35	221.849	233.49	177.871	178.052	184.545	Ap2s1
ENSMUSG00000008090	20.5464	14.993	13.296	12.6402	15.4065	15.9111	23.3856	17.9436	20.9566	14.1497	14.7503	16.7607	21.1764	22.1205	24.0012	59.0408	63.6447	62.8477	Fgfrl1
ENSMUSG00000008129	1.33468	0.361168	0.756088	0.782979	1.25452	0.904799	0.845005	1.55608	0.781664	0.3002	0.682217	0	0.526576	0.933481	0	1.35183	0.611982	1.21928	4930432K21Rik
ENSMUSG00000008136	97.5052	83.828	99.0926	120.823	113.925	113.227	258.288	240.78	240.249	155.536	157.912	166.295	102.517	103.951	102.261	206.603	191.039	206.295	Fhl2
ENSMUSG00000008140	66.7127	61.6651	65.8976	66.3039	61.6714	76.1223	52.041	46.8472	55.8768	80.5975	65.8367	75.7809	64.7152	61.5963	58.7923	82.3254	86.3165	90.3109	Emc10
ENSMUSG00000008153	0	0	0.122058	0	0	0	0	0	0	0	0	0	0.12751	0	0	0	0	0.1181	Clstn3
ENSMUSG00000008167	16.8963	16.4393	20.0753	16.8913	15.7031	17.5889	71.7158	72.4881	69.1196	14.4115	12.4938	17.3565	27.9004	28.9458	23.6848	23.5549	20.5652	16.9963	Fbxw9
ENSMUSG00000008193	0	0	0.211431	0	0	0	0	0	0	0	0	0	0	0	0	0.567033	0.256699	0	Spib
ENSMUSG00000008200	69.8541	63.4931	66.5059	68.1081	69.6937	67.1305	45.0904	50.8063	38.9488	43.0648	46.4399	41.7993	37.2403	40.8045	45.1631	27.833	28.3783	30.2138	Fnbp4
ENSMUSG00000008206	0.0523685	0.0708555	0	0	0	0	0	0	0	0	0	0	0	0	0	0.132604	0.105053	0	Cers4
ENSMUSG00000008226	27.2105	24.9051	24.3057	21.1273	19.1822	18.989	37.1571	41.0808	35.2832	17.8508	17.6414	16.7377	33.5483	29.293	27.5888	27.2449	25.8401	25.8327	Scrn3
ENSMUSG00000008301	75.6945	80.5255	81.0147	48.5863	57.299	50.2699	80.4819	73.2617	78.3971	60.5963	65.5311	62.6673	77.5096	75.9765	74.6173	82.4221	85.9413	88.153	Phax
ENSMUSG00000008305	10.9855	10.9731	11.3466	10.6689	8.31605	10.0796	5.83481	5.94547	5.54137	8.20869	7.72564	5.88148	8.21744	8.45682	9.11753	6.53413	5.93721	5.3883	Tle1
ENSMUSG00000008307	5.24369	5.39205	4.5548	7.79297	5.52022	5.68765	3.09854	3.26055	2.25207	3.65623	3.35037	3.00801	0.827525	1.32029	0.918167	0.708143	0.961743	1.34129	1700109H08Rik
ENSMUSG00000008318	3.32872	4.50381	4.0672	7.84937	7.3619	7.74321	5.37197	4.37553	5.16041	10.4599	8.25712	8.77528	1.54505	1.91728	2.14286	2.31377	2.91792	3.2198	Relt
ENSMUSG00000008333	201.869	216.558	206.726	84.6204	87.6883	84.0707	66.8918	77.0976	67.1438	44.242	50.989	43.119	182.924	164.771	184.509	74.9468	73.5699	68.3855	Snrpb2
ENSMUSG00000008348	417.805	417.815	428.43	281.959	282.953	262.618	336.622	331.73	366.429	265.02	264.255	255.892	242.834	277.154	264.816	377.941	359.964	371.339	Ubc
ENSMUSG00000008373	45.4615	40.5808	45.1526	22.0515	21.0881	20.5461	30.776	30.2873	29.5064	15.6036	16.0701	17.3576	30.9805	29.1532	31.531	26.7105	25.2443	26.7524	Prpf31
ENSMUSG00000008384	100.829	84.0523	94.2961	190.627	180.564	181.952	78.1567	71.9629	81.1605	151.819	120.602	152.481	84.3684	85.8944	89.9489	60.5004	55.0517	53.6953	Sertad1
ENSMUSG00000008393	82.5071	79.6074	84.4977	321.799	302.58	326.784	189.345	180.253	183.073	361.521	374.201	380.27	97.6109	96.334	95.2273	111.499	114.864	106.47	Carhsp1
ENSMUSG00000008398	50.674	44.8809	47.1779	28.5682	25.2084	33.0131	61.3648	59.1074	58.2805	23.9702	22.9077	23.0263	72.6751	66.2433	59.4725	40.5074	40.6536	45.777	Elk3
ENSMUSG00000008429	8.2241	8.01169	7.04013	9.97085	12.0591	9.91155	23.4885	18.9636	18.3027	25.0955	21.0887	21.9177	8.21986	8.05277	7.56018	12.7723	13.7639	11.3197	Herpud2
ENSMUSG00000008435	14.8024	15.4162	16.0905	8.47422	10.0689	9.4626	9.86484	10.7861	10.4562	9.91153	9.83107	10.3872	14.8882	14.7119	15.773	13.4802	12.9214	12.8108	Rdh13
ENSMUSG00000008438	0.220628	0	0.624922	0	0.414755	0	0.232805	0.214355	0	0.124061	0.281933	0.197753	0.217613	0.308616	0	0.558657	0.189681	0.201552	Adam21
ENSMUSG00000008450	60.3094	66.6468	66.1834	50.9398	53.1258	40.3138	35.6506	36.5067	33.9029	41.3697	50.2351	45.5659	44.536	41.5181	48.7231	34.6465	33.6617	35.4801	Nutf2
ENSMUSG00000008461	0	0.311906	0.217654	0	0	0	0	0	0	0	0	0	0	0	0.252282	0	0	0	Fut1
ENSMUSG00000008475	226.028	244.732	235.52	311.767	312.182	283.756	311.454	325.428	333.003	210.56	236.188	211.446	324.528	310.842	297.386	429.666	402.88	416.839	Arpc5
ENSMUSG00000008482	0.540158	0.730842	0.509994	1.05626	1.52315	1.2206	0	0	0	0.303735	0.69025	0	0	0	0	0	0	0	Rnf151
ENSMUSG00000008489	0.154516	0.313595	0.218832	0.0755382	0.0726183	0	0.0815222	0	0	0.0434429	0	0	0	0.10807	0	0.195628	0.287826	0.564628	Elavl2
ENSMUSG00000008496	0.155829	0.105419	0.22069	0.228539	0.14647	0.0880322	0.0822145	0	0.152104	0.0876237	0.0497821	0	0.0768495	0.108987	0.341068	0.0657629	0.0446569	0	Pou2f2
ENSMUSG00000008540	0.31905	0.43168	0	0	0	0	0	1.85987	0.934269	0	0.815407	0	0.31469	0.223145	0	8.07875	10.0576	7.86955	Mgst1
ENSMUSG00000008575	14.1701	12.3168	12.2841	7.1792	6.33664	5.8704	6.75112	6.67501	6.41271	4.46688	5.13045	4.657	11.2658	11.2921	11.372	12.395	12.2563	13.7687	Nfib
ENSMUSG00000008590	0	0	0	0	0	0	0	0	0	0.149789	0	0	0	0	0	0	0	0	Htr3b
ENSMUSG00000008601	0.38389	0.519409	1.81226	0.375343	0.721669	0.867483	0.405077	0.372975	0	0.647593	1.47168	1.72044	0	0	1.68047	0	0.220028	0	Rab25
ENSMUSG00000008604	173.455	160.09	166.986	108.57	110.778	118.463	157.371	144.9	135.144	105.199	95.3897	91.6167	150.157	148.828	161.689	119.214	123.25	124.927	Ubqln4
ENSMUSG00000008658	0	0	0.146081	0	0	0	0	0.150322	0	0	0	0	0	0	0	0.261182	0.133019	0	Rbfox1
ENSMUSG00000008668	845.673	895.135	869.287	562.154	598.102	576.791	655.113	628.246	697.109	540.914	500.628	561.793	833.099	797.76	803.869	298.57	286.535	286.411	Rps18
ENSMUSG00000008682	1196.28	1283.77	1308.46	806.577	810.978	757.814	815.346	879.297	880.34	758.344	808.515	838.392	1269.41	1277.34	1250.97	505.382	512.893	522.703	Rpl10
ENSMUSG00000008683	279.229	303.655	294.681	197.499	206.521	198.599	198.661	203.418	218.163	178.958	204.195	189.775	264.098	279.544	254.015	96.3128	103.446	105.179	Rps15a
ENSMUSG00000008690	178.691	174.291	182.002	118.021	111.014	114.949	90.0794	93.9401	89.8977	87.6614	80.1549	93.1091	149.842	154.938	160.06	78.3813	76.6817	72.9555	Ncaph2
ENSMUSG00000008730	33.7777	28.8224	30.8359	31.6449	30.2004	30.7839	42.5344	36.7623	34.4063	38.9466	35.9069	33.1766	34.3028	34.6545	37.2873	44.2051	45.1449	45.157	Hipk1
ENSMUSG00000008734	0.138714	0	0.523873	0.406879	0.521534	0.313455	3.07378	3.90835	4.46815	0.936003	1.41807	0.745994	0.547275	0.485087	0.151805	5.26863	4.05474	4.05508	Gprc5b
ENSMUSG00000008763	51.3379	47.6522	49.0798	46.4914	39.8461	43.253	24.8321	28.4236	21.1613	41.9647	45.778	39.586	41.7332	43.7974	46.3044	53.671	55.2461	54.6299	Man1a2
ENSMUSG00000008789	0	0	0	0	0	0	0	0	0	0	0	0	0	0	0	0	0	0.17926	Ceacam5
ENSMUSG00000008813	0	0	0	0	0	0	0	0	0	0	0	0	0	0	0	0	0	0	Tppp2
ENSMUSG00000008822	16.2889	25.8173	22.4098	26.3921	32.8085	20.5075	16.6968	23.0604	22.7136	18.3188	19.6256	17.52	29.8374	34.8286	36.6708	27.1042	31.7426	31.8869	Acyp1
ENSMUSG00000008843	0	0	0	0	0	0	0	0	0	0	0	0.539511	0	0	0	0	0	0	Cldn13
ENSMUSG00000008845	0	0	0	0	0	0.132878	0	0	0	0	0.150285	0	0	0	0	0	0.0337033	0	Cd163
ENSMUSG00000008855	8.85102	8.41259	8.84021	8.51093	10.0383	12.1493	4.39961	4.83271	4.92662	5.67625	5.37479	6.75317	16.8829	16.6272	17.5314	32.5374	33.7082	32.744	Hdac5
ENSMUSG00000008859	72.2224	79.7331	71.3269	94.2249	95.372	88.3595	90.7021	88.2494	90.6067	80.8488	88.1857	82.6057	93.3052	98.0814	88.2511	82.2756	82.2178	82.169	Rala
ENSMUSG00000008874	0	0	0	0	0	0	0	0	0	0	0	0	0	0	0	0	0	0	Clec3a
ENSMUSG00000008892	52.9677	59.1606	55.2681	39.2758	35.53	36.6841	33.6346	33.0414	31.3447	35.8476	37.4013	30.2699	50.8413	57.0191	50.3152	36.2056	35.8599	36.4805	Vdac3
ENSMUSG00000008932	0	0	0	0	0	0	0	0	0	0	0	0	0	0	0	0	0.164333	0.174619	Slc1a7
ENSMUSG00000008958	90.3629	81.9063	84.1504	69.1969	67.1857	73.7813	45.8128	50.5844	55.299	50.1171	55.5934	53.6269	72.0683	72.9519	78.224	54.3722	54.5737	54.9797	Vps72
ENSMUSG00000008976	52.8524	53.0215	54.6992	28.5984	27.7052	24.116	41.5888	43.6693	39.5736	25.2107	30.45	24.3949	46.3379	43.758	46.2227	33.7432	35.8268	35.6963	Gabpa
ENSMUSG00000008999	25.2488	25.5135	22.3301	41.2487	47.4649	50.1942	104.209	106.508	90.9379	90.3976	97.1004	95.6805	22.5395	22.9122	31.479	14.5671	15.6164	13.1388	Bmp7
ENSMUSG00000009013	119.864	134.032	124.706	163.848	158.135	173.484	122.647	125.76	134.565	157.175	165.513	161.007	126.368	132.563	133.525	135.73	132.386	131.371	Dynll1
ENSMUSG00000009030	41.7778	45.1745	40.2531	35.3232	32.5093	31.3397	25.8359	33.9359	22.8964	27.3431	21.3327	25.7826	44.4155	39.7578	39.5369	27.3137	29.637	23.7753	Pdcl
ENSMUSG00000009035	86.0372	82.4243	81.7779	189.415	188.606	194.257	269.615	245.724	225.028	290.52	268.681	290.094	117.183	115.1	122.751	155.473	159.232	159.175	Tmem184b
ENSMUSG00000009047	0	0	0	0	0	0	0	0	0	0	0	0	0	0	0	0	0	0	Gm5965
ENSMUSG00000009070	0	0	0	0	0	0	0	0	0	0	0	0	0	0	0	0	0.0611067	0	Rsph14
ENSMUSG00000009073	56.179	56.1489	56.418	45.2676	44.9329	42.6352	50.9388	48.6391	44.916	40.7441	41.1857	42.8476	51.9771	58.5758	58.3912	100.395	101.344	105.738	Nf2
ENSMUSG00000009075	0.244386	0	0	0	0	0	0	0.237438	0.238544	0.137421	0	0	0	0	0.267449	0	0.0700356	0	Cabp7
ENSMUSG00000009076	32.4212	33.422	33.0401	26.1646	27.088	27.3281	24.4361	23.4995	20.0928	19.0988	20.3862	19.3731	35.0236	33.1134	35.4807	41.6988	46.4558	48.8932	Zmat5
ENSMUSG00000009079	227.13	223.164	229.229	218.884	217.986	219.279	132.625	141.234	122.153	147.342	139.841	148.617	139.198	146.46	151.233	111.225	108.556	100.518	Ewsr1
ENSMUSG00000009090	90.9538	87.3003	91.3795	130.986	131.403	130.14	103.083	100.326	89.0324	108.335	104.389	105.679	87.7939	83.9118	89.3282	117.45	114.36	108.183	Ap1b1
ENSMUSG00000009092	1.28901	1.30804	1.21703	0.315077	0.302898	0	0.680074	2.81781	1.88729	0.543614	0.205898	0.28884	0.317848	1.12692	1.05799	1.63196	1.6623	2.35512	Derl3
ENSMUSG00000009093	0	0.878636	0	0	0	0	0	0	0	0	0	0	0	0	0	0	0	0	Gstt4
ENSMUSG00000009097	0	0	0.34124	0	0.339716	0.408356	0.38137	0	0.352783	0	0.230925	0	0	0.252781	0	0	0	0	Tbx1
ENSMUSG00000009108	1.28664	2.90141	2.42958	0.628998	1.20937	2.42287	1.8102	1.04172	1.25588	0.964651	1.37013	1.92207	1.90358	2.09972	2.58144	2.89594	3.01123	1.5672	Gnat2
ENSMUSG00000009112	52.8552	56.9817	51.3047	34.8899	32.0136	35.6877	33.7766	35.1504	32.5552	23.0456	22.213	20.4574	48.2996	48.433	49.9555	41.1528	41.1483	40.1517	Bcl2l13
ENSMUSG00000009114	0	0	0	0	0	0	0	0.365975	0	0	0	0	0	0	0	0	0	0	2610028H24Rik
ENSMUSG00000009115	0.482168	0	0.455242	0	0	0	0	0	0	0	0	0.432176	0.475578	0	0.52767	0	0	0	Spatc1l
ENSMUSG00000009145	4.69617	5.33735	6.91692	0.183665	1.41252	1.27344	5.55	6.75272	4.03384	0.739394	0.72013	0.673482	12.7843	8.53975	11.7177	0.792752	0.915153	0.171605	Dqx1
ENSMUSG00000009185	1.25684	0	0	0	0	0	0	0	0	0	0	0	0	0	1.37545	5.30415	5.04256	4.59271	Ccl8
ENSMUSG00000009207	9.68212	11.7711	11.5262	5.76226	5.40763	6.26243	4.88615	4.49893	4.4514	4.4975	5.9621	4.52779	8.44258	7.65499	8.6763	7.81681	8.42456	8.84501	Lnpk
ENSMUSG00000009210	0	0	0	0	0	0	0	0	0	0.209479	0	0	0	0	0	0	0	0.340324	Prr29
ENSMUSG00000009214	0	0	0	0	0	0	0	0	0.414887	0	0	0	0	0	0	0	0	0	Mymk
ENSMUSG00000009216	0	0	0	0	0	0	0	0.210878	0	0	0	0.194545	0	0	0	0	0	0	Fam163b
ENSMUSG00000009246	0	0	0.0947769	0	0	0	0	0	0	0.0564459	0.128276	0	0	0	0	0.338908	0.0287674	0	Trpm5
ENSMUSG00000009248	0	0	0	0	0	0	0	0	0	0	0	0	0	0	0	0	0	0	Ascl2
ENSMUSG00000009281	0	0	0	0	0	0	0	0	0	0	0	0	0	0	0	0	0.207892	0	Rarres2
ENSMUSG00000009291	223.635	249.014	230.385	323.45	312.192	317.062	417.069	411.056	403.108	394.116	382.729	386.791	211.429	213.878	195.792	351.928	337.962	325.064	Pttg1ip
ENSMUSG00000009292	0	0	0.146011	0.0504013	0.339171	0.058243	0.326364	0.200333	0.15095	0.0579727	0.0329363	0	0.406755	0.61291	0.451309	0.0435094	0.0295455	0.094184	Trpm2
ENSMUSG00000009293	87.9755	82.2145	75.3302	99.9656	80.7053	93.1314	106.491	102.158	122.749	93.4421	80.8554	98.2716	83.3856	79.269	82.9781	156.761	155.738	139.017	Ube2g2
ENSMUSG00000009350	0	0	0	0	0.176307	0	0	0	0	0	0	0	0	0	0	0	0	0	Mpo
ENSMUSG00000009356	0	0	0	0	0	0	0	0	0.199966	0	0	0	0	0	0	0	0.293546	0	Lpo
ENSMUSG00000009376	68.0804	73.2158	63.7259	51.4364	53.3002	50.0839	29.2117	32.5036	22.6136	40.5396	47.9343	40.6312	75.7294	73.1785	70.2948	45.2501	48.8237	49.5109	Met
ENSMUSG00000009378	0.158541	0	0	0	0.149019	0	0.167291	0	0	0.178297	0.202594	0.142103	0.156374	0	0	0	0.181736	0.144833	Slc16a12
ENSMUSG00000009394	0.0913451	0.494366	0	0	0	0	0	0	0	0	0	0.0818743	0.180194	0.0638872	0	0.231297	0.471194	0.33379	Syn2
ENSMUSG00000009406	17.1871	14.6955	16.0019	19.4885	20.7545	25.4874	16.7503	15.075	14.4462	12.4161	14.2606	14.5493	21.308	19.0328	21.2908	26.394	26.2689	25.5143	Elk1
ENSMUSG00000009418	4.67683	4.46966	4.38062	4.35496	4.46573	5.45191	5.16995	4.83236	3.84042	7.30506	6.59298	6.32117	4.68614	5.5555	6.01184	2.47498	1.79767	1.86497	Nav1
ENSMUSG00000009470	80.4814	79.2863	80.3138	66.7602	61.4337	57.6662	39.4093	42.2411	29.6338	54.3387	56.5097	49.392	68.1382	65.6239	67.4522	84.755	84.4098	81.2155	Tnpo1
ENSMUSG00000009471	0	0	0	0	0	0	0	0	0	0	0	0	0	0	0	0	0	0	Myod1
ENSMUSG00000009487	0	0	0	0	0	0	0	0	0	0.0348962	0	0	0	0	0	0	0	0	Otog
ENSMUSG00000009535	18.99	21.9048	18.5906	19.7651	19.3301	19.4785	32.6889	34.5196	32.8011	28.787	29.4108	27.8456	21.4926	22.2178	21.261	20.6818	20.7151	20.7058	Rnmt
ENSMUSG00000009545	0	0	0	0	0	0	0	0	0	0	0	0	0	0	0	0.132442	0.0449679	0.143347	Kcnq1
ENSMUSG00000009549	259.049	300.322	270.462	352.072	380.897	383.167	339.131	367.082	366.694	398.615	410.01	397.903	309.579	323.643	311.139	435.935	472.378	471.339	Srp14
ENSMUSG00000009551	0	0	0	0	0	0	0	0	0	0	0	0	0	0	0	0	0	0	6330409D20Rik
ENSMUSG00000009555	54.3215	46.1718	47.4743	77.2169	72.3992	78.5294	65.5501	56.4309	60.5006	87.0937	75.2004	82.5223	47.3969	48.806	48.9302	55.3723	58.4772	57.7685	Cdk9
ENSMUSG00000009563	54.3278	53.5628	53.6798	60.7361	65.7116	62.3345	49.3273	41.9402	41.5189	51.7438	48.5697	50.3937	43.616	47.5701	57.1503	57.763	53.1643	52.5162	Tor2a
ENSMUSG00000009566	43.2444	37.4832	40.9891	29.2338	25.5633	30.9193	33.3321	34.4654	36.4397	34.1004	28.6017	28.9192	24.659	26.4647	30.133	30.2267	30.014	31.1723	Fpgs
ENSMUSG00000009569	10.3588	11.8892	12.6133	15.1574	15.243	16.5471	14.172	15.6865	10.4599	13.2164	13.1916	12.4865	14.4451	13.6406	12.2746	27.0137	27.6592	25.4528	Mkl2
ENSMUSG00000009575	163.949	168.854	169.876	116.93	112.946	107.002	68.251	67.6922	56.5918	71.1375	71.8096	67.6268	131.815	138.857	144.146	69.7017	69.3624	71.3366	Cbx5
ENSMUSG00000009580	0	0	0	0	0	0	0	0	0	0	0	0	0	0	0	0	0	0	Odam
ENSMUSG00000009585	21.3273	21.285	24.4228	11.4586	15.4814	14.315	17.7139	18.8745	16.7983	3.91835	5.26181	5.11024	35.4069	35.3711	35.5877	27.3582	25.9908	24.8847	Apobec3
ENSMUSG00000009588	0	0	0	0.262521	0	0	0	0	0	0	0	0	0	0	0	0	0	0	St6galnac1
ENSMUSG00000009596	0	0	0	0.27971	0	0	0	0	0	0	0	0	0	0	0	0.241463	0.0819837	0	Taf7l
ENSMUSG00000009614	0	0	0.558158	0.115602	0	0	0.249519	0.574363	1.26948	0.132968	0.226631	0.105975	0.349855	0.330774	0.905743	6.48664	7.69149	7.02075	Sardh
ENSMUSG00000009621	26.8416	27.3949	23.5012	41.4092	35.8801	42.9198	33.8112	30.0489	26.9252	31.7533	30.146	31.2179	26.1999	30.011	32.7288	34.5711	34.2023	30.2905	Vav2
ENSMUSG00000009628	0.0667478	0	0	0	0	0	0.352159	0.648501	0.325761	0.0375328	0.0852949	0	0.131671	0.0466837	0	0.28169	0.095642	0.243907	Tex15
ENSMUSG00000009630	227.781	220.053	248.084	236.389	214.923	209.939	204.831	208.138	225.75	220.274	225.988	231.596	222.081	226.889	224.397	319.198	316.612	333.899	Ppp2cb
ENSMUSG00000009633	0	0	0	0	0	0	0	0	0	0	0	0	0	0	0	0	0	0	G0s2
ENSMUSG00000009640	33.1357	32.9655	32.6655	10.0053	7.32839	9.63495	18.2535	23.4351	18.7878	4.24711	3.89182	4.36767	30.0394	28.7987	23.4641	17.6856	18.5729	18.0289	Dmap1
ENSMUSG00000009646	0	0	0.513014	0	0	0	0	0	0	0	0	0	0	0	0.594633	0	0.934282	0	Pla2g12b
ENSMUSG00000009647	92.874	82.437	85.2398	77.4072	72.5003	72.2929	36.3469	34.9959	38.5934	41.0814	41.769	38.842	92.6094	101.482	97.0785	21.18	19.9816	21.063	Mcu
ENSMUSG00000009654	1.84289	3.74019	1.52248	0.900932	1.73221	1.30138	3.64613	4.47624	4.04738	0.777205	1.0303	0.206477	6.13476	4.0279	4.28571	5.0553	3.82895	3.57755	Oit3
ENSMUSG00000009670	0	0	0	0	0	0.200234	0	0	0	0.298958	0.339697	0.317692	0	0	0.193945	0	0	0	Tex11
ENSMUSG00000009681	22.817	18.4594	23.1715	50.6745	48.7156	48.8137	37.976	36.4139	33.5987	59.7419	54.106	50.6012	31.3216	28.5166	26.0858	39.8406	39.2779	36.6028	Bcr
ENSMUSG00000009687	9.03927	7.87713	9.69171	8.68823	8.35239	6.92413	20.208	20.095	20.1886	19.9868	22.4168	21.6971	8.46239	7.5008	9.89231	1.81039	0.878118	1.25965	Fxyd5
ENSMUSG00000009731	17.1282	15.2855	18.2362	14.8465	15.3003	18.529	7.04997	4.6029	5.57292	5.94274	5.9764	5.11745	17.7329	22.8546	21.5364	6.76708	6.33587	7.10233	Kcnd1
ENSMUSG00000009733	16.0068	15.2404	17.5385	36.1312	38.821	34.8312	35.2401	30.9114	32.0199	33.4472	30.1768	26.0375	25.3388	23.6344	18.1661	33.6926	30.9776	31.051	Tfcp2
ENSMUSG00000009734	0.0919467	0	0	0.0898997	0	0	0	0.0893326	0	0.0517024	0.0587479	0	0	0	0	0	0.0526996	0	Pou6f2
ENSMUSG00000009739	1.86267	1.89016	2.55004	1.09272	1.13802	1.68364	6.78087	6.33398	6.63621	1.88531	1.42815	1.16868	5.41977	5.34131	4.48458	11.7127	12.5443	11.3158	Pou6f1
ENSMUSG00000009741	46.1738	52.9749	49.0766	55.7062	52.4108	55.9834	47.44	44.074	40.9847	46.6895	47.7035	47.8001	35.9548	35.0326	36.938	39.8842	39.3875	34.7813	Ubp1
ENSMUSG00000009772	12.1241	10.8621	11.9111	19.8637	18.9419	20.3626	20.2271	21.3302	21.5895	11.0553	11.9338	12.3355	20.1999	18.4489	20.6195	104.683	104.094	100.281	Nuak2
ENSMUSG00000009828	7.41226	8.97324	8.99787	2.50657	2.09537	2.64468	6.76283	5.95615	5.5487	1.34754	1.85165	1.74836	8.13551	8.69226	7.74582	7.57337	7.01141	6.00771	Ick
ENSMUSG00000009863	186.163	190.172	204.204	151.729	152.065	137.74	142.258	141.575	152.034	134.682	135.807	121.354	208.516	208.646	220.996	173.109	166.298	169.805	Sdhb
ENSMUSG00000009876	0.815035	0	0	1.59378	6.12869	7.367	0.860018	0	1.5911	4.58301	1.56226	2.92212	0	0	0	0	0.23357	0	Cox4i2
ENSMUSG00000009894	62.9892	72.4416	59.0143	203.474	189.688	189.966	159.006	143.816	147.324	245.483	219.495	224.531	74.554	85.2294	78.213	170.743	160.865	160.9	Snap47
ENSMUSG00000009900	0	0	0	0	0	0	0	0	0	0	0	0	0	0	0	0.196336	0	0.212502	Wnt3a
ENSMUSG00000009905	4.96644	3.30651	4.61467	12.3324	15.5606	13.0932	22.2931	19.301	21.6224	20.4353	21.6585	20.7031	6.14265	5.95466	6.7292	25.3509	23.4049	20.3807	Kdsr
ENSMUSG00000009907	31.0846	33.178	31.2554	32.7196	33.4886	32.5951	36.1488	41.6226	33.6503	25.509	24.9761	23.5306	37.9157	37.0753	32.9131	48.8819	44.9955	45.3958	Vps4b
ENSMUSG00000009927	451.316	500.522	518.501	225.418	245.643	227.861	306.234	316.748	343.383	222.241	282.109	225.472	454.093	449.859	472.228	192.983	219.277	235.036	Rps25
ENSMUSG00000009941	0	0	0	0	0	0	0	0	0	0.140631	0	0	0	0	0	0	0.0716719	0	Nxf2
ENSMUSG00000009995	18.7981	16.0381	18.2005	33.8325	33.9877	35.8496	30.3219	31.4088	32.1395	32.8555	35.7262	35.6299	13.6992	17.3346	16.7721	16.3717	12.9702	12.5788	Taz
ENSMUSG00000010021	0	0	0	0	0	0	0.166592	0	0	0	0	0	0	0	0	0	0.0452442	0	Kif19a
ENSMUSG00000010025	104.355	106.089	101.549	95.8855	95.6169	92.3366	225.536	216.658	193.792	84.774	85.8099	79.3976	159.974	165.878	143.974	184.65	185.2	178.449	Aldh3a2
ENSMUSG00000010044	0.301666	0	0	0.29495	0	1.36336	0.954947	0	0	0.508888	0	0.270389	0	0.632961	0	0	0.259352	0	Zmynd10
ENSMUSG00000010045	49.1785	60.9943	57.2111	64.9701	60.2575	73.4248	60.2326	64.5603	59.4321	84.6064	69.0157	83.174	56.8795	56.9166	50.2956	74.1227	68.7894	60.9717	Tmem115
ENSMUSG00000010047	32.3757	30.3467	30.1995	49.3893	36.1142	40.5464	51.8612	50.7831	50.0678	44.9644	42.4934	44.2276	44.8219	41.468	43.9686	54.6528	53.2654	47.9281	Hyal2
ENSMUSG00000010048	80.8594	87.3255	94.5102	32.6238	31.5917	30.8201	30.3253	33.8378	37.0859	29.9924	25.5207	28.5974	47.3241	43.7778	51.7081	27.7517	27.3602	28.0344	Ifrd2
ENSMUSG00000010051	1.36033	0.460138	0.642185	1.16379	2.07778	1.34486	8.61248	10.7385	6.30712	1.72109	1.52104	1.21929	2.68349	3.68677	1.86089	3.15749	3.65476	2.01942	Hyal1
ENSMUSG00000010054	33.1018	36.9982	38.3873	85.8373	78.461	86.5901	55.8101	55.2325	49.5194	77.2862	76.0936	81.5919	50.7486	45.0449	47.6446	37.3537	38.4605	40.1007	Tusc2
ENSMUSG00000010057	24.2478	22.879	23.4962	37.1217	42.8841	48.665	29.626	30.068	30.8309	41.0836	38.9357	37.7481	31.469	24.546	30.0277	27.737	28.2526	28.2721	Nprl2
ENSMUSG00000010064	1.09536	0.988029	0.344732	0.237995	0.343193	0.412535	2.05479	2.95617	1.66317	0.547495	0.311051	0.109088	1.32048	1.27684	1.33192	0.308177	0.313906	0.111184	Slc38a3
ENSMUSG00000010066	0	0	0	0	0	0.182622	0	0.0785187	0	0.0454437	0	0.0724372	0	0	0	0.0682124	0.115801	0.073829	Cacna2d2
ENSMUSG00000010067	7.91135	10.7042	7.98828	5.69398	6.91981	8.56626	11.2466	11.9567	9.11652	6.73471	6.10792	7.58353	5.63566	6.45544	8.2972	15.3026	17.256	16.5626	Rassf1
ENSMUSG00000010080	21.7925	22.862	25.0485	9.57287	7.2732	11.4191	16.33	18.1044	14.9518	1.95355	1.41258	2.2647	29.7499	30.8149	28.688	18.2605	16.7897	16.7345	Epn3
ENSMUSG00000010086	0	0	0	0	0	0	0.172749	0	0	0	0	0	0	0	0	1.10545	0.609915	0.448676	Rnf112
ENSMUSG00000010095	280.631	264.459	273.207	244.845	245.302	251.273	275.763	248.428	272.679	255.633	257.096	266.379	207.507	209.385	233.622	391.24	377.443	377.901	Slc3a2
ENSMUSG00000010097	124.905	121.482	121.986	149.007	140.824	137.364	76.3823	84.4158	84.5993	135.156	136.076	133.326	65.5716	75.2658	83.2145	54.0271	46.0442	48.0756	Nxf1
ENSMUSG00000010110	32.2893	36.0575	35.4976	51.8966	49.6827	53.5991	47.4899	50.0652	44.146	38.3028	40.6256	44.3043	41.8823	40.6035	42.1133	46.2003	46.0768	45.6606	Stx5a
ENSMUSG00000010122	1.89846	2.05491	1.6132	0	0	0.214499	2.6042	1.84448	2.409	0	0.121299	0.340324	2.99602	2.12446	2.90866	0.801188	0.544054	0.693726	Slc47a1
ENSMUSG00000010136	0	0	0	0	0	0	0	0	0	0	0	0	0	0.398572	0	0	0	0	Pifo
ENSMUSG00000010142	0	0	0	0	0	0	0	0	0	0	0	0	0	0	0	0	0.064899	0.413765	Tnfrsf13b
ENSMUSG00000010154	71.3893	60.9318	51.2164	66.7978	58.684	74.0104	56.1595	59.6642	66.6856	58.8473	46.4305	56.4191	84.2945	77.4899	77.0062	29.3719	30.3578	27.8166	Spire2
ENSMUSG00000010175	0	0	0	0	0.0719518	0	0	0.0743728	0	0	0.0489099	0.137225	0	0	0.167546	0.0646107	0.109686	0.139861	Prox1
ENSMUSG00000010205	0	0	0	0	0	0	0	0	0	0	0	0	0	0	0	0	0	0	Raver1
ENSMUSG00000010277	169.431	167.71	164.726	186.501	184.781	176.422	117.083	116.67	92.6305	142.396	147.015	137.535	167.476	165.217	171.28	114.849	111.796	113.036	2610507B11Rik
ENSMUSG00000010290	18.0156	16.334	17.5357	23.2439	19.3777	19.096	20.5778	19.6688	18.4914	19.0074	18.7495	22.4737	28.944	25.5901	26.4232	21.9467	25.0692	24.0931	AI597479
ENSMUSG00000010307	55.4777	37.3008	40.8111	62.562	50.8662	59.9901	46.688	46.9562	45.846	46.889	40.6657	39.9636	58.7479	58.7971	58.8507	35.9091	24.8721	23.6304	Tmem86a
ENSMUSG00000010311	0	0	0	0	0	0	0.526364	0	0	0	0	0	0	0	0	0	0.285908	0.455704	Optc
ENSMUSG00000010342	0.256182	0.173309	0	0.375718	0.120398	0.434174	0.13516	0.124449	0.250058	1.22445	0.245525	0.688861	0.12634	0.268762	0	1.40548	1.8721	1.98927	Tex14
ENSMUSG00000010358	24.9164	25.6616	18.6093	41.8148	44.3931	43.6986	32.5701	29.6277	26.1357	23.8391	21.8602	18.9997	25.3095	22.1084	26.8608	34.5276	27.8158	25.8197	Ifi35
ENSMUSG00000010362	18.3499	13.7932	18.4802	15.5492	12.6484	17.047	15.0599	15.4511	14.329	11.2355	9.37952	12.0614	11.6639	11.1228	10.7102	16.1765	12.1534	16.3909	Rdm1
ENSMUSG00000010376	216.969	194.33	196.197	192.219	184.789	177.24	167.677	168.244	200.845	163.53	182.886	181.234	179.843	203.757	186.165	224.829	192.081	204.258	Nedd8
ENSMUSG00000010392	56.0039	49.8407	54.9972	37.3344	39.1284	36.3755	48.6663	52.8113	38.8795	26.7761	28.7028	28.7225	57.3062	58.7541	64.5665	71.6627	74.5827	76.8795	Gosr1
ENSMUSG00000010406	113.508	123.803	123.026	86.6332	81.6514	73.939	102.051	95.0892	110.229	76.5267	76.5944	65.923	121.096	104.906	112.812	58.1677	62.9002	60.841	Mrpl52
ENSMUSG00000010435	3.93614	0.887611	1.85817	0.641419	0	1.48243	5.53785	7.64847	8.96479	0.368888	0	0.588007	2.58823	4.58826	4.3076	64.7843	53.3924	56.9339	Spaca7
ENSMUSG00000010453	36.6754	37.6357	32.9184	45.1729	42.2627	41.8685	42.2177	43.7773	37.7513	40.9779	41.2667	39.0205	29.3152	34.5788	29.9199	59.2578	53.6982	52.2147	Kansl3
ENSMUSG00000010461	0	0	0	0	0	0	0	0	0	0	0	0	0	0.0476899	0	0.115104	0.312651	0.124582	Eya4
ENSMUSG00000010476	3.34105	3.20202	4.20597	8.91529	7.13132	7.54983	2.93787	2.97556	2.37795	7.74964	7.24912	7.0499	2.26558	3.06698	2.36139	5.58123	4.96687	5.78643	Ebf3
ENSMUSG00000010492	1.78261	1.03367	0.961749	0.497977	0.957456	0.287728	2.95584	1.97934	0.497141	0.572785	0.488129	0.684764	0.251178	1.06865	0.55738	0.214942	0.729792	0.23264	Uckl1os
ENSMUSG00000010505	0	0	0	0	0	0	0	0	0	0	0	0	0	0.0624657	0	0	0.025595	0	Myt1
ENSMUSG00000010517	45.5235	43.6789	41.7908	45.1265	41.4857	39.4669	26.8789	25.6064	27.0797	48.0056	48.4238	43.9684	39.3043	40.2182	41.1253	42.2555	38.6321	37.5555	Faf1
ENSMUSG00000010529	0.528599	0.715203	0	0	0	0	0.557773	0	0	0	0	0	0	0	0.578483	0	0.302969	0	Gm266
ENSMUSG00000010538	1.15512	3.90724	0	11.2941	9.22886	9.13587	7.31325	6.17254	6.2013	12.0164	11.8087	10.8712	1.709	2.42369	1.26413	6.33731	4.63444	6.3315	Tsacc
ENSMUSG00000010554	26.9133	27.1062	27.0781	13.2707	11.0101	12.657	14.2239	13.3676	12.9762	12.1016	12.7707	10.5408	16.6884	17.4254	17.2446	12.8292	14.0268	15.202	Mettl16
ENSMUSG00000010592	0.218303	0	0	0	0.205192	0.246652	0	0	0.213085	0	0.139481	0.195669	0	0	0	0.184257	0.125121	0	Dazl
ENSMUSG00000010601	1.06086	2.00951	1.40227	0.829797	0.797722	0.479451	5.14931	6.80264	3.93492	0.71584	0.813387	0.570524	4.18547	4.60024	4.17952	5.90973	5.16833	6.39634	Apol7a
ENSMUSG00000010607	31.4098	38.0245	27.3145	53.3393	65.2623	51.3651	52.3316	53.8059	34.693	53.9155	51.7563	58.529	57.0694	46.2487	34.3739	52.3247	54.2449	52.8576	Pigyl
ENSMUSG00000010608	43.0605	43.6586	44.2852	63.8935	66.1486	60.2202	34.3605	37.1678	33.2641	62.7882	70.2816	62.913	30.1496	34.6924	34.9082	26.7361	25.7078	26.7765	Rbm25
ENSMUSG00000010609	10.0814	11.0326	8.67861	16.8149	12.263	13.7357	9.69922	10.515	9.2616	8.83679	9.56734	7.84023	10.5286	8.08793	8.92362	13.3894	12.1938	12.7312	Psen2
ENSMUSG00000010651	2.61875	1.3287	0.927191	0.640111	1.23074	3.32867	28.669	32.1217	21.4077	2.39288	2.92811	0	2.26009	3.20524	3.22411	1.65775	1.59476	0.897124	Acaa1b
ENSMUSG00000010660	0.622937	0.561895	0.19605	1.21814	0.585525	0.938441	3.06748	2.01742	1.62145	1.16761	0.796031	0.930583	1.43365	2.0332	1.13621	5.08258	5.77213	6.25985	Plcd1
ENSMUSG00000010663	179.889	163.184	172.651	127.552	115.809	127.87	77.2603	71.3181	72.7386	50.7855	57.706	46.4724	220.871	224.985	215.372	120.777	111.732	111.368	Fads1
ENSMUSG00000010721	8.78287	12.1805	9.53628	10.5195	8.66817	8.93107	18.7669	21.4396	18.7533	10.6799	10.7323	10.2339	14.1854	12.7463	16.3399	18.8108	18.9402	18.5544	Lmbr1
ENSMUSG00000010751	39.7502	34.4127	37.6743	62.9885	49.8172	56.4413	114.904	105.946	92.3172	46.1596	52.2552	49.4163	51.6751	54.1117	46.3349	15.4257	15.3633	16.9741	Tnfrsf22
ENSMUSG00000010755	91.7078	82.1054	87.692	106.741	97.3878	98.9872	97.9017	91.565	95.4198	84.8679	82.5944	88.0584	95.8433	95.6655	94.5968	58.3833	54.464	54.4562	Cars
ENSMUSG00000010760	34.9484	31.007	36.2423	0	0	0	3.62727	3.33981	1.67768	0.32216	0.36606	0	18.083	21.6381	21.9447	2.41786	0.492561	1.57017	Phlda2
ENSMUSG00000010796	0	0	0	0	0	0	0.239553	0	0.221596	0	0	0	0	0	0	0	0.0650596	0	Asz1
ENSMUSG00000010797	0	0	0	0	0	0	0	0	0	0	0	0.255281	0	0	0	0	0.16324	0.780557	Wnt2
ENSMUSG00000010803	0	0	0	0	0	0	0.0925054	0.0851744	0	0	0	0	0	0	0	0.0739945	0.07537	0	Gabra1
ENSMUSG00000010825	0	0	0	0	0	0	0	0	0.0925579	0.0533207	0.0605867	0	0	0.0663208	0	0	0	0	Grid2ip
ENSMUSG00000010830	29.5234	22.7383	24.8728	20.4283	16.2233	18.988	34.5078	32.2144	39.9014	32.9471	40.9193	30.5335	30.0159	40.3446	31.8125	27.9859	27.9855	21.9916	Kdelr3
ENSMUSG00000010841	0.804822	0	0.759878	0	0.756486	0	0	0	0	0	0	0	0	0	0	0.679303	0	0	1700006E09Rik
ENSMUSG00000010911	138.083	142.511	143.106	111.775	116.509	126.989	59.6371	91.1022	94.6611	82.7013	92.74	88.6514	114.025	112.747	137.057	134.979	131.046	140.226	Apip
ENSMUSG00000010914	53.6023	53.0669	56.6266	37.2296	34.2544	34.5283	27.9355	23.6576	24.0868	21.9625	21.9273	16.845	43.5209	48.8052	45.6052	36.8286	41.5408	41.9512	Pdhx
ENSMUSG00000010936	45.5848	40.0776	40.6869	41.6828	41.893	42.2253	32.7163	28.8684	27.832	34.4018	32.5453	31.2642	36.1333	36.1418	43.5246	30.7648	32.0771	34.141	Vac14
ENSMUSG00000011008	0	0	0	0.190982	0	0	0	0	0	0	0	0	0	0	0	0	0	0.535328	Mcoln2
ENSMUSG00000011034	0	0	0.147754	0	0	0	0.16513	0	0.152752	0	0	0.140268	0	0	0	1.58504	0.403626	0.142963	Slc5a1
ENSMUSG00000011052	0	0	0	0	0	0	0	0	0	0	0	0	0	0	0	0	0	0	1700049J03Rik
ENSMUSG00000011096	109.132	94.7609	102.446	105.067	98.451	103.698	125.523	103.998	118.359	102.982	82.5516	95.9431	88.8756	90.5108	86.2555	122.286	113.955	118.986	Akt1s1
ENSMUSG00000011114	68.4888	69.0544	72.5919	53.4425	49.6744	46.504	70.7053	66.7016	67.3337	42.7704	42.182	43.6798	70.4758	79.2216	70.2677	71.2866	72.0456	73.3963	Tbrg1
ENSMUSG00000011118	0	0	0	0	0	0	0	0	0	0	0	0	0	0	0	0	0.0535974	0.341712	Panx3
ENSMUSG00000011148	12.9064	15.3837	13.9265	43.8663	46.7921	51.0385	52.2052	58.219	58.1902	123.375	120.554	118.161	34.856	42.7699	36.3199	8.04048	10.6557	8.14108	Adssl1
ENSMUSG00000011154	0	0	0	0	0	0	0	0	0	0	0	0	0	0	0	0	0	0	Cfap161
ENSMUSG00000011158	12.9472	15.621	14.7158	30.1558	31.3155	27.114	17.0555	16.9057	15.777	26.7563	26.0818	27.349	9.27268	10.7857	10.2883	13.5034	13.2345	12.6565	Brf1
ENSMUSG00000011171	0	0.194706	0	0	0	0	0	0	0.140465	0.161838	0	0	0.141938	0	0	0.121462	0.0412399	0	Vipr2
ENSMUSG00000011179	351.209	388.166	390.186	415.313	399.614	428.57	197.636	200.299	186.135	552.901	578.713	558.245	227.9	239.173	245.845	168.118	170.756	173	Odc1
ENSMUSG00000011254	15.7633	16.1401	19.9111	9.78893	12.4139	9.62719	7.8671	7.4506	6.65361	11.8584	13.2021	9.92844	7.98404	9.53507	8.85856	4.67469	6.7761	8.1732	Thg1l
ENSMUSG00000011256	0	0.122132	0	0	0	0	0.190497	0.438502	0.176218	0.0507577	0	0	0	0.063133	0	0.0761889	0.103474	0	Adam19
ENSMUSG00000011257	129.662	118.682	125.282	65.8045	61.0122	72.619	58.3958	48.9645	56.0422	64.9283	64.9107	63.4697	70.473	63.5805	70.8616	35.5377	35.2385	32.636	Pabpc4
ENSMUSG00000011263	0	0	0	0.156362	0	0	0	0	0	0.179851	0.204359	0.430024	0.157737	0	0	0	0	0	Exoc3l2
ENSMUSG00000011267	3.78349	3.83934	5.06063	0.924815	1.18542	2.13741	3.65962	4.5949	3.69305	0.531872	1.2087	0.565202	3.4208	2.86671	2.76036	2.66119	1.98781	2.01622	Zfp296
ENSMUSG00000011305	0	0.832747	1.74331	0.601772	0.289255	0.695399	0.649443	0	0.300381	0.346086	0.589871	0.275831	1.51766	0.645699	1.34711	0.519486	0.0881905	0	Plin5
ENSMUSG00000011306	29.5419	27.0264	26.0063	37.827	34.6849	34.9224	29.1756	26.9656	22.7812	30.031	27.0031	27.8924	24.9904	23.8235	28.5331	27.5079	27.718	29.965	Sugp1
ENSMUSG00000011349	0	0	0	0	0	0	0	0	0	0	0	0.355564	0	0	0	0	0.113683	0	Dmrtc2
ENSMUSG00000011350	0.307737	0.416373	0	0.300886	0.578511	0	0	0	0	0	0	0	0	0	0	0	0	0	Gm5893
ENSMUSG00000011382	0.0866965	0.234603	0.654841	0.0847664	0.162979	0.293864	0.0914814	0.0842316	0.253872	0.0975003	0.110787	0.0777077	0.684093	0.606359	0.379512	0.219526	0.0496905	0.237602	Dhdh
ENSMUSG00000011427	11.939	10.4524	10.6092	16.9948	16.0078	17.2585	12.5979	18.764	12.5105	11.0574	11.5545	12.7469	16.1052	19.7703	15.5635	20.4504	23.8495	20.2096	Zfp790
ENSMUSG00000011463	0	0	0	0	0	0	0	0	0	0	0.124955	0.175292	0	0	0	0	0	0.17866	Cpb1
ENSMUSG00000011486	0	0	0	0	0	0	0	0	0	0	0	0	0	0	0	0	0.276564	0	Slc25a41
ENSMUSG00000011589	0.734837	0.994246	0.346901	0.359239	0.345352	0	0.775394	0.356973	1.07591	0	0	0.329324	0.724794	0.513948	0.804184	1.55058	0.421175	1.00695	Fsd1
ENSMUSG00000011632	0	0	0.719315	0	0	0	0	0.740199	0	0	0	0	0	0	0	0	0	0	Pinlyp
ENSMUSG00000011658	2.3107	2.95273	2.78769	3.63992	1.9306	4.35128	3.79281	2.61918	4.26033	1.66025	1.31234	1.15063	0.759709	1.61612	1.1239	0.758462	0.551829	0.586367	Fuz
ENSMUSG00000011751	0.402958	0.363472	0.824321	0.0656645	0.189379	0.0758809	0.141733	0.1305	0.196663	0.113293	0.0429106	0	0.198725	0.0939435	0.146995	0	0.115479	0.061353	Sptbn4
ENSMUSG00000011752	192.92	184.14	198.043	154.672	146.386	131.18	197.275	193.91	188.993	169.624	149.709	156.255	224.88	222.756	211.51	151.582	165.859	152.848	Pgam1
ENSMUSG00000011831	32.6702	32.3438	30.6201	41.6036	41.8678	40.2438	26.1492	26.3221	22.2446	31.051	34.4677	32.7111	44.7988	42.8571	40.8982	41.497	41.903	42.2933	Evi5
ENSMUSG00000011832	5.72628	3.26221	4.97968	8.10352	7.15289	7.32119	6.67836	7.02755	5.58939	4.32149	4.8141	4.25463	6.98571	8.85313	8.82281	12.401	12.5236	12.665	Evi5l
ENSMUSG00000011837	64.6241	63.3676	66.1571	57.1508	59.0367	55.7876	52.1009	49.0301	53.8655	53.8956	40.5946	52.7172	59.4438	68.3055	64.3656	42.9009	41.7216	41.4584	Snapc2
ENSMUSG00000011877	77.1281	73.462	69.9383	124.214	123.905	131.991	100.716	93.5079	88.7604	138.097	128.161	139.096	70.051	70.6561	71.6222	92.3268	88.4887	81.4955	Git1
ENSMUSG00000011884	215.419	215.024	187.903	119.032	117.857	115.313	204.231	193.712	182.162	88.5431	91.9919	94.7452	206.363	195.533	213.809	141.213	153.552	149.843	Gltp
ENSMUSG00000011958	46.1005	42.0024	52.1261	74.3361	73.2099	72.4599	65.1214	53.8201	61.5101	87.2801	89.6721	87.4734	45.4705	44.7241	43.7378	80.6458	73.6214	73.7007	Bnip2
ENSMUSG00000011960	24.4779	20.0233	21.1244	41.0084	35.0062	31.9359	22.2025	21.6696	16.5675	28.7114	28.3219	27.0321	24.766	24.6253	24.1015	23.3835	23.2755	22.4897	Ccnt1
ENSMUSG00000012017	0.194503	0	0	0.190172	0	0.439521	0	0	0.379706	0.10937	0.372823	0.348673	0.191844	0.272072	0	0.820842	1.05906	0.533058	Scarf2
ENSMUSG00000012042	0	0	0	0	0	0	0	0	0	0	0.19606	0	0	0	0	0.258998	0	0.280324	4930579F01Rik
ENSMUSG00000012076	18.0313	19.1149	18.4284	33.9874	27.4319	31.7143	29.4223	28.3549	31.2086	31.5672	33.1371	25.159	24.7521	23.6622	24.4118	29.4969	32.1228	32.6049	Brms1l
ENSMUSG00000012114	75.1788	70.6376	71.3392	80.7443	64.9536	71.2136	73.719	59.3923	66.5253	65.7591	57.6169	63.8108	70.0319	64.265	71.2621	91.6559	87.3207	86.8892	Med15
ENSMUSG00000012117	34.2849	40.8766	37.3381	29.7048	17.5487	24.1627	16.6558	17.3147	17.2297	18.5152	20.8213	20.2332	32.4771	34.0692	33.0625	22.7778	26.3628	27.1342	Dhdds
ENSMUSG00000012123	15.3132	12.1418	14.0694	1.04645	1.23815	0.83718	6.60233	6.47904	3.77696	0.277765	0.157808	0.147586	7.38954	7.71588	8.19894	13.8283	13.3304	13.7636	Crybg2
ENSMUSG00000012126	0.270876	0.18325	1.15087	0.397269	0.763824	0.153026	1.00039	0.789525	0.396601	0.456948	0.519216	0.364187	0.133587	0.757808	0.592878	1.71473	1.70779	1.23728	Ubxn11
ENSMUSG00000012187	0	0.557748	0	0.403048	0	0	0	0	0	0	0	0.369486	0	0	0	0.695871	0	0	Mogat1
ENSMUSG00000012211	0	0.684229	0	0.494448	0	0	0	0	0	0.568726	0.646226	0	0	0	0	0	0.144924	0	Tex22
ENSMUSG00000012282	0	0	0	0	0	0	0	0	0	0	0	0	0	0.257269	0	0	0	0	Wnt8a
ENSMUSG00000012296	57.6534	64.6969	56.3687	52.2289	53.292	56.3416	56.943	56.5452	55.475	42.1754	39.3681	35.7567	43.525	46.3428	51.1332	52.0059	55.4784	53.7919	Tjap1
ENSMUSG00000012350	0.691084	0	0.108749	0	0	0.130138	0.121538	0.111906	0.337282	0	0.0735929	0.103239	0.34082	0.483348	0.378151	2.52765	1.51838	1.78878	Ehf
ENSMUSG00000012396	0	0	0	0	0	0	0	0	0	0	0.18303	0	0	0	0	0.725357	0.24628	0.261694	Nanog
ENSMUSG00000012405	344.108	332.76	335.681	217.103	217.987	210.682	245.811	237.181	288.985	235.552	213.059	226.027	296.627	288.805	287.054	141.385	143.715	139.266	Rpl15
ENSMUSG00000012422	20.919	25.0874	20.7047	14.3521	13.518	14.6379	16.1162	16.4557	16.7644	12.6652	14.0873	13.1037	21.864	20.3668	21.3972	13.2925	15.7366	14.387	Tmem167
ENSMUSG00000012428	0.81426	2.47884	2.30637	0	0	0	0	0.593332	0	0	0.130065	0	1.60626	1.28137	1.33665	6.52906	8.10886	7.06666	Steap4
ENSMUSG00000012429	6.4182	7.71904	5.52114	5.7175	6.8371	6.92936	6.47143	8.03715	7.79616	4.81201	4.19193	4.98572	7.03387	6.08498	5.77519	8.06565	5.47705	6.51476	Mplkip
ENSMUSG00000012443	117.015	126.406	119.918	34.1404	34.6998	33.1278	21.0944	17.2215	17.9522	4.34658	4.34282	5.73389	85.97	83.4252	93.053	10.349	10.0448	9.37484	Kif11
ENSMUSG00000012483	76.3234	73.4342	68.8586	27.0858	27.1016	22.9959	13.7209	23.07	22.0738	8.90136	11.198	10.1348	74.1651	69.1976	73.008	40.5608	34.024	40.8018	Rpa3
ENSMUSG00000012519	137.485	129.421	122.435	11.452	13.3684	14.179	121.532	112.172	111.061	10.8201	14.2546	10.9983	110.3	116.638	129.707	42.6041	43.1563	47.6407	Mlkl
ENSMUSG00000012520	0	0	0	0	0	0	0	0	0	0	0	0	0	0	0	0	0	0	Phox2b
ENSMUSG00000012535	43.3885	44.9742	44.0669	33.1711	33.64	30.6324	28.5563	29.1512	24.5494	26.4929	27.2838	24.6962	40.8129	41.6959	44.5858	26.5662	26.4419	27.3653	Tnpo3
ENSMUSG00000012609	6.95852	5.30962	5.92059	3.91603	3.91676	3.6111	4.39701	3.53757	2.96171	2.4114	2.37811	2.32077	5.62641	6.05524	6.46407	6.55623	6.45781	5.98731	Ttll5
ENSMUSG00000012640	7.77874	6.79016	6.75207	11.163	10.4956	7.93834	10.591	10.8488	8.08264	8.67755	8.65759	6.97223	10.7661	7.80973	6.86518	12.9194	10.8224	13.5247	Zfp715
ENSMUSG00000012705	0	0	0	0	0	0	0	0	0	0	0.259882	0	0	0.284478	0	0.343308	0.116563	0.371576	Retn
ENSMUSG00000012777	0	0	0.346703	0	0	0.414894	0	0	0	0	0	0	0	0	0	0	0	0	Acp4
ENSMUSG00000012819	0	0.0513	0	0.0370712	0	0.128517	0.160032	0.0368374	0.0740179	0.0639603	0.0726762	0.101953	0	0	0	0.0960063	0.152119	0.0692743	Cdh23
ENSMUSG00000012848	1785.63	1843.18	1805.51	1184.56	1159.66	1151.66	1401.12	1319.59	1522.77	1179.85	1154.39	1236.3	1685.24	1631.49	1644.46	677.448	663.93	641.534	Rps5
ENSMUSG00000012889	0.723863	0.24485	1.02516	0.707748	0	0.204466	2.4824	2.81313	2.47296	0.508793	0.23125	0.324406	0.178493	0.506273	0.594131	1.0692	0.570467	0.826598	Podnl1
ENSMUSG00000013033	2.0942	2.42871	2.75404	2.04758	2.53084	2.36616	3.94605	3.41533	3.28523	2.90191	3.10621	2.94969	1.47542	1.20314	1.22777	6.50223	6.85887	6.90097	Adgrl1
ENSMUSG00000013076	10.0192	8.89349	9.51992	2.93259	2.2194	1.80259	17.6427	20.2746	14.3892	2.40426	2.65034	2.74559	8.81219	8.56962	8.03145	6.24818	7.80911	5.53838	Amotl1
ENSMUSG00000013083	2.08522	0	0	0	0	0	0	0	0	0	0	0	1.02836	2.18762	1.141	0	0.597576	0	2200002J24Rik
ENSMUSG00000013089	18.3142	19.061	18.0304	26.6301	20.304	23.5221	10.0754	10.1894	11.0008	12.8507	14.2019	15.2929	16.0568	20.363	19.1859	0.396357	0.358866	0.142998	Etv5
ENSMUSG00000013091	1.47474	2.99301	0.696192	0	0	0	0	0	0	0.414628	0.47113	0.660917	0.727291	1.54716	0	0	0.422626	0.673615	Tmem190
ENSMUSG00000013150	9.75637	8.29747	6.44808	13.0823	12.9696	9.92099	11.7655	11.5102	12.108	13.6368	11.1316	11.4932	9.34809	10.6254	9.91443	13.2933	12.2622	11.2047	Gfod2
ENSMUSG00000013155	16.6749	20.424	18.3953	8.7525	6.59935	6.54453	7.40852	9.2089	10.6224	3.45448	3.14018	5.03446	11.4264	14.1178	15.3672	7.40754	6.99192	7.21573	Enkd1
ENSMUSG00000013158	0.431908	0	0	1.26688	0	0.487995	1.82298	0.419629	0	0.485731	0.275961	0.387127	0.426006	0.302079	0.945335	0	0.618875	0.394566	4933405L10Rik
ENSMUSG00000013160	151.159	161.387	157.599	487.16	482.469	481.203	365.872	380.379	363.27	428.213	439.877	447.235	269.216	280.838	229.32	559.619	552.982	547.779	Atp6v0d1
ENSMUSG00000013236	19.1089	20.1736	18.0014	30.1617	35.1171	30.2556	84.5875	81.5888	68.8371	62.9046	60.855	58.8331	17.7067	17.1705	16.9736	74.6405	73.2653	66.8132	Ptprs
ENSMUSG00000013275	15.1671	16.8062	18.3939	9.46015	8.97157	7.82968	18.6256	20.3253	18.378	7.13165	7.85286	8.55519	19.3446	20.6672	20.1756	22.8443	24.0933	22.6947	Slc41a1
ENSMUSG00000013338	0	0	0	0	0	0.210455	0.393094	0.180971	0.272721	0.157109	0.0595061	0.250432	0	0.0651379	0	0.0786084	0.0533798	0.0850811	Fer1l4
ENSMUSG00000013353	0	0	0	0	0	0	0	0	0	0	0	0	0	0	0	0	0.0326742	0	4931406B18Rik
ENSMUSG00000013367	0	0	0	0	0.230235	0	0.258465	0	1.19545	0	0	0	0.241598	0	0	0.620233	0.772154	0.671303	Iglon5
ENSMUSG00000013415	48.822	45.3244	45.4693	10.9609	12.2207	11.0923	28.3481	26.8749	27.1296	5.07283	5.84888	3.62685	45.7993	44.4923	46.1699	22.7315	22.6598	21.5732	Igf2bp1
ENSMUSG00000013418	1.1189	1.00926	2.46497	1.09399	0.701133	0.421399	0.787101	1.08709	0.36405	0.209722	0.953203	0.334296	4.04656	2.8694	2.44898	0	0.748185	0.681439	B4galnt2
ENSMUSG00000013419	3.81911	4.79823	4.12097	2.84502	2.22222	2.56849	7.29219	8.03949	6.4793	1.32942	0.697189	1.14105	3.85661	4.13385	4.37855	16.8082	17.3031	17.943	Zfp651
ENSMUSG00000013465	91.8833	82.5421	93.8197	98.0713	88.124	90.0718	94.5849	91.271	90.6002	83.7612	77.9577	81.3503	97.0878	103.921	98.916	86.8724	81.1938	77.1009	Nelfb
ENSMUSG00000013483	1.11574	0.943508	0.790075	0.818175	0.393274	0.157579	1.47165	2.57454	1.49747	0.62739	0.356442	0.500029	0.275123	0.780353	0.152629	0.470865	0.639491	0.127409	Card14
ENSMUSG00000013495	7.47555	6.59644	6.85352	25.529	21.7926	24.6045	12.6896	12.5261	12.6902	26.8053	25.6817	23.8887	9.83119	11.0631	9.84094	16.5515	18.6289	14.3513	Tmem175
ENSMUSG00000013523	0	0	0.160631	0	0	0	0.538565	0.165295	0.166065	0	0	0.304985	0	0	0	0.717992	0.438803	0.777111	Bcas1
ENSMUSG00000013539	8.11932	6.78884	8.95793	26.8484	25.0388	27.9334	20.2153	22.07	19.8576	33.2927	29.7856	32.299	12.7774	10.9746	12.5795	14.2451	13.7256	11.6677	Tango2
ENSMUSG00000013562	0	0	0	0	0	0	0	0	0	0	0	0	0	0	0	0	0	0	4833413E03Rik
ENSMUSG00000013584	0	0.383821	0.267837	0.277363	0.266641	0	1.79601	1.37807	1.66138	0.638058	0.181252	0	0	0.198406	0	0.957745	0.812957	0.777454	Aldh1a2
ENSMUSG00000013593	237.684	256.596	256.92	183.797	169.384	171.608	276.586	261.681	252.601	164.411	164.638	163.514	295.784	283.536	273.485	245.379	224.556	231.847	Ndufs2
ENSMUSG00000013611	0	0	0	0	0	0	0	0.425205	0	0	0.279628	0	0	0.153046	0.239474	0.923482	0.18813	0	Snx31
ENSMUSG00000013622	62.9292	55.5107	60.58	61.5282	66.1086	72.1467	68.0298	79.4221	76.4799	72.8527	77.0645	71.0587	69.9799	72.0604	64.4792	99.9809	90.6123	94.6866	Atraid
ENSMUSG00000013629	137.428	126.263	134.2	44.2012	42.6402	39.5502	59.7113	55.208	47.651	40.6466	34.2505	37.8473	68.7427	69.7144	85.2052	19.4098	19.1633	18.0683	Cad
ENSMUSG00000013643	0	0	0	0	0	0	1.0556	0	0.976471	0	0.31959	0	0	1.04951	1.09479	0	0.286688	0.456946	Lypd8
ENSMUSG00000013646	12.942	10.8074	12.983	12.555	13.3052	12.7948	14.9366	11.9847	13.4222	10.7455	8.97972	9.33451	13.7624	13.224	11.1758	39.086	34.9736	32.6058	Sh3bp5l
ENSMUSG00000013653	0	0	0	0	0	0	0	0	0	0	0	0	0	0	0	0	0	0	1810065E05Rik
ENSMUSG00000013662	172.605	165.268	160.38	148.672	155.372	146.523	132.503	149.287	123.908	173.189	190.224	178.448	131.063	145.951	134.175	183.649	182.418	169.362	Atad1
ENSMUSG00000013663	20.3162	19.7099	18.9709	25.3755	24.6045	22.7652	16.9026	17.6779	15.5266	28.8737	28.7786	29.0656	24.883	23.4608	24.1269	19.3618	18.1542	19.1715	Pten
ENSMUSG00000013668	0	0	0	0	0	0	0	0	0	0	0	0	0	0	0.384916	0	0	0.321314	4933402N03Rik
ENSMUSG00000013698	115.442	100.378	109.78	141.659	145.408	135.507	347.711	340.357	350.548	173.041	185.674	173.846	140.771	142.401	125.426	242.049	234.012	241.921	Pea15a
ENSMUSG00000013701	34.5217	42.3295	32.2544	17.5798	15.8862	15.033	14.7985	23.7577	15.7952	15.9743	18.3809	18.3721	25.1828	25.9052	26.367	19.4252	24.4237	22.9957	Timm23
ENSMUSG00000013707	1.71724	0.774484	0.540448	0.55967	0	0.646746	0	0.556139	0	0.321873	0	0.513065	1.12918	0.400348	0.626432	0	0.164041	0	Tnfaip8l2
ENSMUSG00000013736	77.5704	91.367	92.3384	85.6618	77.2891	72.0223	71.8697	79.3241	73.7272	49.1833	56.7224	48.3955	58.2798	54.2531	61.0003	42.6248	40.7061	38.1573	Trnt1
ENSMUSG00000013766	0	0	0	0	0	0	0	0	0	0	0	0	0	0	0	0	0	0	Ly6g6e
ENSMUSG00000013787	131.632	122.85	130.468	117.49	120.977	122.682	162.849	146.647	150.985	96.8482	93.3744	99.4214	149.914	137.728	146.999	137.175	134.93	128.696	Ehmt2
ENSMUSG00000013822	79.6206	89.8584	90.8505	64.1969	53.9123	78.8749	71.6715	83.2228	94.6604	77.448	72.0892	75.0859	86.7207	76.0088	79.2882	48.4117	57.8547	64.4632	Elof1
ENSMUSG00000013833	23.69	21.8035	23.0173	25.9906	25.7627	26.1439	18.4575	16.9947	18.8216	26.7971	20.2405	24.8139	20.1059	20.6148	23.3632	22.9017	20.2092	16.9863	Med16
ENSMUSG00000013846	65.3199	55.9558	61.3073	67.2668	65.8776	64.9227	35.618	32.9205	28.4209	14.0544	11.8538	11.8942	82.0906	77.4032	69.3692	11.418	15.027	13.5351	St3gal1
ENSMUSG00000013858	90.3527	79.5734	75.8141	132.242	130.238	136.477	113.07	110.533	112.123	161.17	125.051	137.526	79.0649	80.051	80.9423	114.857	119.203	99.6529	Tmem259
ENSMUSG00000013878	3.29516	3.90111	2.72226	3.2218	4.25874	2.7923	3.91166	4.00185	4.22151	3.35837	3.48705	3.96879	3.45326	4.68132	4.28228	6.34474	7.76112	4.32725	Rnf170
ENSMUSG00000013921	0	0	0	0	0	0.553227	0.172222	0.317148	0.955875	0.183553	0	0.292584	0.160984	0.228305	0.178617	2.20415	2.01126	1.93833	Clip3
ENSMUSG00000013928	0	0	0	0.516406	0	0.596751	0	0.256574	0.515538	0.296991	0	0.236702	0	0	0.289004	0.222896	0.30272	0	Thap8
ENSMUSG00000013936	0	0	0	0	0	0	0	0	0	0	0	0	0	0	0	0	0.283159	1.20353	Myl2
ENSMUSG00000013973	2.52034	2.37221	2.3796	2.67851	2.16297	2.4762	2.0813	2.981	2.99489	2.095	2.10043	1.17862	2.16165	2.4525	1.67889	2.49723	1.94699	1.7018	Dedd
ENSMUSG00000013974	0	0	0	0	0	0	0	0	0	0	0	0	0	0	0	0	0	0	Mcemp1
ENSMUSG00000013997	28.7787	28.8952	28.4011	49.4007	44.7983	44.2864	48.0927	43.0162	48.1738	44.2273	45.9277	44.1198	38.0185	38.7987	39.7601	21.2129	25.8989	22.2458	Nit1
ENSMUSG00000014030	0	0	0	0.0709307	0.0681888	0	0	0	0.0708116	0	0.0463519	0	0	0	0	0.183695	0.02079	0.132547	Pax5
ENSMUSG00000014039	4.62793	4.86103	3.27712	4.46536	4.46447	4.26569	4.17655	4.9105	3.38798	5.17041	4.43542	4.96681	3.84395	4.47189	3.99843	4.42014	4.03113	3.67151	Prdm15
ENSMUSG00000014074	28.3556	24.1489	27.4517	13.9325	14.6116	15.1245	17.7701	19.9978	15.3141	12.7881	14.8066	16.1267	24.7028	24.8656	26.621	19.3167	21.6558	21.6962	Rnf168
ENSMUSG00000014075	15.3493	14.9383	16.7804	10.5316	12.6557	12.7787	11.0818	11.5117	16.5595	9.99384	8.08664	6.75826	16.202	14.8789	16.5031	15.6829	14.431	13.7762	Tctex1d2
ENSMUSG00000014077	518.35	547.857	534.289	364.674	350.232	337.212	370.514	359.698	334.678	296.943	319.464	298.77	522.31	521.339	521.267	311.4	296.463	301.66	Chp1
ENSMUSG00000014104	0	0	0	0	0	0	0	0	0	0	0	0	0	0	0	0	0	0	Sval2
ENSMUSG00000014158	0.472704	0	1.33892	0.616241	0.88863	0.890149	0.498794	0.306177	0.461404	0.265806	0.201351	0.847387	0.310829	0.220408	0.172438	1.99491	1.39982	1.58339	Trpv4
ENSMUSG00000014164	0	0	0	0	0	0.0991053	0.185112	0	0.171236	0	0	0.0786204	0.173032	0.0613481	0	0.0740349	0.100548	0.240393	Klhl3
ENSMUSG00000014177	31.3221	35.7697	34.4567	40.4585	44.2966	39.9351	77.624	84.8735	82.464	44.7589	43.514	44.3012	53.2852	50.4461	53.4611	59.1805	60.1983	56.178	Tvp23b
ENSMUSG00000014195	95.7494	91.4895	94.1433	59.0115	56.4821	59.9858	66.334	74.6784	67.9361	49.682	52.8237	49.1257	81.9356	87.2888	88.7423	67.3285	67.8988	74.5614	Dnajc7
ENSMUSG00000014198	0	0	0	0	0	0	0	0	0.202159	0	0.13233	0	0.204279	0	0	0	0.178059	0	Zfp385c
ENSMUSG00000014226	186.494	202.518	181.407	76.4574	83.3527	76.2083	84.2156	89.2903	84.4603	91.5697	102.159	91.7682	120.863	127.803	137.336	100.705	98.1105	102.86	Cacybp
ENSMUSG00000014232	11.2724	9.53237	10.3769	3.30645	5.03284	4.7761	8.92094	7.94017	12.6534	3.64469	5.58182	2.77852	9.17267	7.884	9.25217	11.1794	13.2447	12.6148	Cluap1
ENSMUSG00000014243	17.5477	11.8712	19.053	37.7456	33.8124	36.679	17.5904	12.7866	16.2719	36.5088	36.9991	32.2432	10.3848	13.5003	21.1241	22.2166	22.881	24.8474	Zswim7
ENSMUSG00000014245	21.8047	24.9044	22.4586	47.6223	50.0401	35.8345	8.06779	9.07919	9.95071	27.7066	29.4919	28.4276	15.6412	24.5589	22.003	8.36549	8.03408	10.6065	Pigl
ENSMUSG00000014294	573.756	568.174	565.039	454.495	451.702	511.253	518.934	478.9	565.52	404.074	401.745	388.469	686.629	676.142	583.666	538.293	544.438	509.789	Ndufa2
ENSMUSG00000014301	49.4613	41.5727	43.869	50.5583	51.4216	58.4245	37.1664	29.1243	51.2049	50.1468	68.4721	49.7068	43.6111	37.7383	31.9853	65.1513	59.7046	65.7235	Pam16
ENSMUSG00000014303	38.3322	43.1207	42.2929	37.3352	32.7169	40.1571	46.3367	41.6658	41.1431	35.8416	31.4357	34.8844	37.084	40.4714	40.6638	83.5501	83.2092	84.392	Glis2
ENSMUSG00000014313	115.054	132.77	128.518	124.815	130.991	122.06	138.313	141.696	153.78	123.114	136.9	132.658	140.653	147.086	134.778	137.991	130.442	136.029	Cox6c
ENSMUSG00000014329	51.7872	46.479	46.1245	39.2416	38.1303	42.5189	31.7854	30.8598	29.1501	14.269	15.9377	14.5443	59.5927	59.0389	63.8531	166.319	162.905	170.157	Bicc1
ENSMUSG00000014349	187.838	198.057	185.237	197.01	184.259	182.093	160.565	156.27	155.43	170.135	158.618	155.4	187.648	189.251	200.289	205.197	202.381	197.139	Ube2z
ENSMUSG00000014351	0	0	0	0	0	0	0	0	0	0	0	0	0	0	0	0.789059	0	0	Gip
ENSMUSG00000014353	24.6342	25.0496	27.3035	36.727	35.2354	33.2787	24.7829	25.2717	22.7011	27.1447	29.9639	29.7601	27.844	27.9841	29.638	37.1936	38.5427	33.6865	Tmem87b
ENSMUSG00000014355	75.814	73.2028	74.5916	45.8733	43.161	40.0292	42.6955	43.3812	33.2313	37.9637	38.3985	36.1638	64.8479	66.8653	70.1847	50.4981	46.2611	47.3194	Anapc1
ENSMUSG00000014361	3.11052	2.20449	3.21651	6.37218	5.70819	5.18799	4.06366	5.32462	2.89158	2.74854	2.74452	2.65525	5.98992	4.24742	4.70084	3.37552	3.43827	2.84158	Mertk
ENSMUSG00000014402	63.7542	58.8863	63.3037	90.6271	83.807	89.8423	74.4719	70.1701	78.0748	83.0757	92.5927	87.7194	74.2529	75.3588	75.9497	93.9215	90.9481	91.339	Tsg101
ENSMUSG00000014418	14.0371	14.0437	13.8132	25.9028	26.2953	25.577	18.1497	17.0956	14.184	20.9559	20.085	18.784	13.5528	14.4499	13.9554	20.4418	18.5272	20.4995	Hps5
ENSMUSG00000014426	34.7455	31.2862	38.2919	22.0167	20.7105	24.0743	18.3955	17.5258	12.2897	15.1128	14.4649	12.8045	40.48	43.0986	40.0118	33.7206	35.8046	32.0732	Map3k4
ENSMUSG00000014444	37.1708	28.1639	31.7382	52.7136	54.747	56.4597	53.0014	49.1779	35.5882	90.9123	82.1121	76.8317	25.2495	24.3698	26.8125	92.4298	96.1487	87.9931	Piezo1
ENSMUSG00000014453	0	0	0	0	0	0	0	0	0.232355	0	0	0	0	0	0	0	0.0682185	0.217464	Blk
ENSMUSG00000014470	33.9728	30.2061	27.7989	54.7281	57.4785	54.4694	44.0416	41.4944	47.6882	54.0347	52.302	52.7808	37.9763	42.0904	35.4084	37.9595	50.3481	51.1347	Rnf166
ENSMUSG00000014496	30.1882	32.534	35.5909	21.4569	17.4199	18.5075	26.0375	27.0345	19.8323	12.1925	12.6464	10.4468	27.0829	26.0342	28.4981	22.1566	23.3358	22.0625	Ankrd28
ENSMUSG00000014498	84.0174	79.6462	80.264	59.9471	57.7735	63.9186	42.2702	38.3261	28.2815	38.1302	36.6344	35.9744	70.4275	71.8085	78.3927	46.4588	47.7387	49.2366	Ankrd52
ENSMUSG00000014503	6.98619	4.88919	5.00391	4.47526	8.83097	8.16559	10.4222	9.36216	8.46519	6.23124	6.31077	4.9663	4.27699	3.87524	2.63637	6.3033	8.35352	8.58291	Pkd2l2
ENSMUSG00000014504	53.786	55.0588	52.62	41.3443	34.9234	34.7832	36.5918	38.1612	31.9492	32.7315	35.4962	33.6197	48.1647	46.899	47.438	37.9309	40.3599	40.0844	Srp19
ENSMUSG00000014529	0	0	0	0	0	0	0.288995	0	0	0	0	0	0	0	0	0	0.0784876	0	Tmbim7
ENSMUSG00000014542	0	0	0	0	0	0	0	0	0	0	0	0	0	0	0	0	0	0.237442	Clec4f
ENSMUSG00000014543	0	0	0	0	0	0	0	0	0	0	0	0	0	0	0	0	0	0	Klra17
ENSMUSG00000014547	4.96457	4.63577	5.41354	5.40098	5.84944	6.08329	4.79588	4.27994	2.93484	4.24641	3.7975	4.32449	7.03473	6.74887	7.88179	3.71816	3.58689	3.57717	Wdfy2
ENSMUSG00000014550	29.5421	28.692	27.6162	22.3067	21.7194	23.1335	18.1325	19.2532	16.6306	21.7926	20.0435	18.3519	25.0994	25.2648	25.6079	22.5894	23.8894	22.7126	Rbsn
ENSMUSG00000014551	25.4907	25.9	26.8335	28.1699	28.2744	27.9181	22.5692	21.7295	23.7373	26.7451	25.2727	25.8241	20.4221	19.6726	22.8728	15.6624	16.1215	16.5059	Mrps25
ENSMUSG00000014554	9.47145	11.1189	11.8357	22.062	21.8638	22.347	13.8155	13.6679	15.0912	12.6881	15.485	13.3584	13.7382	13.9307	13.5663	21.5141	18.6409	21.1224	Dguok
ENSMUSG00000014592	0.661202	0.656052	0.790753	1.12057	1.36728	1.84276	0.558156	1.02785	0.860528	0.644452	0.675943	0.513628	0.869554	1.07904	0.77184	0.967342	1.03585	0.724842	Camta1
ENSMUSG00000014599	45.2407	41.7949	43.5181	20.9277	20.8046	19.9241	56.7205	45.4905	49.7385	11.4887	13.5205	11.9906	55.0583	64.8992	60.0243	1064.87	1023.08	1066.78	Csf1
ENSMUSG00000014601	54.4138	57.8464	56.6017	67.8273	62.7699	64.4075	41.2607	44.8566	44.8357	48.1477	42.6684	42.6492	54.8318	62.2755	60.7089	51.9915	46.3425	49.6016	Strip1
ENSMUSG00000014602	0	0	0	0	0.0647027	0	0.145272	0	0.0671913	0.077415	0.0439822	0.0616997	0.0678961	0	0	0.232405	0.0986353	0.12577	Kif1a
ENSMUSG00000014603	0	0	0	0	0	0	0	0	0	0	0	0	0	0	0	0	0	0	Alx3
ENSMUSG00000014606	154.2	164.367	166.183	240.22	233.213	234.125	173.26	169.242	180.38	200.331	204.016	206.64	198.109	188.575	175.383	171.83	163.999	169.65	Slc25a11
ENSMUSG00000014609	0	0	0	0	0.357205	0	0	0	0	0.641079	0	0.340626	0	0	0	0	0.108907	0	Chrne
ENSMUSG00000014633	37.4094	46.7875	37.1013	27.3556	30.1395	29.8358	10.6149	12.2171	12.8877	16.4396	18.2781	16.6245	25.7357	27.9233	35.7793	17.5123	14.7747	16.0824	Cmc2
ENSMUSG00000014668	37.6345	31.923	29.5197	43.4484	42.177	41.704	28.5618	31.9237	25.7144	21.6506	26.6355	22.7046	42.1171	38.8752	44.1959	72.5711	72.4267	70.877	Chfr
ENSMUSG00000014686	1.96406	0	0.741753	0	0	0	1.24348	0.381644	1.15027	0	0	0	0.774887	0.549469	0.859764	0.33155	1.01314	0.35885	Ceacam16
ENSMUSG00000014704	0	0	0	0	0	0	0	0	0.35318	0	0.46237	0	0	0	0	0	0	0	Hoxa2
ENSMUSG00000014725	0.0864863	0.117017	0.0816567	0	0	0	0.456298	0.252082	0.506513	0	0	0	0	0	0	0.145996	0.024785	0.158017	Adam28
ENSMUSG00000014747	0.36932	0	0.697393	0.722196	0.694279	0.834559	0.389703	0.35882	1.44197	0.415343	0.943885	1.65514	0	0	0	0	0.105839	0	Ankrd53
ENSMUSG00000014748	125.056	111.172	113.326	130.567	137.924	141.296	141.407	130.506	123.293	151.241	140.432	151.941	110.95	113.067	110.208	128.228	136.644	130.892	Tex261
ENSMUSG00000014763	24.7346	25.7729	26.4403	45.8661	49.4378	45.7747	38.5497	45.1625	38.7126	60.35	63.9418	62.1783	32.1082	33.6048	30.6469	40.3143	43.9154	36.2316	Fam120b
ENSMUSG00000014767	9.53857	9.53346	11.2687	8.24831	8.24485	7.85276	6.57514	6.98546	6.08227	6.33392	6.58453	5.97183	7.70622	8.21343	8.9175	7.64638	7.2528	6.17415	Tbp
ENSMUSG00000014769	967.711	1013.24	1021.95	918.285	913.089	890.251	845.155	887.195	944.578	858.582	923.692	862.932	1147.71	1112.14	1070.57	805.8	820.246	805.323	Psmb1
ENSMUSG00000014771	0	0	0	0	0	0	0	0	0	0	0	0	0	0	0	0	0	0	Pdcd2
ENSMUSG00000014773	1.6745	2.67756	2.58708	1.48838	1.14468	2.92392	0.160629	0.887397	0.594354	0.256796	0.389053	0.682222	1.35132	1.17115	1.33275	2.31275	1.61412	2.22505	Dll1
ENSMUSG00000014776	0	0.273606	0.190927	0	0.190074	0	0.21338	0	0.197385	0.341128	0	0.362505	0.398911	0.424299	0	0.341363	0.115903	0	Nol3
ENSMUSG00000014778	22.0231	21.0445	20.7932	50.1983	43.0827	45.5669	24.8362	23.0017	21.3622	33.0491	27.3511	28.8693	23.6228	28.977	27.566	30.9032	28.2431	31.0586	Fhod1
ENSMUSG00000014782	0.93793	1.26903	0.996248	0.917049	0.3306	0.397398	0.742272	0.341724	0.343316	0.263703	0	0.105086	0.231278	0.737992	0.513221	0.494783	0.604776	0.963941	Plekhg4
ENSMUSG00000014786	12.992	9.61838	9.72064	15.0995	13.1334	13.7098	6.85454	5.47776	6.58	5.99604	5.40351	5.16335	3.98941	4.029	5.36532	2.79318	3.47735	2.12742	Slc9a5
ENSMUSG00000014791	5.1601	3.74019	4.34995	11.1716	11.779	10.8275	8.36179	5.72959	9.17407	6.52852	4.3567	5.94654	8.17967	9.92474	8.06722	5.13308	4.80599	4.88231	Elmo3
ENSMUSG00000014813	9.94665	2.89864	7.65744	2.99237	2.58903	3.11215	10.3342	6.98771	8.96204	0.516285	0.391092	1.09728	18.8668	16.6962	14.2346	0.12916	0.306975	0.419385	Stc1
ENSMUSG00000014837	7.62123	9.882	8.24501	16.4555	17.6103	14.3515	5.1937	6.78751	7.43905	8.74952	10.3476	10.6735	6.89065	8.77283	9.73053	7.37073	5.96069	4.20639	4931428F04Rik
ENSMUSG00000014846	0.695073	0.940445	1.96878	1.699	1.95999	2.356	0.366718	1.01297	0.339229	1.95423	1.77642	1.86902	0	0.729206	0.760667	1.17334	1.49394	0.317489	Tppp3
ENSMUSG00000014850	10.5577	10.1923	9.48315	20.5336	18.3452	17.1515	4.03461	4.60201	4.0107	13.3494	14.1476	12.6344	6.86719	6.82528	7.0573	5.92468	4.95541	5.26556	Msh3
ENSMUSG00000014852	0	0	0	0	0	0	0	0	0	0	0	0	0	0	0	0	0.0373713	0	Adamts13
ENSMUSG00000014856	83.7345	74.1875	78.2559	123.429	139.832	150.316	135.898	137.104	129.03	168.023	156.972	153.534	73.3668	72.8337	65.5876	102.246	105.243	100.569	Tmem208
ENSMUSG00000014859	227.615	226.103	215.152	113.195	117.929	129.918	117.463	98.4842	118.374	88.3706	80.4976	87.8044	161.984	170.004	163.388	110.097	105.763	106.002	E2f4
ENSMUSG00000014867	397.759	389.858	407.336	243.256	258.876	248.149	441.193	409.843	392.263	312.27	280.406	319.674	412.982	416.607	420.729	380.169	376.129	369.449	Surf4
ENSMUSG00000014873	39.1982	40.2868	48.0409	47.9069	50.8377	54.7218	42.157	39.7316	41.3883	53.6201	53.1004	50.1674	27.8816	23.9885	31.5543	38.9702	36.0222	33.7432	Surf2
ENSMUSG00000014905	22.6765	25.2271	21.8859	42.6188	37.4189	41.2786	45.1973	40.1467	35.6609	53.5549	52.3205	49.91	30.5676	26.7858	29.7797	53.5917	52.7105	58.9251	Dnajb9
ENSMUSG00000014907	11.832	12.6386	13.1311	4.05914	3.90224	5.15976	9.85657	18.1509	11.9544	9.80474	10.3451	8.00043	10.6466	14.3729	14.3116	11.3883	11.481	11.9468	Naf1
ENSMUSG00000014932	21.7276	21.759	22.1296	19.9893	18.895	17.397	17.3305	19.7801	12.1905	17.9897	17.4898	15.5646	27.168	24.9484	26.0248	23.4653	22.9944	24.0689	Yes1
ENSMUSG00000014956	67.5616	68.7979	62.2886	44.1918	42.3729	40.1624	42.7867	45.6855	41.4177	38.7847	35.6094	38.1381	77.319	69.7269	64.5987	67.0092	69.5197	65.4299	Ppp1cb
ENSMUSG00000014959	120.702	114.885	115.864	65.4461	61.3142	65.9999	105.782	97.5499	115.095	84.5131	86.2287	89.7166	115.69	110.753	117.849	128.426	121.888	126.261	Gorasp2
ENSMUSG00000014980	14.085	14.9144	16.1895	10.1789	7.33909	8.476	5.97728	7.13979	7.32249	4.13225	5.77136	4.25397	7.5503	9.20868	8.20977	7.75328	7.72191	5.73432	Tsen15
ENSMUSG00000015001	0	0	0	0	0	0	0	0	0	0.377763	0	0.301077	0	0	0	0	0.962623	0.613723	Oc90
ENSMUSG00000015002	47.384	43.0712	45.0039	42.4729	42.8436	42.7789	26.5751	26.4944	22.1082	31.7135	36.2511	32.472	57.5175	54.8928	56.1101	53.9278	54.6558	58.8315	Efr3a
ENSMUSG00000015013	67.5183	80.2127	72.7659	125.268	119.806	121.686	94.5297	97.5981	104.161	112.232	107.744	125.759	81.2141	70.9491	81.0988	114.533	112.603	109.521	Trappc2l
ENSMUSG00000015016	26.9103	18.7848	23.3037	10.558	14.4998	10.0704	23.6931	19.9836	24.9286	6.7467	8.21365	8.75702	25.021	22.2977	27.1989	20.5433	18.8622	18.0071	Acsf3
ENSMUSG00000015023	88.6158	73.7612	81.2065	91.7396	87.3768	94.2338	69.9008	81.454	71.0212	76.5761	82.4316	79.6227	71.9804	84.4607	87.2331	67.0959	64.982	68.6523	Ddx19a
ENSMUSG00000015027	96.216	98.3741	89.4701	196.678	193.632	207.015	118.149	113.26	101.959	128.512	124.809	129.252	152.511	145.436	153.302	296.816	298.028	298.452	Galns
ENSMUSG00000015053	0	0	0.449339	0.23266	0.111833	0.403288	0.125545	0.231192	0	0.401417	0.0760196	0.213286	0.352058	0.416072	0.260414	0.200846	0.238676	0.326076	Gata2
ENSMUSG00000015083	5.59224	3.49218	4.06151	2.52357	6.4694	3.88827	4.53914	4.17942	2.51934	2.4189	3.29822	1.54229	1.69717	3.30951	1.88307	1.81542	4.19144	1.57192	C8g
ENSMUSG00000015085	6.63978	3.67516	9.40349	11.5085	13.9004	17.732	8.59856	15.2478	14.7297	9.67342	9.44894	6.22187	13.9911	13.2984	10.5693	322.754	321.315	291.154	Entpd2
ENSMUSG00000015087	54.8714	49.1768	49.716	48.4325	49.3048	45.1611	45.47	43.1382	40.9806	41.7812	39.8839	45.7531	54.3202	55.9112	52.6674	53.877	52.8588	53.4384	Rabl6
ENSMUSG00000015090	0.778954	0.526969	0	0	0	0	0	0	0	0	0.24885	0	1.15246	0.544804	0	52.2688	40.2931	43.408	Ptgds
ENSMUSG00000015092	414.998	453.29	414.385	548.323	561.506	592.861	449.223	427.837	500.278	465.069	471.112	470.318	489.653	488.414	488.851	535.087	538.185	542.169	Edf1
ENSMUSG00000015093	2.53853	1.71733	0.599193	2.48201	1.78955	2.15113	2.00898	1.84977	1.23892	1.07058	2.43293	1.13767	0.625959	1.77546	0	0.535656	0.727484	0.579762	Clic3
ENSMUSG00000015094	42.7507	39.8223	38.9662	95.4946	95.0488	106.637	97.1605	96.8092	105.927	116.59	103.376	112.302	50.762	51.9801	50.7439	82.1591	81.0005	81.1132	Npdc1
ENSMUSG00000015095	51.5566	42.7083	46.8894	69.5435	71.2068	77.5104	71.4999	58.2689	58.5403	67.3294	56.0673	73.3719	51.0595	51.6599	47.9011	52.0415	53.3104	53.8274	Fbxw5
ENSMUSG00000015112	79.6468	81.223	85.4173	46.4596	42.5975	46.8099	49.4264	54.0527	46.3816	21.2044	24.094	24.251	89.2329	82.4345	91.6045	41.1059	39.5923	44.1816	Slc25a13
ENSMUSG00000015120	101.018	107.312	109.003	97.1635	103.112	101.411	81.2144	91.079	69.4005	70.724	77.2131	69.4071	63.9951	66.5499	66.3823	57.1396	58.0337	51.9837	Ube2i
ENSMUSG00000015126	66.811	73.6293	75.7979	66.3772	71.9144	57.8328	57.4221	60.7237	61.0065	65.1387	58.5236	58.4351	58.9893	62.932	67.2195	52.7531	52.1897	53.6513	Tsr3
ENSMUSG00000015127	4.9813	3.36989	3.63424	2.4352	2.34107	1.66287	3.94217	4.17972	2.87313	2.22809	1.59136	1.92799	3.57325	3.87984	3.59296	3.8222	3.01727	2.58558	Unkl
ENSMUSG00000015133	29.9097	31.6158	29.7691	17.6072	20.1479	19.5722	38.5958	36.869	32.0533	8.65449	8.91814	9.0479	33.0041	32.6423	33.4142	28.1903	26.6071	24.8759	Lrrk1
ENSMUSG00000015134	1.39105	1.12927	1.70738	0.952056	1.43826	1.88603	0.293565	0.40545	0.543119	0.0782199	0	0.374047	1.23483	1.16749	1.82679	0.234821	0.27905	0	Aldh1a3
ENSMUSG00000015143	243.527	228.982	241.654	391.433	378.484	374.825	442.528	451.779	409.13	527.581	504.691	492.842	225.659	232.592	231.194	1373.78	1364.98	1350.95	Actn1
ENSMUSG00000015149	48.2164	45.3902	46.126	40.9071	45.0809	42.9481	74.5666	66.4265	65.2419	37.0824	35.2081	40.2446	62.5292	58.435	56.8148	77.7328	77.021	77.9573	Sirt2
ENSMUSG00000015165	246.52	233.993	238.968	202.425	196.425	209.662	137.178	139.095	131.213	180.844	184.187	182.087	160.363	162.306	165.177	114.372	102.492	107.527	Hnrnpl
ENSMUSG00000015176	283.517	288.817	296.496	122.704	114.864	111.85	101.586	109.682	101.662	96.1861	96.1123	97.9762	130.99	132.262	168.698	102.903	99.4784	103.785	Nolc1
ENSMUSG00000015189	3.81817	3.22878	3.60495	2.64432	0.897215	0.898748	5.20399	4.63702	4.81391	2.23644	3.25274	2.99451	2.98141	3.78313	3.48207	9.5338	10.0302	8.28412	Casd1
ENSMUSG00000015202	12.7211	14.2677	13.7491	16.6929	15.5757	19.2901	11.8336	9.26956	6.86202	13.9299	13.5822	13.9526	14.6935	10.6532	12.8225	21.8981	24.1279	24.4657	Cnksr3
ENSMUSG00000015214	19.2926	19.2808	18.8363	13.2899	13.1883	11.5182	12.0294	13.0996	9.30873	10.6019	10.0855	8.05667	17.0828	17.6334	15.1152	20.4473	21.7069	18.0252	Mtmr1
ENSMUSG00000015217	80.7841	87.5195	99.0733	27.2655	33.5075	36.3799	32.7623	36.8695	29.4646	17.2973	24.2465	21.3875	64.935	63.1361	66.0698	45.8612	40.7818	42.2837	Hmgb3
ENSMUSG00000015222	0.0390448	0	0	0	0.0366999	0.0441151	0.0411997	0.0379347	0.0762228	0	0.024947	0	0.115534	0.0273081	0.0427294	0.263643	0.190219	0.321021	Map2
ENSMUSG00000015224	0	0	0	0	0	0	0	0	0	0	0	0	0	0	0	0	0	0	Cyp2j9
ENSMUSG00000015242	0	0	0	0	0	0	0	0	0	0	0	0	0	0	0	0	0.318615	0	Nipsnap3a
ENSMUSG00000015243	0.0619751	0	0.117028	0.363572	0.233012	0.0700231	0.980933	0.903196	0.302468	0.348491	0.356382	0.388846	0.0611281	0	0.135647	26.6256	25.2556	22.9298	Abca1
ENSMUSG00000015247	43.0195	39.1475	45.29	60.301	55.4652	62.8007	42.9836	41.0567	41.248	40.4598	44.757	44.7014	58.2027	61.5075	44.1629	69.4073	78.0073	71.2966	Nipsnap3b
ENSMUSG00000015289	51.1637	56.3262	54.9075	24.5463	23.8961	20.8252	39.2332	42.299	46.5286	16.0825	14.6192	15.6661	48.8973	60.6775	52.1665	46.1348	40.3442	44.4176	Lage3
ENSMUSG00000015290	59.4825	57.5258	58.0908	33.7758	30.5488	30.7165	44.6476	36.343	44.2936	26.5511	25.5981	23.6346	46.3712	44.7475	46.529	52.6211	48.1515	51.1652	Ubl4a
ENSMUSG00000015291	75.9455	72.8188	72.9748	240.158	225.535	237.322	147.812	149.461	142.277	202.091	213.105	205.956	84.6397	92.2222	88.8387	160.758	144.252	147.499	Gdi1
ENSMUSG00000015305	21.3633	18.8642	20.4534	15.171	16.9097	15.4988	10.5989	10.4144	7.82887	5.3952	5.50778	5.10622	22.7718	22.3337	24.1176	14.6783	13.0393	11.8467	Sash1
ENSMUSG00000015312	29.9096	36.0932	33.2003	44.2607	46.7288	42.927	47.767	51.8354	51.6823	54.3189	49.3251	49.632	48.6365	59.3644	51.3099	372.192	361.389	360.745	Gadd45b
ENSMUSG00000015314	0	0	0	0	0	0	0	0	0	0	0	0	0	0	0	0	0.0339833	0	Slamf6
ENSMUSG00000015316	0	0	0	0	0	0	0	0	0	0.11733	0	0	0	0.072968	0	0	0	0	Slamf1
ENSMUSG00000015335	74.1193	66.6942	75.076	109.407	113.971	115.86	118.454	115.01	128.891	98.5298	89.6571	100.619	98.3032	104.937	87.0204	81.9959	82.1796	73.2988	Zdhhc12
ENSMUSG00000015337	6.04184	4.90482	2.85222	8.861	6.24688	6.14378	3.18765	2.93503	4.71793	3.73711	4.24637	3.24925	4.76742	5.07083	7.27321	5.60952	3.98234	2.20779	Endog
ENSMUSG00000015340	0	0	0	0	0.103939	0	0.350049	0.644616	0.323809	0.0621799	0	0	0.218137	0.928081	0.121015	5.2267	5.73583	5.65707	Cybb
ENSMUSG00000015341	22.917	21.1881	17.8507	23.5271	24.5025	24.4904	24.1818	29.6872	30.1051	20.9941	22.5127	22.5094	21.191	23.4413	22.0492	27.9666	24.2449	25.4716	Golga7
ENSMUSG00000015342	11.7669	12.3258	10.5125	4.94838	5.47066	5.71828	4.13879	3.07323	2.59354	1.70752	1.21263	0.680447	10.3582	12.212	11.9081	3.95136	3.80725	3.23643	Xk
ENSMUSG00000015354	29.0226	23.6736	23.2064	8.96101	10.442	10.1983	3.80974	3.91257	3.65971	2.57679	2.4843	1.99147	12.0531	16.4137	16.1087	6.4464	6.24787	5.83547	Pcolce2
ENSMUSG00000015355	0	0	0	0	0	0	0	0	0	0	0	0	0	0	0	0.455916	0	0	Cd48
ENSMUSG00000015357	38.9687	41.0361	40.6106	46.0089	44.4032	37.7986	29.8698	32.5031	31.7574	38.2433	41.4582	39.5415	39.8865	37.9254	40.031	39.4074	36.6105	42.1484	Clpx
ENSMUSG00000015363	33.083	25.9557	29.7172	26.2815	28.5048	31.6685	32.6059	30.3568	30.6103	25.1268	24.2205	24.8138	39.6556	38.6444	39.8508	26.5661	23.768	21.9324	Trabd
ENSMUSG00000015365	0	0	0	0	0.288633	0.173476	0	0	0.299734	0	0	0	0	0	0	0	0.0880007	0.140263	Mov10l1
ENSMUSG00000015377	8.78263	8.29927	11.5827	8.04189	7.6	7.56049	10.15	8.53294	10.0695	6.50634	5.16616	6.49756	2.33753	2.53505	2.89869	2.7063	2.71666	2.80178	Dennd6b
ENSMUSG00000015396	0	0	0	0	0	0	0	0	0	0	0	0	0	0	0	0	0	0	Cd83
ENSMUSG00000015401	0	0	1.96368	1.62681	1.17295	3.28986	0	0.808275	1.21806	0.467799	0.79732	0	0	0.290927	0.455218	0	0.357617	0.759999	Tmem27
ENSMUSG00000015405	0	0.230987	0	0.333838	0	0	0.360284	0.331732	0.333277	0	0	0	1.34709	1.43283	0.560492	11.2394	9.49133	9.51352	Ace2
ENSMUSG00000015437	0	0	0	0	0	0	0	0	0	0	0	0	0.441135	0	0	0	0.128171	0	Gzmb
ENSMUSG00000015441	0	0	0	0	0	0	0	0	0	0	0	0	0	0	0	0	0	0	Gzmf
ENSMUSG00000015443	0.648735	0	0	0	0	0	0	0	0	0	0	0	0	0	0	0	0	0	Gzmn
ENSMUSG00000015451	0.827905	0.140021	0.683964	0.809474	0.486365	0.701562	0.3276	0.301638	0.404057	0.407346	0.793465	0.649309	0.102074	0.21714	0	0.262045	0.326231	0.283622	C4a
ENSMUSG00000015452	1.1999	0.811743	0.849672	0.879892	1.12784	1.01679	0.633063	2.33158	2.92805	0.843393	0.574994	1.07549	0.295876	0	0.328284	26.8383	28.4548	32.8848	Ager
ENSMUSG00000015461	170.055	141.834	156.599	131.421	123.056	138.444	96.6028	85.0996	92.7722	127.716	110.886	132.796	126.832	120.24	135.881	97.9172	99.3368	101.936	Atf6b
ENSMUSG00000015467	1.45882	1.48036	1.37736	1.42635	3.42803	1.64827	1.1545	0	0.711976	2.25585	0.233023	1.63446	0	0.255077	0	0.307827	0.731615	0	Egfl8
ENSMUSG00000015468	0	0	0.150449	0.233699	0.374442	0.180039	0.252212	0.309633	0.233307	0.268806	0.203624	0.142826	0.0785846	0.222896	0	0.0672477	0.251159	0.29114	Notch4
ENSMUSG00000015474	28.7464	15.6242	22.0376	39.1567	40.1835	47.7474	24.8885	22.6775	26.6202	33.4339	30.4547	31.7119	27.6265	32.4778	26.6193	54.9549	53.5825	56.3376	Ppt2
ENSMUSG00000015476	0.278512	0	0	0	0	0	0	0	0.271854	0	0	0	0	0	0	0	0	0	Prrt1
ENSMUSG00000015478	43.3073	38.0871	40.48	75.3708	67.9797	86.6082	73.116	66.4802	72.2852	56.0097	55.341	51.6268	64.5004	67.2423	56.3992	60.6783	72.7278	77.1478	Rnf5
ENSMUSG00000015484	0	0	0	0.161759	0	0.186927	0.174573	0	0	0	0	0	0	0	0	0	0.047412	0	Fam163a
ENSMUSG00000015488	34.8973	24.8119	27.3925	35.5923	37.0464	35.7181	50.3975	48.6639	45.2839	42.0934	38.4734	43.5454	39.0098	39.9132	38.3404	41.0057	40.8267	37.0059	Cacfd1
ENSMUSG00000015501	4.49386	3.10347	4.02193	7.91802	7.43595	7.2988	4.84067	4.77542	3.28983	5.29077	6.99875	4.53142	4.84799	5.86044	5.07163	10.6283	10.8527	10.9903	Hivep2
ENSMUSG00000015519	0	0	0	0	0	0	0	0	0	0	0	0	0	0	0	0	0	0.31578	2310057J18Rik
ENSMUSG00000015522	34.4906	35.4881	34.6851	58.5835	56.319	58.8168	31.4006	31.7176	26.0717	40.232	41.9732	37.6008	44.7788	47.6287	44.7679	44.0735	42.0195	43.4525	Arnt
ENSMUSG00000015533	83.8262	79.9166	77.87	61.36	69.3978	65.8201	112.11	112.673	83.4922	48.6044	57.759	48.8257	89.9629	98.9946	86.8101	11.0195	12.6435	12.0091	Itga2
ENSMUSG00000015536	15.7476	15.0683	15.9398	16.9229	17.1355	17.7124	12.8742	12.0607	11.4245	14.4393	16.2709	14.9414	15.6024	14.8837	13.818	26.1642	27.1181	27.4113	Mocs2
ENSMUSG00000015542	12.4346	14.3006	14.3818	16.7169	22.4991	18.9666	52.4836	45.002	57.349	23.7731	23.0402	24.5198	21.4632	21.3072	19.3915	26.2383	20.6682	19.8792	Nat9
ENSMUSG00000015568	0.183885	0.497598	0.173616	0.179791	0.172841	0.138509	0.194033	0	0.179489	0.0344666	0.0783267	0	0.181372	0.342959	0.335396	0.982973	1.05394	1.00792	Lpl
ENSMUSG00000015575	76.6128	87.4034	80.8882	170.033	174.938	172.233	215.507	218.903	223.383	174.867	185.106	197.182	107.618	98.7642	92.4641	316.506	322.108	305.144	Atp6v0e
ENSMUSG00000015579	0	0	0	0	0	0	0	0	0	0	0	0	0	0	0	0	0	0	Nkx2-5
ENSMUSG00000015597	11.8824	14.0548	14.0412	13.5176	15.8751	15.6208	8.27995	10.9637	6.41921	10.0434	11.8417	9.04281	11.5726	15.3145	13.0037	15.0754	18.2683	16.8629	Zfp318
ENSMUSG00000015599	1.09342	0.924634	0.645225	0.0890898	0.171292	0.154426	0.52881	0.354111	0.578111	0.0768549	0.0291093	0.204178	1.12341	1.11525	1.19661	0.307631	0.274181	0.416201	Ttbk1
ENSMUSG00000015605	45.1911	37.366	38.8156	32.2183	31.4153	31.735	25.9951	24.6973	24.3529	24.7937	24.162	25.0347	33.7397	38.6306	35.7181	45.0302	48.5203	50.8882	Srf
ENSMUSG00000015619	3.06755	3.932	3.96329	4.89352	4.40085	3.83073	3.06649	3.13719	2.67904	3.26825	2.5789	2.02595	5.57352	4.62967	6.71407	11.1742	10.2252	11.9468	Gata3
ENSMUSG00000015627	15.2869	11.6676	17.9491	1.91623	1.84216	1.10719	9.09934	7.23575	6.88685	4.6286	3.63145	4.39166	13.1449	11.3771	13.0834	0	0.11233	0	Gata5
ENSMUSG00000015647	169.247	152.078	161.234	242.677	234.568	240.035	138.241	124.765	99.418	133.097	122.551	122.229	160.704	162.431	174.788	183.598	177.33	163.991	Lama5
ENSMUSG00000015652	152.983	163.445	163.816	133.16	127.574	129.637	165.363	159.509	173.91	95.465	113.838	99.4965	173.434	178.437	174.055	138.966	126.712	112.06	Steap1
ENSMUSG00000015653	43.3136	43.2911	39.7964	29.7842	32.5102	32.8048	64.0082	65.6153	53.5834	36.8159	41.7315	37.0689	54.7192	56.3338	50.6423	38.1208	37.7079	39.9553	Steap2
ENSMUSG00000015656	1391.41	1409.63	1440.74	1433.14	1435.71	1373.18	1733.39	1715.57	1729.68	1890.43	1946.53	1834.18	1147.2	1168.98	1297.53	1236.67	1250.93	1267.84	Hspa8
ENSMUSG00000015659	4.63159	4.36764	3.57787	8.64528	12.2688	8.88032	3.99863	5.99988	3.5619	5.60337	4.84246	5.40938	6.36793	5.59525	5.99026	5.80466	6.27455	5.89796	Serac1
ENSMUSG00000015665	0	0.625159	0	0	0	0	0	0	0	0	0	0	0	0	0	0	0.132413	0	Awat1
ENSMUSG00000015668	116.553	118.478	120.022	53.7314	43.14	53.2211	90.1681	90.6499	87.5354	29.5433	35.3055	32.7479	104.238	105.593	112.021	88.9456	97.1754	92.1317	Pdzd11
ENSMUSG00000015671	187.971	213.162	205.209	137.968	136.743	136.121	157.938	154.765	178.357	137.357	150.936	147.95	211.272	208.514	212.981	203.816	198.435	197.117	Psma2
ENSMUSG00000015672	24.3647	23.8958	24.343	23.066	18.1757	22.8677	18.7719	20.9165	21.1398	17.9773	21.6626	18.2565	23.1416	23.3522	23.2781	24.9171	26.1192	27.7932	Mrpl32
ENSMUSG00000015697	49.0144	50.2134	48.1355	50.6721	50.2109	46.273	37.6771	36.2392	31.7427	35.1497	37.1851	33.9364	41.2269	41.5566	45.3324	29.6631	31.7454	28.8522	Setdb1
ENSMUSG00000015702	22.3067	25.1511	23.9862	12.1167	11.9396	14.702	25.1724	26.1876	29.9385	10.6269	9.89758	9.16388	16.1958	15.3847	15.2574	4.96845	3.28508	4.81149	Anxa9
ENSMUSG00000015709	0	0	0.236591	0	0	0	0.616967	0.24346	0.407657	0.0469685	0.160107	0.0748678	0.0823866	0.23368	0.182821	1.05752	0.861741	1.2209	Arnt2
ENSMUSG00000015711	92.3076	89.1068	83.9684	102.228	97.943	100.484	87.1	95.7195	94.0862	71.0703	65.8971	70.1673	105.753	112.856	106.847	119.564	117.056	113.841	Prune1
ENSMUSG00000015714	352.048	349.858	345.256	299.284	313.498	324.331	489.835	477.327	453.629	430.108	479.007	466.509	294.85	321.741	306.305	294.489	286.645	289.369	Cers2
ENSMUSG00000015721	0	0	0	0	0	0	0	0.128737	0	0	0	0	0	0	0	0.111839	0.0379727	0.242096	Nlrp5
ENSMUSG00000015733	159.199	158.008	156.177	153.736	143.591	142.173	112.297	123.632	111.862	110.55	114.397	114.448	182.835	168.771	162.528	147.9	152.774	152.308	Capza2
ENSMUSG00000015745	39.623	35.607	38.8063	34.6933	33.6302	34.4115	59.9067	50.2753	53.3957	39.0737	32.4958	29.154	36.4566	31.0215	34.9487	147.251	132.617	138.036	Plekho1
ENSMUSG00000015747	27.518	28.0875	27.9565	27.0627	25.4116	27.8187	34.1309	34.084	36.4419	24.1605	24.7796	27.2612	34.1258	35.6787	39.2726	38.0314	37.0782	40.8689	Vps45
ENSMUSG00000015748	61.604	56.335	67.483	44.3702	40.7356	40.2498	28.0128	29.0996	28.5707	30.3662	27.8353	26.439	42.0747	46.6568	49.2906	29.3976	29.9766	31.8182	Prpf3
ENSMUSG00000015749	242.239	244.17	249.457	97.7319	98.5248	96.6583	88.9402	89.0661	86.1409	86.5888	86.8809	84.9121	192.031	198.521	198.085	68.7106	66.22	69.4322	Anp32e
ENSMUSG00000015750	44.6781	46.3451	53.7835	38.405	36.5705	42.908	49.894	53.7172	43.9735	31.8223	30.0926	31.5361	59.6747	55.3351	55.0062	78.0915	72.5011	72.6171	Aph1a
ENSMUSG00000015755	92.961	82.2938	79.8627	87.0019	76.8494	76.409	62.0805	62.6531	58.2445	57.9239	68.4926	57.3313	87.6636	85.2255	85.5801	100.818	97.6819	106.824	Tab2
ENSMUSG00000015757	28.6771	29.7741	32.0584	25.0206	22.3688	20.9257	19.4377	19.6387	18.0779	20.2127	23.6033	19.5456	23.571	23.539	23.3196	21.8514	23.6559	24.3784	Ppil4
ENSMUSG00000015759	163.827	185.787	167.381	145.09	151.384	136.814	176.209	151.864	162.614	180.014	171.676	157.127	156.514	174.086	158.5	156.313	163.414	175.69	Cnih1
ENSMUSG00000015766	56.8692	50.9918	57.1291	21.4484	17.6876	20.3217	29.7845	32.3231	30.6471	9.8214	9.43266	9.13226	62.9625	60.898	56.0351	28.2998	28.1853	29.8702	Eps8
ENSMUSG00000015776	88.6778	86.0796	84.9003	122.845	120.602	120.674	127.326	111.192	114.832	161.784	159.191	163.268	70.6388	69.1063	82.8492	91.9473	88.8183	88.3163	Med22
ENSMUSG00000015787	0	0	0	0	0	0	0	0	0.326508	0	0	0	0	0	0	0	0	0	Abo
ENSMUSG00000015790	70.3431	72.373	78.8678	103.524	110.542	112.18	116.751	105.718	112.648	99.9164	96.9119	112.964	108.409	95.0655	89.4107	129.259	128.512	125.845	Surf1
ENSMUSG00000015804	50.1135	50.4631	55.1807	42.4815	39.8756	37.2165	39.8962	39.5985	36.2801	36.9717	34.3122	36.6464	51.7041	48.5854	48.6712	50.3031	50.2832	44.9611	Med28
ENSMUSG00000015806	68.9662	72.4143	75.9674	89.5565	99.9374	88.474	66.7082	55.4889	53.9943	71.0971	65.6382	79.5233	76.8809	73.8603	81.7641	60.6358	57.2336	52.1747	Qdpr
ENSMUSG00000015812	4.00154	6.76769	1.88904	2.93434	3.76122	4.52118	3.1668	2.91583	0	2.2501	2.55672	5.37999	0	2.7987	1.09479	2.5331	1.43344	2.74168	Gnrh1
ENSMUSG00000015829	0.0499143	0.13507	0.047127	0	0.14075	0.112792	0.0526692	0.242476	0.0487211	0.0842017	0.127568	0.134217	0.147697	0.174552	0.273124	0.674076	0.486346	0.683981	Tnr
ENSMUSG00000015837	520.343	516.049	494.177	862.401	885.727	911.818	1089.64	1049.96	1085.67	2143.6	2128.44	2226.82	625.92	643.002	623.691	1092.41	1059.73	1017.84	Sqstm1
ENSMUSG00000015839	169.867	173.291	171.084	239.699	221.687	220.409	196.917	192.983	181.826	194.556	222.149	196.385	171.217	189.687	191.823	94.679	100.415	108.194	Nfe2l2
ENSMUSG00000015843	0	0	0	0	0	0	0	0	0	0	0	0	0	0	0	0	0	0.255428	Rxrg
ENSMUSG00000015846	32.9237	32.6143	30.6411	10.2321	10.3891	15.0125	43.1779	35.8719	33.0549	14.3478	14.0491	15.7036	33.5176	31.4154	31.3982	28.2852	26.3174	26.6397	Rxra
ENSMUSG00000015850	59.0537	49.8862	51.5671	15.2575	14.5239	16.5942	69.416	74.7656	59.434	11.0975	11.2412	13.3013	61.7173	60.6697	54.0788	46.4865	50.1127	47.3792	Adamtsl4
ENSMUSG00000015852	0	0	0	0	0	0	0.290357	0.267347	0	0.154731	0.175816	0	0	0	0	0	0.157715	0	Fcrls
ENSMUSG00000015854	0	0	0	0	0.296501	0	0	0.306477	0	0.177378	0.201549	0	0	0	0	0.532499	0.271199	0	Cd5l
ENSMUSG00000015869	120.645	128.037	122.807	90.6813	87.8847	89.6678	78.5704	86.0799	87.7689	93.3858	86.2381	91.9161	100.031	97.1687	111.401	64.5982	59.7485	58.2069	Prpsap1
ENSMUSG00000015879	0	0.101067	0.070526	0	0	0	0.15764	0.0725736	0	0.0840058	0.0477267	0	0.0736765	0	0	0.252191	0.107033	0.068239	Fam184b
ENSMUSG00000015880	43.6285	42.5508	41.7929	12.1751	11.7044	12.4262	6.42591	6.00498	7.54119	2.70881	2.43913	2.44406	34.7844	34.2011	37.5997	2.76182	3.17783	2.49102	Ncapg
ENSMUSG00000015882	1.77125	2.02783	2.86227	1.93164	1.92101	2.03975	1.47364	1.52233	1.29668	2.01113	2.26342	2.01503	2.08301	1.95352	2.46028	1.66751	1.61065	1.71146	Lcorl
ENSMUSG00000015889	129.039	124.179	128.591	86.0317	87.1581	86.4548	87.9603	92.7494	90.3049	70.6066	71.1495	74.3394	161.43	156.65	160.567	87.5045	91.4537	88.9405	Lta4h
ENSMUSG00000015890	1.32641	0.358931	1.00187	0.778128	0.4987	1.49866	0	0.773219	0.25894	0.14917	0.169498	0	3.13988	3.71079	1.7419	0.223909	0.0760238	0	Amdhd1
ENSMUSG00000015932	861.707	880.339	890.377	1657.44	1733	1629.77	1324.18	1443.56	1305.95	2061.21	2250.61	2053.21	1202.63	1193.38	1040.86	1988.49	2023.72	2145.16	Dstn
ENSMUSG00000015937	46.69	42.3702	41.9454	26.007	28.6367	30.5862	42.7976	39.5892	41.9833	31.505	30.4345	26.9695	36.8416	43.8702	44.4898	33.1189	32.5723	32.8301	H2afy
ENSMUSG00000015942	1.96818	1.82204	3.22752	3.24103	1.65524	2.69192	5.13736	5.73666	4.24671	2.85418	4.43447	2.41405	2.65649	2.1735	2.49401	4.10935	4.30448	3.31212	Gtf2ird2
ENSMUSG00000015943	78.9454	89.1459	72.8556	57.4556	68.067	68.4069	59.5018	52.4796	63.153	71.4272	53.0957	68.1001	84.3066	85.5206	100.037	35.0701	42.186	48.2606	Bola1
ENSMUSG00000015944	30.6682	25.8622	25.266	47.0131	43.1197	48.2806	35.1397	27.2376	25.2914	32.8657	30.9394	30.3058	40.8907	43.7308	46.0204	21.583	18.6732	18.4708	Gatsl2
ENSMUSG00000015947	0.248068	0	0.234215	0.242545	0	0	0	0	0	0.418472	0.475497	0	0	0	0.271478	0.20938	0.568725	0.22662	Fcgr1
ENSMUSG00000015950	0	0	0	0	0	0	0	0	0	0.0985916	0	0	0	0	0	0.295978	0	0.160174	Ncf1
ENSMUSG00000015957	0	0	0.146576	0	0.145921	0.175405	0.163813	0.452493	0	0	0	0	0	0	0	4.84822	4.89386	5.1056	Wnt11
ENSMUSG00000015961	225.375	245.291	232.061	243.779	241.151	230.459	118.458	123.806	109.717	158.453	165.917	158.303	185.665	190.641	188.473	90.6863	88.2287	83.262	Adss
ENSMUSG00000015962	71.0821	44.1274	52.111	1.63528	0	0.944856	112.949	96.6856	117.543	0	1.06863	0.749555	94.0308	95.921	98.8392	58.5846	49.6082	47.3653	1700016C15Rik
ENSMUSG00000015966	0	0	0	0	0	0	0.365629	0	0.169111	0	0	0	0	0	0	0.146232	0.248251	0.158273	Il17rb
ENSMUSG00000015968	0	0	0	0	0	0	0	0.0494405	0.0993415	0.0858429	0	0	0	0	0	0.429509	0.583325	0.3719	Cacna1d
ENSMUSG00000015970	0	0	0	0	0	0	0.109007	0.100368	0.100836	0	0	0	0	0.072252	0.113054	1.13352	0.858541	0.377493	Chdh
ENSMUSG00000015971	16.753	12.7322	13.5963	15.6133	17.5561	15.8678	12.2615	11.0128	11.8991	11.9859	12.2983	11.1822	15.5397	13.3127	14.8233	13.2979	13.3612	13.4811	Actr8
ENSMUSG00000015980	6.53373	5.97313	6.66904	3.1078	2.32375	3.99037	5.77633	6.51953	4.65388	4.17045	3.49765	3.48212	6.61861	6.2988	5.6043	30.5546	26.3657	30.3281	Lrrc27
ENSMUSG00000015981	26.5046	24.914	27.1318	25.3689	30.1576	29.9464	9.1262	5.69233	8.98676	5.96149	6.59561	4.25117	21.1891	23.806	23.8153	12.0097	9.99422	11.2144	Stk32c
ENSMUSG00000015994	93.3946	98.3795	95.8294	130.51	131.879	138.047	74.4744	76.4447	85.9587	118.462	126.294	120.789	90.8563	92.7612	95.441	85.308	80.172	90.9687	Fnta
ENSMUSG00000016018	63.7835	70.017	69.9745	35.0059	33.4642	31.2741	33.4403	31.1799	28.5842	26.0536	27.169	25.0794	53.9103	50.3621	57.5104	36.3985	37.3338	35.3644	Skiv2l2
ENSMUSG00000016024	0.265886	0	0.376557	0.909883	1.24959	0.901241	0.701402	0.77498	0.51906	0.373775	0.424709	0.238319	0.655631	0.650867	0.436467	173.476	164.052	152.418	Lbp
ENSMUSG00000016028	18.0882	16.421	14.9847	19.9675	23.4735	21.3601	5.66438	3.79824	3.13248	6.13549	6.41236	4.70694	15.7691	19.4662	19.2205	12.1153	11.1365	12.7397	Celsr1
ENSMUSG00000016087	0	0	0	0	0	0	0	0	0	0	0	0	0	0	0	0	0	0	Fli1
ENSMUSG00000016128	5.60491	6.97685	5.9975	7.52604	8.42926	7.43043	9.30509	8.7855	8.09696	7.94225	6.01636	6.22949	4.42265	4.75639	3.84388	19.4277	17.9256	20.4812	Stard13
ENSMUSG00000016150	0.0723782	0.0489644	0	0	0.0680313	0	0.0381864	0.0351602	0	0	0.0462449	0	0	0.0506216	0	0.0305451	0.0207419	0.0330602	Tenm1
ENSMUSG00000016179	0	0	0	0	0	0	0	0.226165	0	0	0	0	0.229601	0	0	0.785913	0.466972	0.425313	Camk1g
ENSMUSG00000016181	14.9497	18.3642	14.022	7.88543	7.48817	6.44528	7.16093	6.689	6.91216	4.92214	7.35243	5.55383	9.89494	10.0432	9.79479	7.47129	7.01827	8.26618	Diexf
ENSMUSG00000016194	0	0	0	0	0	0	0.15942	0.146786	0.14747	0	0	0	0	0	0	0	0	0.276038	Hsd11b1
ENSMUSG00000016200	13.1873	12.4534	11.7902	6.10477	6.22294	5.77746	7.55392	7.32135	6.14706	2.93586	3.12958	2.41225	11.6798	12.5361	12.5468	8.13217	8.82322	8.2117	Syt14
ENSMUSG00000016206	16.0785	15.1073	8.85538	2.62009	5.45743	3.02774	10.3681	19.5267	7.41113	3.01369	2.28291	3.20255	16.2993	13.7444	11.7306	19.6025	11.2634	13.4643	H2-M3
ENSMUSG00000016239	16.0056	18.9204	13.6802	15.814	13.9359	14.0866	2.31113	2.78274	1.31562	2.55792	2.26061	3.02024	14.7898	15.4365	16.963	0.853227	0.869088	1.0774	Lonrf3
ENSMUSG00000016252	259.679	280.09	257.609	184.523	195.954	180.586	241.593	249.453	277.39	127.921	135.538	139.981	275.249	290.081	292.19	271.351	261.826	287.345	Atp5e
ENSMUSG00000016253	107.153	104.59	113.578	85.8176	88.1538	83.5642	56.4158	52.5942	47.1856	59.2507	57.7883	64.2949	87.451	86.317	91.6664	46.8189	53.4349	50.4704	Nelfcd
ENSMUSG00000016255	0	0	0.862565	0	0	0	0	0	0	0	0	0	0	0	0	0.771101	1.70178	0.834593	Tubb1
ENSMUSG00000016256	453.273	427.551	472.987	727.741	726.003	707.017	710.615	691.54	698.241	754.361	672.627	782.992	527.086	503.431	517.997	1008.93	961.779	921.812	Ctsz
ENSMUSG00000016257	235.145	238.266	240.597	171.842	173.963	163.076	159.222	161.029	167.846	143.68	157.964	152.89	175.396	165.186	180.249	207.799	201.865	213.238	Prelid3b
ENSMUSG00000016262	0.333635	0.451414	0.78751	0.163104	0.156799	0.376961	2.11229	1.78282	1.30264	0.281409	0.213171	0.299043	0	0.350019	0.18256	23.6546	22.8991	25.4499	Sertad4
ENSMUSG00000016283	0	0	0	0	0	0	0	0	0	0	0	0	0	0	0	0	0.118668	0	H2-M2
ENSMUSG00000016308	74.3447	74.9641	74.9972	93.6949	91.4016	80.8051	45.637	46.4146	51.3215	54.8388	56.7126	61.5691	77.7897	83.2348	88.7852	61.3185	65.2936	65.3345	Ube2a
ENSMUSG00000016319	1119.06	1130.82	1109.61	626.423	610.644	616.758	460.717	445.814	462.744	542.37	512.818	541.035	971.757	945.32	1002.19	324.065	331.878	312.608	Slc25a5
ENSMUSG00000016327	0	0	0	0	0	0	0	0	0	0	0	0	0	0	0	0	0.0438118	0	Atp1b4
ENSMUSG00000016344	98.0677	94.312	88.0526	71.9134	79.978	77.6705	98.4077	94.3455	91.9696	51.3599	49.7585	46.9662	101.943	100.53	126.262	60.8627	70.6732	64.9958	Ppdpf
ENSMUSG00000016346	0.355204	0.160199	0.298105	0.115765	0.0741936	0.0891844	0.0832906	0.07669	0.0385236	0.0887706	0.126084	0.0707501	0.0778554	0.193224	0.0863832	0.0333119	0.0113104	0	Kcnq2
ENSMUSG00000016349	0	0	0	0	0	0	0	0	0.300813	0	0	0	0	0	0	0	0	0	Eef1a2
ENSMUSG00000016356	0.374707	0.675979	0.47171	1.7097	1.64361	1.41122	3.0313	2.18432	0.731499	2.73911	2.95276	3.24662	0.369586	0.0873572	0.273379	1.47592	0.357941	0.34231	Col20a1
ENSMUSG00000016382	168.518	165.675	163.257	260.485	249.419	248.275	244.021	264.142	227.357	199.318	236.258	199.402	241.849	230.531	217.922	295.857	296.709	306.788	Pls3
ENSMUSG00000016386	0	0.253714	0	0	0.176256	0.211868	0	0	0.183035	0	0	0	0	0.131151	0	0.158273	0.161215	0.34261	Mpped2
ENSMUSG00000016409	29.6924	24.1046	26.4925	15.677	14.6523	12.9161	17.5455	15.5781	17.9692	10.1013	12.9006	8.91565	25.9187	28.0355	27.6204	19.6734	18.0395	16.9533	Nkap
ENSMUSG00000016427	288.168	387.822	356.015	500.561	453.837	514.362	425.378	449.748	487.751	442.161	461.281	490.478	441.464	384.868	372.397	445.052	448.493	401.881	Ndufa1
ENSMUSG00000016458	0	0	0	0	0	0	0	0	0	0	0	0	0	0	0	0.0875034	0.14855	0	Wt1
ENSMUSG00000016477	27.8004	28.3308	27.4765	17.4655	15.0113	14.3018	25.465	26.895	24.7109	16.8297	15.1927	16.1172	24.27	21.8431	21.3615	28.6569	28.4098	27.234	E2f3
ENSMUSG00000016481	13.0324	14.0224	14.6483	4.42944	5.1332	4.76801	11.1978	10.431	12.6603	4.6063	4.87714	6.06308	11.8137	11.7192	11.4777	12.3618	12.1114	11.1119	Cr1l
ENSMUSG00000016487	30.1081	30.2794	30.2783	49.0065	49.1723	43.4021	55.0798	60.7457	46.7286	53.9036	49.9353	49.0098	35.7838	35.9433	34.843	71.6612	70.4478	67.9192	Ppfibp1
ENSMUSG00000016493	0.929202	0.800052	1.11658	0.578146	0.555798	0.0954425	0.891351	0.902784	0.329814	0.284999	0.107945	0.302859	0.333274	0.472646	0.0924447	0.285195	0.266288	0.154339	Cd46
ENSMUSG00000016494	0.264299	0	0.665441	0	0	0	0.278887	0.34238	0.171988	0.0495392	0	0	0.868958	0.677792	0.578483	0.22308	0.0757422	0.0804827	Cd34
ENSMUSG00000016495	60.5224	62.6739	59.8562	59.0097	51.8027	52.7189	51.3756	60.937	63.531	27.1878	34.5652	26.8206	101.215	98.7298	95.4657	85.3293	88.6112	90.5021	Plgrkt
ENSMUSG00000016496	10.2845	6.23778	8.53825	4.1609	4.83341	2.80483	5.23894	3.27327	3.46159	0.797661	1.58613	2.22507	9.79413	13.0218	8.73234	12.5718	13.0088	10.3672	Cd274
ENSMUSG00000016498	0.390424	0	0.737244	0	0	0	0.411972	0	0	0	0	0	0	0.819193	0.854537	0.329534	0.447547	0.356668	Pdcd1lg2
ENSMUSG00000016503	18.1483	21.1445	19.2767	12.3224	13.7414	11.3917	17.5541	21.3057	20.6669	9.63799	13.3671	10.3926	18.3975	15.1611	17.1025	9.36095	8.45144	11.0528	Gtf3a
ENSMUSG00000016510	14.4058	12.2032	12.4186	11.2681	11.4212	10.332	15.4652	14.6048	13.5723	8.38225	9.76461	8.75782	13.7147	15.9455	15.9024	11.9476	12.8877	12.0159	Mtif3
ENSMUSG00000016520	42.8447	36.0403	40.5852	50.5722	44.1132	53.1856	27.0661	33.8216	30.8151	24.2504	21.3416	18.9486	50.5998	44.5544	47.8134	43.0622	41.7624	42.8741	Lnx2
ENSMUSG00000016524	0.558962	0	0	0	0	0	0	0	0	0.314309	0	1.00202	0	0	0	0.471787	0	0	Il19
ENSMUSG00000016526	13.5401	10.3905	10.4944	10.2748	7.21828	8.67674	12.3682	11.9771	11.4411	14.3184	11.8793	12.4986	13.5544	13.0036	15.4814	3.58205	3.18532	3.69238	Dyrk3
ENSMUSG00000016528	112.356	106.3	108.276	125.342	113.946	120.981	84.4611	84.3338	86.1697	118.52	114.295	112.822	109.988	109.454	107.474	137.081	126.677	136.406	Mapkapk2
ENSMUSG00000016529	0	0	0	0	0	0	0	0	0	0	0	0	0	0	0	0	0.140499	0	Il10
ENSMUSG00000016534	43.4351	43.9398	41.9618	102.489	96.4415	91.01	99.8237	101.254	93.2598	115.617	121.19	118.844	65.3233	57.9829	51.5811	157.938	167.309	155.156	Lamp2
ENSMUSG00000016541	265.109	267.679	263.808	369.26	383.116	389.606	345.414	352.521	347.183	286.083	352.82	302.666	378.254	396.77	397.078	477.481	499.563	494.779	Atxn10
ENSMUSG00000016552	1.18955	0.73158	1.93994	0.740132	0.914814	0.733102	1.14109	0.630397	1.05556	0.304042	0.552758	0.484643	2.77323	1.43705	2.60361	1.55168	2.07637	1.48186	Foxred2
ENSMUSG00000016554	382.322	390.81	385.736	199.563	199.434	223.394	281.367	267.563	286.862	195.319	189.493	207.96	293.187	292.327	327.141	201.224	204.579	209.191	Eif3d
ENSMUSG00000016559	345.294	420.178	413.832	793.588	805.915	817.818	273.036	311.155	278.269	811.597	845.941	863.101	288.638	291.008	298.997	192.352	208.112	203.459	H3f3b
ENSMUSG00000016619	110.947	106.124	107.182	87.4175	78.8178	87.3963	74.6164	72.7832	73.3867	87.7525	75.4753	81.1095	95.4014	96.5462	103.924	68.032	60.6394	68.6836	Nup50
ENSMUSG00000016624	4.81987	5.09481	3.55525	4.27076	2.12363	3.91415	2.54294	2.48776	3.96955	1.18574	1.44355	1.62005	1.93131	1.58017	2.63736	2.924	1.64025	2.06397	Phf21b
ENSMUSG00000016626	0	0	0	0	0	0	0.383203	0	0	0	0	0	0	0	0	0	0	0	Nlrp14
ENSMUSG00000016637	97.7333	92.7361	88.6805	43.4352	54.2831	54.4954	66.9658	51.1769	73.7159	27.4781	24.3293	29.0105	94.5198	95.8748	102.095	65.8857	57.4713	56.2369	Ift27
ENSMUSG00000016664	294.095	256.33	268.151	288.679	277.986	280.921	227.642	203.499	192.345	230.442	212.729	217.965	293.989	289.864	302.491	291.762	292.591	286.035	Pacsin2
ENSMUSG00000016756	0	0	0	0	0	0	0.127147	0	0.0588081	0.0677563	0.0384947	0	0	0.042138	0	7.83123	7.11351	7.7055	Cmah
ENSMUSG00000016757	121.883	109.867	116.135	152.524	153.704	152.911	106.64	96.6326	97.239	173.816	152.169	166.812	106	100.032	121.992	99.7651	101.482	92.6167	Ttll12
ENSMUSG00000016758	0	0	0	0	0	0	0	0	1.32958	0.38297	0	0	0.671761	0.476342	0.745341	4.02395	2.14697	3.11092	Bik
ENSMUSG00000016763	0	0.104118	0.0726555	0.150479	0.144662	0.0869457	0.0811999	0.14953	0.0751132	0.0865423	0.0983354	0	0.0759011	0	0	0	0.0661587	0.0702994	Scube1
ENSMUSG00000016831	23.2873	21.3804	21.6378	27.4671	27.6214	27.773	17.9418	17.8667	17.2283	21.2528	22.7318	24.6829	25.6123	21.9102	23.4623	25.1153	27.8596	27.0144	Tox4
ENSMUSG00000016833	116.989	79.1442	90.732	82.8706	62.8361	67.4395	61.7231	66.1103	79.8184	43.6323	50.3408	50.2899	125.988	115.637	102.554	53.9061	59.5266	64.8881	Mrps18c
ENSMUSG00000016918	0	0	0	0	0	0	0	0.110499	0	0	0	0	0	0	0	0.095995	0.195559	0.155849	Sulf1
ENSMUSG00000016921	252.76	262.137	249.109	199.873	189.512	204.268	139.061	150.094	145.711	170.059	169.09	162.405	112.602	113.839	124.059	99.6262	101.44	98.681	Srsf6
ENSMUSG00000016933	31.7977	28.092	29.7905	51.1503	55.0892	50.7964	43.6443	47.1743	35.9046	39.2075	35.8283	37.879	32.8144	36.7037	31.578	72.3054	73.6964	69.3728	Plcg1
ENSMUSG00000016940	14.941	13.2844	16.7264	51.5465	40.3253	46.0615	44.3688	40.8527	42.918	57.7298	54.9593	60.072	18.3157	22.5417	23.3585	49.5424	53.4605	48.357	Kctd2
ENSMUSG00000016942	0	0	0	0	0	0	0.212377	0	0.196457	0	0	0	0	0	0	0.679516	0.461432	0.367734	Tmprss6
ENSMUSG00000016946	123.734	118.769	120.792	302.904	268.154	282.768	119.724	116.36	113.939	140.859	142.9	147.315	126.648	121.646	134.644	173.01	163.246	156.757	Kctd5
ENSMUSG00000016982	0	0	0	0	0	0	0	0	0	0	0	0	0	0	0	0.153391	0	0	Pom121l2
ENSMUSG00000016984	25.3216	28.0313	28.5442	13.0541	12.5495	13.3513	5.34383	8.94606	6.44121	5.00506	5.39294	6.18988	14.6826	17.8174	21.6651	6.47651	8.44403	6.449	Etaa1
ENSMUSG00000016995	0	0.503849	0	0.121366	0.4667	0.420748	0.130981	0.241201	0.121162	0.209398	0.475864	0.11126	0	0	0.135844	0.104771	0.320155	0	Matn4
ENSMUSG00000016998	0	0	0	0	0	0	0	0	0	0	0.56136	0	0	0	0	0	0	0	Svs4
ENSMUSG00000017000	0	0	0	0	0	0	0	0	0	0	0	0	0	0	0	0	0	0	Svs6
ENSMUSG00000017002	0	0	0	0.53216	0	0	0	0	0	0.918155	1.04327	1.95138	0	0	0	1.83757	0.311955	2.4861	Slpi
ENSMUSG00000017003	0	0	0	0	0	0	0	0	0	0	0	0	0	0	0	0	0	0	Svs3a
ENSMUSG00000017004	0	0	0	0	0	0	0	0	0	0	0	0	0	0	0	0	0	0	Svs5
ENSMUSG00000017007	0	0	0	0.328655	0.210634	0.126596	0	0.10886	0.109368	0.126009	0.07159	0	0	0	0	0	0	0	Rbpjl
ENSMUSG00000017009	215.091	206.752	215.698	677.751	719.813	716.247	328.603	303.787	337.199	712.924	749.979	767.771	268.361	244.436	235.941	568.049	565.818	529.36	Sdc4
ENSMUSG00000017049	0	0	0	0	0	0	0	0	0	0	0	0	0	0	0	0	0	0	Ccdc70
ENSMUSG00000017057	1.21113	1.63869	1.1435	1.69167	0.813141	1.5639	0	0.672401	0.337767	0	0.110548	0	3.58375	2.54122	0.946736	2.62864	3.52042	1.42254	Il13ra1
ENSMUSG00000017064	0	0.819012	0	0.591847	0	0	1.27746	2.35245	0	0	0	0	0	0	0	0	0.346943	0	Prl5a1
ENSMUSG00000017119	72.9083	66.7758	72.8966	149.059	146.46	149.967	156.33	167.735	139.32	115.054	125.179	116.455	123.633	123.624	117.637	133.726	131.926	133.295	Nbr1
ENSMUSG00000017132	15.9534	17.3572	18.9446	31.1965	31.691	36.4218	19.7842	20.4534	20.7092	26.1723	22.2779	20.0485	21.2509	19.9001	23.2186	41.6454	40.817	39.365	Cyth1
ENSMUSG00000017144	38.5464	32.7433	37.8989	53.4154	49.1713	52.3934	19.7253	20.5556	16.5493	26.0752	31.4802	28.9648	36.0186	36.0812	34.7305	75.4661	68.6878	65.2645	Rnd3
ENSMUSG00000017146	31.8377	27.4959	29.1359	12.1425	15.2811	11.3104	11.1983	11.2615	8.15485	1.56595	2.30833	1.55164	17.4459	20.267	21.3336	6.41632	6.21205	7.15092	Brca1
ENSMUSG00000017165	0	0	0	0	0	0	0	0	0	0.785089	0	0	0	0	0	0	0.800233	0	Gast
ENSMUSG00000017167	4.04479	1.92283	3.30285	6.62687	6.57621	7.16386	1.49958	2.54906	0.960349	3.07354	2.37481	3.42946	3.23474	3.89936	2.15343	2.49128	2.38095	1.89747	Cntnap1
ENSMUSG00000017176	43.3799	45.4812	48.0496	19.2791	18.8869	17.1864	22.1935	24.4487	22.7295	13.7276	14.5184	14.139	41.4905	40.1908	40.8972	20.447	19.697	22.4737	Nt5c3b
ENSMUSG00000017188	511.043	468.813	449.654	225.381	245.967	220.316	337.317	322.558	351.655	190.761	181.556	207.263	447.576	431.446	429.964	239.838	239.934	241.707	Coa3
ENSMUSG00000017195	0	0	0	0	0	0	0	0	0	0	0.243823	0	0	0	0	0	0.10936	0.348615	Zpbp2
ENSMUSG00000017204	0.235601	0.637543	0	0	0	0	0	0	0	0	0.150533	0.211173	0	0	0	0.994284	0.675178	0.215231	Gsdma
ENSMUSG00000017210	46.7322	47.1225	47.5594	22.7978	19.1423	20.231	32.286	24.948	25.5444	13.6645	12.9493	12.0811	46.1905	46.3779	48.3429	30.3926	29.1813	27.4126	Med24
ENSMUSG00000017211	0	0	0	0	0	0	0	0	0	0	0	0	0	0	0	0	0	0	Gsdma2
ENSMUSG00000017221	251.236	232.507	249.17	190.648	179.511	198.542	156.632	138.189	150.192	180.534	155.07	174.193	210.944	207.548	231.22	132.165	129.063	120.25	Psmd3
ENSMUSG00000017264	128.307	113.397	123.504	67.6172	67.0191	57.9469	52.0433	57.6416	48.3166	45.1175	41.4464	39.5625	76.4959	84.7389	91.5239	50.2265	48.9068	56.1579	Exosc10
ENSMUSG00000017286	34.9733	39.7947	31.1017	23.7376	24.1269	24.0473	30.2451	38.3433	35.5988	22.7329	27.7442	25.8831	38.0821	40.7675	39.3272	30.4217	29.9144	31.6564	Glod4
ENSMUSG00000017288	39.8705	36.4089	39.3922	65.4139	64.0456	64.2945	53.533	51.2095	46.749	58.7904	61.6753	57.6433	52.5964	52.7495	49.1716	69.3884	65.5489	65.6295	Vps53
ENSMUSG00000017291	40.4863	38.408	41.301	38.0177	37.2285	34.9359	29.79	32.6035	22.6108	26.7781	29.2709	23.2191	40.698	37.0679	36.6678	39.802	39.8454	40.2923	Taok1
ENSMUSG00000017299	55.6897	41.3601	52.8656	52.0825	46.0865	47.1911	47.9049	47.049	40.4734	39.654	38.6761	37.4368	61.4962	56.096	53.9895	42.9171	42.0669	44.5154	Dnttip1
ENSMUSG00000017300	0	0	0	0	0	0	0	0	0.783618	0	0	0	0	0	0	0	0	0	Tnnc2
ENSMUSG00000017307	25.4451	20.4823	18.8544	35.9008	37.2378	40.3947	30.2481	28.7898	30.8103	27.8915	29.017	28.2921	17.4729	20.9502	23.969	26.3702	24.8297	29.7185	Acot8
ENSMUSG00000017309	0	0	0	0	0	0	0	0	0	0	0.149928	0	0	0	0	0	0	0	Cd300lg
ENSMUSG00000017310	0	0	0	0	0	0	0	0	0	0	0	0	0	0	0	0	0	0	Spint4
ENSMUSG00000017311	0	0	0	0	0	0	0	0	0	0	0	0	0	0	0	0.859087	0	0	Pyy
ENSMUSG00000017314	1.87049	1.08463	2.52292	1.43695	2.13491	1.50957	13.1112	10.3847	10.9547	4.05692	3.5	2.99386	6.72082	7.6625	7.01833	35.5224	35.8765	36.7386	Mpp2
ENSMUSG00000017316	0	0	0	0	0	0	0	0	0	0	0	0	0	0	0	4.33667	0.736214	1.17344	Ppy
ENSMUSG00000017344	0	0	0	0	0	0	0.33384	0	0	0	0	0	0.312054	0	0	0	0	0	Vtn
ENSMUSG00000017376	22.6384	20.101	19.3704	30.4348	30.145	31.7064	28.4913	25.4315	23.4783	20.9511	20.5667	21.4538	26.2831	25.7293	22.5812	35.5285	35.2091	33.7145	Nlk
ENSMUSG00000017386	135.59	123.535	132.807	153.745	150.002	153.418	184.451	174.004	190.811	158.63	144.222	169.445	132.39	131.81	125.327	133.545	130.548	133.669	Traf4
ENSMUSG00000017390	13.7779	12.5166	14.8669	4.81113	6.29022	5.55968	6.23072	5.73694	3.84244	1.77084	1.38336	2.46988	105.222	113.984	61.8204	1.82744	1.12812	1.43848	Aldoc
ENSMUSG00000017400	0	0	0	0	0	0	0	0	0	0.11505	0	0	0	0	0	0	0	0	Stac2
ENSMUSG00000017404	1828.71	1913.1	1779.99	1126.25	1168.37	1190.01	1412.42	1423.82	1536.57	1026.88	1162	1132.17	1755.37	1762.92	1764.02	840.707	871.823	847.355	Rpl19
ENSMUSG00000017405	17.9564	15.8086	16.8375	21.0439	17.6872	23.6232	20.7643	22.823	19.0878	17.7735	19.4883	19.512	13.9504	13.0749	13.0557	23.8758	20.8655	21.2351	Nek8
ENSMUSG00000017412	0.0716554	0	0.067654	0.0700602	0	0.0809605	0.0756102	0.0696182	0.0699425	0	0.0457831	0	0	0.0501161	0	0.12096	0.225883	0.13092	Cacnb4
ENSMUSG00000017417	0	0	0.250779	0	0	0	0	0	0.129631	0.0746776	0	0	0	0	0	0.448374	0.038059	0.121323	Plxdc1
ENSMUSG00000017418	12.6873	13.0829	11.9788	12.1037	11.6938	11.273	6.43381	7.77891	5.77118	6.16447	7.12256	6.62438	15.0653	15.9379	15.4348	10.9165	11.6137	11.5341	Arl5b
ENSMUSG00000017421	78.3276	70.3478	71.5856	85.0721	80.9676	80.9789	67.9934	72.1644	60.1661	82.8813	92.08	82.5704	77.6377	77.3839	72.7348	70.834	64.5487	65.2106	Zfp207
ENSMUSG00000017428	121.245	115.445	114.285	89.9178	80.9567	89.1288	62.6413	64.2269	70.3206	84.1324	91.0969	77.2896	103.412	101.267	113.087	85.6056	82.6121	90.0806	Psmd11
ENSMUSG00000017446	0.615376	0.555076	0	0	0	0	0.865786	1.39505	1.00111	0.115344	0.262123	0.183858	1.01161	0.573863	0.448966	0.865672	1.17569	1.31173	C1qtnf1
ENSMUSG00000017453	0.260019	1.40724	0.736497	0	0	0	0	0	0.507607	0	0.166135	0.46612	3.07759	2.90974	3.69925	8.55922	8.64381	6.8886	Pipox
ENSMUSG00000017466	251.393	254.937	261.324	574.438	619.326	629.914	1228.23	1239.01	1140.03	2125.23	2262.11	2130.5	341.287	352.228	305.245	2343.93	2384.24	2337.09	Timp2
ENSMUSG00000017478	52.2045	51.7222	52.1925	39.1529	36.9825	36.0061	26.7686	26.141	25.6488	29.7873	30.0956	29.2527	34.8788	35.1923	39.7699	32.2065	29.8611	34.0923	Zc3h18
ENSMUSG00000017485	28.6117	27.7704	26.2256	27.9318	28.298	26.5173	20.7765	20.6672	18.1466	19.6227	21.6508	19.1847	30.0414	29.1407	26.983	31.5316	30.7826	31.5984	Top2b
ENSMUSG00000017491	0	0.165047	0	0	0	0	0	0	0	0	0	0	0	0	0.133496	0	0	0	Rarb
ENSMUSG00000017493	977.624	940.992	951.73	662.93	667.106	642.338	2027.86	1985.01	2017.25	425.175	447.431	441.912	849.217	853.32	881.913	401.407	406.868	385.3	Igfbp4
ENSMUSG00000017499	43.3569	44.5371	42.0954	7.56565	6.69596	7.07747	7.38737	7.15993	6.95351	1.72663	1.88344	1.21099	14.2952	15.2909	20.4311	2.38438	1.97112	1.45866	Cdc6
ENSMUSG00000017548	107.149	105.964	100.308	70.9856	66.4104	66.475	33.8505	33.0606	31.0595	29.5778	33.1934	29.6851	81.986	86.2047	92.1034	33.983	37.2201	38.9168	Suz12
ENSMUSG00000017550	22.3405	27.1121	26.165	9.75439	11.4612	9.53787	6.2083	4.9707	4.49447	3.78786	3.54129	3.82142	12.3633	10.9733	13.9041	5.61372	5.42484	4.28433	Atad5
ENSMUSG00000017561	55.9197	59.9572	59.3433	53.2011	50.2945	53.9852	40.0795	38.6606	32.2201	38.2245	33.8992	32.0186	60.5075	55.2396	60.2072	27.9884	31.1435	28.2275	Crlf3
ENSMUSG00000017588	0.828707	0.560627	0	0	0	0	0	0	0.404448	0	0	0	0.408691	0	0	0.349732	0	0	Krt27
ENSMUSG00000017607	2.36166	2.01813	1.76035	0.121531	0	0	1.96737	1.08688	1.8199	0	0	0	0.735596	0.869346	0.68014	0.734389	0.534314	0.340654	Tns4
ENSMUSG00000017615	209.44	216.726	213.942	143.992	136.669	145.667	167.049	159.751	145.905	105.257	105.275	113.274	189.823	192.578	205.41	233.837	227.475	224.229	Tnfaip1
ENSMUSG00000017631	34.7857	33.9372	34.3388	21.62	23.9485	23.8651	30.2977	32.7706	29.9595	20.3768	20.4544	20.4705	38.9978	38.6867	37.5627	32.8704	35.9784	35.0343	Abr
ENSMUSG00000017639	10.5159	11.196	9.27763	20.3951	21.0651	20.257	5.36625	5.44346	4.29092	6.88257	5.39722	6.79881	13.0928	13.4438	11.0367	5.31098	5.06388	5.35457	Rab11fip4
ENSMUSG00000017652	0	0	0	0	0	0	0	0	0	0	0	0	0	0	0	0.159156	0.27019	0.17226	Cd40
ENSMUSG00000017664	61.8619	59.2783	58.4073	51.0189	51.5145	55.0633	60.9475	49.8999	57.1797	49.8253	43.7193	50.1532	55.1899	55.6611	55.6683	52.0755	48.0589	45.8702	Slc35c2
ENSMUSG00000017667	14.1678	12.1794	12.0464	6.19913	5.95951	7.25207	13.463	11.1793	11.6134	3.8733	4.3511	5.26196	12.5073	13.5223	13.8772	13.676	13.7059	12.3708	Zfp334
ENSMUSG00000017670	33.3096	31.8745	33.2727	49.2768	49.0963	50.3984	62.8589	62.6615	55.6025	60.9141	62.9843	65.9428	29.6165	31.0625	29.2681	50.1175	44.2702	43.0425	Elmo2
ENSMUSG00000017677	119.203	124.668	123.193	192.937	187.295	181.094	86.1778	100.007	81.2903	88.134	88.5137	85.9084	57.516	67.4857	58.8799	99.5248	103.452	104.335	Wsb1
ENSMUSG00000017679	32.053	34.753	37.3958	79.14	73.8491	77.4302	54.2064	57.4602	51.8286	87.9944	87.2976	85.512	36.7245	38.1937	37.5581	46.8209	46.9799	43.2817	Ttpal
ENSMUSG00000017686	37.7526	38.0643	34.7875	29.9023	31.9879	31.9913	23.4612	26.4514	24.0057	26.6378	34.3846	26.0295	33.7457	33.894	39.5276	38.8352	41.8457	41.038	Rhot1
ENSMUSG00000017688	4.39561	1.65204	3.68902	0	0	0.551824	1.80375	1.18629	0.476726	0	0	0	5.78072	5.29465	3.20695	0.206116	0.209947	0.892348	Hnf4g
ENSMUSG00000017692	0.271334	0.18356	0.128091	0.39794	0.637596	0.919707	0	0.26362	0	0.0762867	0.346729	0	0.267626	0	0.14847	0.458034	0.971977	0.743624	Rhbdl3
ENSMUSG00000017697	16.361	23.0047	22.7166	4.39125	4.22151	6.52432	50.7763	47.9991	58.5561	7.93717	8.81379	9.48888	17.7194	12.3404	13.692	30.0556	27.7643	30.4789	Ada
ENSMUSG00000017707	119.585	129.667	118.276	362.216	352.93	343.55	407.852	438.417	387.238	549.988	557.718	544.477	176.679	188.918	165.098	491.828	500.3	482.057	Serinc3
ENSMUSG00000017713	5.29689	4.18062	4.58434	4.10001	4.56387	5.73537	2.56173	4.71743	3.8777	2.60617	1.69218	2.76949	3.483	2.62414	1.93225	2.60796	2.3402	2.8227	Tha1
ENSMUSG00000017715	45.8834	37.1508	43.6623	43.5667	51.8439	48.168	51.8468	51.1312	45.6094	54.5809	49.3994	50.4093	34.2095	30.6592	38.352	43.6066	42.4845	42.3564	Pgs1
ENSMUSG00000017716	147.63	171.138	166.301	47.6223	49.1529	52.472	33.6656	27.8795	33.3533	9.76631	10.0116	8.6298	90.3096	97.5756	101.235	7.80779	8.81855	8.27822	Birc5
ENSMUSG00000017718	8.52943	8.59395	7.71044	10.2913	9.38179	10.6623	5.5533	7.40534	6.377	8.77596	7.07307	7.64508	3.93793	5.45782	7.14971	2.91031	2.39233	2.32101	Afmid
ENSMUSG00000017720	0	0	1.29846	0	0.646334	2.33078	0	1.33616	0.671193	0	0	0	0	0.961865	0	0.58039	0.394119	0	Trp53tg5
ENSMUSG00000017721	156.898	144.678	158.83	114.809	115.068	119.687	122.674	113.761	109.414	143.482	127.384	138.242	151.139	152.021	171.34	151.688	150.641	147.136	Pigt
ENSMUSG00000017723	2495.19	2531.45	2574.47	1225.05	1285.19	1300.44	3729.1	3526.63	3952.74	648.47	686.443	701.395	2981.76	3044.25	2974.19	327.628	330.651	330.415	Wfdc2
ENSMUSG00000017724	110.076	94.9038	89.8634	68.9854	64.1795	68.7309	76.1969	61.9163	65.0322	44.7936	40.5859	45.437	66.9389	74.0934	80.3847	0.349281	0.237182	0.18902	Etv4
ENSMUSG00000017733	0	0	0	0.807133	0.775933	0	0	0	0	0	0	0	0	0	0	0	0	0	Eppin
ENSMUSG00000017734	2.92662	2.96983	1.65792	2.86147	1.23789	1.488	2.31611	2.84342	2.71383	1.15197	1.68293	1.70507	1.15465	3.68441	2.08183	3.21125	3.22901	4.14406	Dbndd2
ENSMUSG00000017737	0.181477	0	0	0	0.170578	0.205044	0	0.352635	0	0.102046	0	0	0.178997	0.126926	0.198603	0.153174	0.260036	0	Mmp9
ENSMUSG00000017740	0.34497	0.350062	0.325706	0.33729	0.567441	0.779535	1.82005	1.67581	1.26271	1.01839	0.936755	0.231902	0.255191	0.422229	0.377525	0.509546	0.395442	0.236358	Slc12a5
ENSMUSG00000017747	32.4464	35.1849	34.9143	32.6571	35.2069	30.46	50.097	49.372	50.5335	34.3433	28.8101	36.139	56.9464	51.8939	49.0851	63.0283	61.3284	60.3719	Ghdc
ENSMUSG00000017754	1.00273	1.35671	1.89347	3.43142	1.64939	3.39883	4.23228	3.40977	4.40441	0.986724	0.320339	0.898764	4.20336	4.38321	3.29207	8.46345	9.69837	8.4733	Pltp
ENSMUSG00000017756	20.2778	15.8444	19.9112	21.9081	25.445	23.7702	18.8828	20.0953	15.7849	15.9633	16.098	17.4483	25.5008	26.131	23.9667	77.2327	77.7241	75.8117	Slc12a7
ENSMUSG00000017760	150.789	155.364	149.313	332.82	313.553	343.972	278.552	271.696	271.233	225.57	218.275	228.432	254.597	256.368	240.149	569.677	569.063	548.766	Ctsa
ENSMUSG00000017764	29.3295	19.9979	21.8045	41.773	37.9875	36.2694	15.3523	17.0525	16.9065	27.1408	22.5761	22.3557	35.0789	26.9741	29.3173	21.6366	22.833	21.3084	Zswim1
ENSMUSG00000017765	52.3824	53.0034	55.1257	82.7678	75.4771	78.8565	124.959	122.639	116.618	122.8	112.874	120.405	51.5185	44.0898	52.5623	67.1429	66.7995	65.2672	Slc12a4
ENSMUSG00000017767	0.564365	0.763595	0	0	0	0	0	0	0	0	0	0	0	0	0	0	0.161734	0	Spata25
ENSMUSG00000017774	264.214	279.496	262.904	215.706	222.035	222.488	286.309	279.444	257.041	215.204	214.992	208.933	234.437	217.74	241.971	393	401.703	403.442	Myo1c
ENSMUSG00000017776	150.989	146.604	133.584	195.687	180.209	180.569	160.469	173.477	150.958	181.563	185.744	190.588	177.184	168.47	162.415	186.348	178.567	183.582	Crk
ENSMUSG00000017778	181.147	199.764	187.115	132.697	145.181	145.002	136.617	150.618	140.234	86.5334	97.2368	90.5988	187.633	180.709	175.248	128.931	136.047	139.028	Cox7c
ENSMUSG00000017781	226.319	192.777	210.45	219.759	215.797	234.092	223.71	227.743	228.196	233.443	244.98	230.877	258.512	253.914	244.953	203.101	212.894	225.934	Pitpna
ENSMUSG00000017801	86.1042	82.5936	82.8127	97.3808	98.4484	94.3816	91.5345	84.9048	81.2235	101.531	105.514	89.8477	96.3357	104.264	111.459	69.1503	69.0546	60.7558	Mlx
ENSMUSG00000017802	57.9794	68.5202	67.7513	183.013	180.48	182.373	118.96	129.179	123.492	144.899	139.834	140.827	82.2505	81.6028	71.8719	98.3273	96.873	88.1141	Retreg3
ENSMUSG00000017817	0	0	0	0.147579	0	0	0.15927	0.293296	0.294663	0.339498	0.289321	0.40587	0	0	0	2.03839	0.605581	0.965225	Jph2
ENSMUSG00000017830	0.785144	1.06231	0.37065	0.383832	0.553493	0	0.828477	0.381411	0.383187	0.33112	0.250828	0.35187	3.87207	2.33382	2.3629	0.331347	0.787515	0.896575	Dhx58
ENSMUSG00000017831	90.4651	88.4824	91.5877	93.7794	93.484	80.6619	95.1705	99.5416	85.3768	87.9487	96.6255	83.2837	123.63	112.631	104.37	140.753	141.808	168.772	Rab5a
ENSMUSG00000017832	0.884639	1.19693	0	0	0.831509	0	0.933463	0	1.72698	0	0.565226	0	0	2.47488	0.968122	2.24002	1.5211	1.61631	Hspb9
ENSMUSG00000017837	41.6438	42.0157	36.6067	52.4754	51.2905	64.4931	40.154	44.1221	40.6483	47.7417	44.6136	43.4399	49.927	51.0958	49.8954	46.9665	47.4794	50.1778	Nkiras2
ENSMUSG00000017843	72.4718	69.2157	71.0594	58.354	61.9995	59.2885	60.0323	55.9526	58.1046	57.9238	65.8666	56.9684	80.0439	74.3231	73.2885	64.0478	61.9065	64.7189	Ppp2r5c
ENSMUSG00000017858	70.1384	66.677	69.9007	57.1474	60.3245	65.7798	75.7025	77.9428	78.9771	46.5282	54.1866	52.7995	81.6141	89.2931	81.2725	96.3447	98.267	98.6241	Ift52
ENSMUSG00000017861	75.9827	78.4175	74.8815	13.2856	8.73193	8.30298	5.41336	5.25378	3.3835	1.71526	2.03759	0.994229	31.0444	31.711	40.8179	2.69169	2.06623	1.9	Mybl2
ENSMUSG00000017868	20.5173	19.3557	21.1488	0.920207	0.353855	0.212676	4.7669	4.93777	3.67465	0.740911	0.481071	0.168716	29.8912	33.4392	28.8394	4.44852	3.8839	3.61111	Sgk2
ENSMUSG00000017897	63.2927	54.8423	57.7118	7.41756	12.2243	11.5105	51.0043	50.9636	55.2209	6.82548	7.6171	7.18845	64.1381	70.7972	66.8935	0.914755	0.869642	2.5742	Eya2
ENSMUSG00000017922	0	0	0	0	0	0	0	0	0	0	0	0	0	0	0	0	0.395814	0	Prl3c1
ENSMUSG00000017929	20.8716	15.9352	18.58	42.1257	35.0323	43.1212	34.923	37.0801	33.3238	39.4003	36.387	42.8938	20.8804	23.9819	20.5571	41.7762	42.8091	38.9512	B4galt5
ENSMUSG00000017943	0.497866	0.336811	0	0.243391	0	0	0	0.241856	0.242982	0.139977	0	0	0	0	0.272425	0.42022	0.285354	0.909642	Gdap1l1
ENSMUSG00000017950	205.924	183.585	192.415	57.8785	66.1443	59.8195	204.375	187.015	172.045	33.511	36.9726	36.9623	236.699	249.809	223.901	91.9566	91.6837	92.8445	Hnf4a
ENSMUSG00000017969	0	0	0.236222	0	0.235168	0	0.264002	0.243081	0	0.281372	0	0	0	0	0	0	0.1434	0.457124	Ptgis
ENSMUSG00000017978	0.134277	0	0.0633894	0	0.0631064	0.0758571	0.0708441	0.0652298	0.0655336	0	0	0.0601776	0	0.046957	0	0.113336	0.115442	0.122668	Cadps2
ENSMUSG00000017999	118.53	116.717	122.737	83.8222	82.5872	84.059	80.7549	73.9666	73.27	91.616	85.6998	90.9438	78.7728	84.0193	84.337	82.8262	81.9204	85.1394	Ddx27
ENSMUSG00000018001	16.0613	18.5083	15.1644	14.8387	14.7768	14.0716	12.5672	11.9019	12.6216	8.26602	8.08793	7.62502	14.7678	16.4216	16.2364	13.4415	13.4183	11.8749	Cyth3
ENSMUSG00000018008	0	0	0	0	0	0	2.18533	3.13	3.14458	0.25879	0.441083	0.412511	0	0	0.25183	0.388451	0.131891	0.630655	Cyth4
ENSMUSG00000018012	3.97369	3.36029	2.81384	3.39957	3.73504	5.05092	12.579	18.3384	16.9693	3.91027	5.07785	5.78775	2.44961	6.60064	5.43586	4.19245	3.98569	4.08389	Rac3
ENSMUSG00000018040	34.0649	38.703	42.3605	34.583	35.8122	39.2931	34.6925	37.8244	35.1042	28.4321	27.7563	33.299	32.5457	32.1266	32.3436	31.7576	27.0417	30.5775	Rrp7a
ENSMUSG00000018042	255.524	213.907	243.513	674.41	652.273	692.389	370.382	340.595	352.537	594.48	557.768	610.08	318.062	305.487	320.848	494.283	485.956	482.289	Cyb5r3
ENSMUSG00000018068	29.9663	28.75	29.7218	29.6543	27.6545	29.6853	22.6132	22.9386	16.0727	22.5351	23.7107	22.4642	22.7498	24.0918	23.3203	14.1538	14.4863	14.8214	Ints2
ENSMUSG00000018076	12.4894	12.7301	11.3596	12.6998	12.6394	12.7942	6.194	6.06717	4.38871	6.83563	7.68732	7.53763	8.91055	9.11368	10.2966	5.13024	5.1063	5.5907	Med13l
ENSMUSG00000018102	28.89	26.3097	21.5067	465.53	503.411	494.019	153.009	157.077	144.793	572.64	603.461	586.614	31.2351	35.7488	31.6164	615.706	621.897	602.453	Hist1h2bc
ENSMUSG00000018126	0	0.637076	0	0.230187	0.221289	0.798001	0.745265	0.457469	0.6894	0.529532	0	0	0.464421	0.658638	0.257645	0.794844	1.21443	0.430146	Baiap2l2
ENSMUSG00000018143	44.2873	36.7547	38.3944	65.8373	64.2208	73.4764	66.0148	65.9018	63.1555	72.9503	58.3815	67.8808	32.9645	38.229	34.7735	95.1878	98.6085	91.5949	Mafk
ENSMUSG00000018160	37.5678	36.0375	37.5482	43.1164	40.0014	40.6224	17.9624	21.743	15.2552	32.8423	34.1297	27.6221	26.4881	27.9173	26.579	18.9509	17.9785	18.2994	Med1
ENSMUSG00000018166	19.5365	18.4888	16.1272	32.2534	32.9132	35.9447	2.59092	3.52653	2.50091	2.88144	3.00126	2.10513	49.0687	48.0103	43.8117	2.16257	1.80505	2.43816	Erbb3
ENSMUSG00000018167	34.1256	30.5374	33.2428	54.9036	55.3271	60.9978	50.2984	48.9437	51.1103	56.8566	52.6065	61.3367	43.2762	46.9775	40.5076	46.7865	42.6888	36.6184	Stard3
ENSMUSG00000018168	0	0	0	0	0	0.0828934	0.0774154	0	0	0.0412544	0	0	0	0	0	0.0619241	0.168201	0	Ikzf3
ENSMUSG00000018169	0.226223	0	0.21359	0	0	0	0	0	0	0	0.144542	0.202768	0	0	0	0.190942	0.129661	0.206664	Mfng
ENSMUSG00000018171	160.479	157.954	160.467	303.081	319.97	308.335	244.616	275.64	266.536	361.422	395.159	369.811	194.863	196.099	175.987	245.917	238.383	242.466	Vmp1
ENSMUSG00000018189	75.856	77.3477	82.4149	41.4907	46.0869	46.4555	33.1771	33.1113	33.9094	42.7781	42.7071	40.7947	54.2169	54.7456	66.6523	31.5489	38.0583	35.3518	Uchl5
ENSMUSG00000018196	9.15195	7.52871	9.12478	12.1696	13.1443	15.3038	14.2152	11.7371	14.7219	14.9035	15.2503	13.453	10.9767	9.78061	10.1759	14.5223	15.4637	14.5141	Glrx2
ENSMUSG00000018199	12.5205	11.9312	12.9653	11.781	12.338	10.5718	11.6489	13.0147	8.34458	14.2322	13.376	14.1788	18.9224	16.478	14.4387	15.9085	16.4165	16.8495	Trove2
ENSMUSG00000018209	57.9776	60.0569	54.8435	69.1173	62.84	59.315	57.8237	56.4358	45.7868	51.5828	55.4608	45.6794	64.1037	60.0965	67.0472	100.554	101.575	103.827	Stk4
ENSMUSG00000018211	0	0	0	0	0	1.26862	0	0	0	0.631366	0	0	0	0	0	0.947699	0.643544	0	Wfdc15b
ENSMUSG00000018217	4.36532	4.42976	4.37915	0	0.769341	0	4.03047	4.24121	4.26097	0	0.174322	0	2.96014	3.81641	2.38864	45.8261	50.9783	56.0798	Pmp22
ENSMUSG00000018238	0.632445	0	0.298564	0	0.891693	0.357287	0.333675	0	0.617326	2.13377	0.40409	0.850308	0	0.442335	0	0.53381	0.543733	1.15553	Gdf9
ENSMUSG00000018239	66.0255	54.3497	53.6198	22.1204	19.5294	21.3887	23.8728	25.5696	23.886	11.4236	12.0953	12.4154	46.4515	40.3658	54.0659	35.0737	37.4458	44.2886	Zcchc10
ENSMUSG00000018259	0	0	0	0	0	0	0	0	0	0	0	0	0	0	0	0	0.19601	0.624834	Prl8a2
ENSMUSG00000018263	0	0	0	0	0	0	0	0	0.134095	0	0	0	0	0	0	0	0	0	Tbx5
ENSMUSG00000018286	457.67	471.157	469.688	326.051	318.607	310.106	347.173	324.994	354.638	287.64	244.853	270.301	449.047	448.471	480.21	328.667	328.091	316.552	Psmb6
ENSMUSG00000018287	161.43	152.657	158.971	194.325	212.51	209.36	150.65	137.868	167.313	224.981	229.576	210.427	161.364	174.213	161.942	149.073	139.408	158.573	Spag7
ENSMUSG00000018293	1605.22	1453.22	1511.8	1331.62	1367.5	1401.21	985.968	945.971	1043.17	1243.5	1154.11	1247.3	1299.08	1289.67	1439.03	791.149	800.499	787.984	Pfn1
ENSMUSG00000018322	100.14	103.19	99.734	132.82	137.019	136.298	104.552	96.4718	108.263	140.299	145.109	143.915	73.3492	76.2443	66.124	109.487	112.37	115.993	Tomm34
ENSMUSG00000018326	435.445	454.013	464.38	401.984	384.839	368.618	573.696	583.951	549.784	499.319	527.442	497.871	435.862	457.559	460.951	572.538	556.786	575.963	Ywhab
ENSMUSG00000018334	12.297	12.8456	12.9762	3.97828	3.48454	3.98428	9.9226	12.4745	9.97312	2.94892	2.02202	2.9176	10.8804	10.8772	10.7858	3.81588	5.1565	4.54309	Ksr1
ENSMUSG00000018339	2.12547	0.9586	1.00339	2.42451	1.33188	2.00124	8.59733	6.88349	10.0275	2.19115	1.58438	2.54014	0.698809	1.48657	1.16303	8.67095	5.88809	5.17788	Gpx3
ENSMUSG00000018340	41.4283	43.8934	45.3235	15.8595	12.774	15.8504	31.2248	26.6206	27.8144	6.03956	6.30236	4.12588	67.8873	76.6537	68.1267	194.262	202.71	189.232	Anxa6
ENSMUSG00000018341	0.16928	0	0.159827	0.165511	0.159113	0.191262	0	0	0.165233	0.190375	0	0.151729	0	0	0	0	0.145535	0	Il12rb2
ENSMUSG00000018347	17.607	16.859	17.1352	31.2518	27.2431	28.1568	21.437	18.4223	14.8065	21.4765	24.5762	22.3368	20.3052	22.1659	15.1184	22.1772	24.3749	23.2609	Zkscan6
ENSMUSG00000018362	328.836	350.25	327.569	186.877	168.306	155.334	87.0411	92.0887	96.6635	87.6141	92.5546	83.754	227.547	233.429	267.638	76.9823	86.1009	85.3632	Kpna2
ENSMUSG00000018363	31.8935	30.4605	28.8332	45.2466	46.3386	44.9851	32.554	34.936	25.6374	35.868	38.6247	34.6591	36.9062	34.2616	33.0783	46.8891	48.5672	49.6074	Smurf2
ENSMUSG00000018372	13.1539	11.1751	12.7082	31.4049	27.1719	29.7241	17.9148	20.6559	15.8254	25.5439	26.1907	25.0882	15.9914	16.2603	15.7343	13.9426	13.7196	12.9947	Cep95
ENSMUSG00000018377	35.7347	27.1967	25.568	33.0284	30.5708	35.8014	32.699	33.7694	34.1992	35.2428	36.9238	33.2808	32.7681	32.9986	31.0106	57.4955	58.3243	61.8471	Vezf1
ENSMUSG00000018378	2.44496	2.10514	2.41336	10.8661	10.5505	8.16183	26.7372	29.6931	25.4923	15.1855	15.8347	17.5317	3.39809	3.80868	3.64868	27.3903	24.8738	26.4983	Cuedc1
ENSMUSG00000018379	186.151	183.077	180.853	120.311	115.343	115.519	84.8601	93.1064	85.6354	111.062	108.014	108.478	134.904	127.599	143.033	72.6259	72.1709	70.8995	Srsf1
ENSMUSG00000018381	12.0624	10.462	13.433	0.302408	0.726795	0.349458	1.95818	1.803	1.2076	0.0869591	0.197618	0	6.55893	8.00388	9.30824	1.56634	1.72841	0.988932	Abi3
ENSMUSG00000018387	2.2339	1.13344	2.76827	2.32068	1.1811	1.10425	4.27242	4.47644	4.36101	0.785089	0.624451	0.250286	2.06566	2.53891	2.29192	13.4343	12.9638	13.1374	Shroom1
ENSMUSG00000018395	48.1775	41.9219	41.5979	85.2792	86.528	84.9896	49.5136	54.4641	42.4806	74.7258	83.1922	69.9908	56.705	59.3744	61.1521	71.8042	71.3426	68.8814	Kif3a
ENSMUSG00000018398	40.7274	41.2572	39.0508	54.9855	57.6204	61.9907	77.2663	78.1138	68.7967	61.5844	61.5497	61.0934	46.8312	49.2214	51.6144	99.7427	102.897	99.0877	2022-09-08
ENSMUSG00000018401	43.537	42.1952	44.4098	39.3475	37.246	34.4218	42.8989	32.4994	26.1206	25.4651	24.6607	22.4175	53.6013	54.9251	54.1785	54.1215	54.0952	55.8511	Mtmr4
ENSMUSG00000018405	16.7952	12.7255	11.6287	34.5941	29.6786	36.4343	21.9754	23.9326	19.2353	31.9839	29.1883	30.5091	15.0195	12.843	8.82247	24.5714	23.5522	23.9352	Mrm1
ENSMUSG00000018411	5.54323	5.07698	5.87783	8.33819	6.49286	7.51569	0.629911	0.911415	1.16539	0.383631	0.817329	0.687947	7.23389	7.75393	6.25301	3.52704	2.27287	3.42792	Mapt
ENSMUSG00000018412	40.7361	42.0959	38.7259	28.7757	25.6435	25.5466	49.8856	41.9381	33.8344	20.1743	23.2816	21.941	35.6638	37.9662	39.8769	52.1265	51.8638	49.0782	Kansl1
ENSMUSG00000018415	18.8819	24.1182	23.0635	18.3324	14.6451	19.9912	23.5465	23.0917	24.7458	14.4783	15.1858	15.3856	26.1775	22.9952	21.6753	34.7718	32.9964	33.4131	Gid4
ENSMUSG00000018417	3.98727	3.30132	4.776	7.38969	7.4956	6.85843	6.46799	6.88052	5.63462	4.38375	5.96975	5.44081	4.22627	5.11958	4.81944	10.7995	9.65292	9.949	Myo1b
ENSMUSG00000018425	68.5792	66.1018	64.4631	111.26	107.815	110.913	137.524	155.371	136.694	92.5675	101.304	98.187	76.9203	79.7996	78.2059	37.1378	41.524	42.1362	Dhx40
ENSMUSG00000018427	7.42023	5.19913	5.2544	45.0849	45.4594	51.6503	23.0698	25.8761	21.3405	28.6111	25.3138	26.7223	13.9842	15.8473	12.1807	27.8479	25.9353	22.9991	Ypel2
ENSMUSG00000018428	72.1248	72.0514	78.8712	81.1042	80.8568	80.3338	64.3732	52.8755	54.5498	90.0796	79.8274	84.7097	56.1321	58.4255	60.039	47.1699	48.0887	50.7866	Akap1
ENSMUSG00000018433	79.7265	88.7301	82.9716	47.8259	43.7234	44.8366	35.6748	42.2826	35.4581	39.5725	41.0584	34.7093	51.9122	55.5095	61.928	46.0422	43.3593	47.8619	Nol11
ENSMUSG00000018442	21.1449	23.1035	23.0529	22.5466	19.8	20.3748	20.7964	22.0167	21.5741	18.8894	21.7183	21.5988	22.2726	22.9925	22.0052	20.8105	21.9062	21.7222	Derl2
ENSMUSG00000018446	413.393	395.127	418.202	178.208	179.223	176.148	208.872	218.595	233.588	177.887	189.349	170.09	269.438	280.705	321.086	183.572	172.591	180.832	C1qbp
ENSMUSG00000018449	19.2087	14.6765	21.1231	25.6306	24.6398	25.2777	15.0228	14.2714	13.8967	12.4531	10.5404	11.7481	17.8317	20.8632	24.7311	16.0222	16.9029	15.0705	Rpain
ENSMUSG00000018451	1.28965	0	0	0	0.404067	0	0.907221	0.417663	0	0.966911	0.549336	0.385314	0.42401	0.300663	0	0	0.369585	0	6330403K07Rik
ENSMUSG00000018459	0	0	0	0	0	0	0	0.119653	0.12021	0.138501	0	0	0	0	0	0	0.105879	0.450024	Slc13a3
ENSMUSG00000018470	5.15591	6.36942	4.65634	9.42472	7.58546	6.33202	9.4617	12.1966	9.84651	9.83211	6.73181	8.6399	4.42213	6.89857	5.64248	10.5957	10.8569	10.649	Kcnab3
ENSMUSG00000018474	161.342	158.191	157.216	57.7895	59.0591	55.5217	99.7719	101.842	80.9327	36.6573	35.0426	36.6136	140.679	142.69	151.344	214.124	213.505	218.274	Chd3
ENSMUSG00000018476	28.4458	20.2435	24.067	36.1202	35.2448	36.3138	40.151	33.9182	31.3718	23.8891	24.489	24.9171	44.4541	44.5057	38.5085	41.315	41.8183	37.0391	Kdm6b
ENSMUSG00000018479	0.645475	0	0	0.631105	0.606709	0.729296	0.6811	0	0	1.45182	0.412416	0.578551	0	0	0	0.544808	0.924892	0.589667	1700125H20Rik
ENSMUSG00000018481	62.605	57.546	64.2693	65.9721	64.6362	59.9562	51.2753	49.6255	43.5519	50.5139	52.6355	46.1382	71.5509	71.726	70.253	78.3392	77.0616	76.2562	Appbp2
ENSMUSG00000018486	0	0	0	0	0	0	0	0	0	0	0	0	0	0	0	0	0.0814757	0	Wnt9b
ENSMUSG00000018500	0	1.41296	0	0	0.981587	1.57322	0	0.67641	0.33978	0.19574	0.222414	0	0.686689	0.243464	0	0.587625	1.09734	0	Adora2b
ENSMUSG00000018501	68.6815	63.6246	67.4495	50.683	50.1846	48.3162	40.7325	41.3524	29.6051	32.362	33.8572	30.5107	83.121	81.2758	78.6743	49.8035	48.9047	49.7367	Ncor1
ENSMUSG00000018507	0	0.193751	0	0.140011	0.134599	0.161795	0.453307	0.278256	0.139776	0.322088	0.0914947	0.256704	0.141242	1.00154	0.470138	0.120866	0.0820751	0.130818	Trpv2
ENSMUSG00000018509	80.8572	73.4139	81.6993	43.3427	46.334	59.3021	47.1505	41.6911	55.3855	33.3024	34.6682	37.5084	76.6041	72.1781	81.1138	25.4429	21.0376	21.0584	Cenpv
ENSMUSG00000018537	33.3328	34.0097	33.0191	16.2063	17.6343	15.435	33.4427	25.3064	26.491	8.19379	9.65949	8.65284	32.6976	34.7785	35.083	22.9071	25.0033	24.7933	Pcgf2
ENSMUSG00000018541	18.0485	20.8085	22.8009	28.4584	26.5221	29.8704	20.654	19.6347	16.9967	24.5859	23.3073	20.962	25.4491	23.2018	18.9172	30.7892	29.4675	29.2605	Cwc25
ENSMUSG00000018543	2.05849	0	1.94353	1.00633	0	1.1629	1.08605	0.999981	1.00464	0.578752	0	0	0	0	0	0.868724	0	0	1700001P01Rik
ENSMUSG00000018547	41.2203	40.5765	38.3359	42.354	43.0368	46.4337	58.862	56.1158	43.4875	49.6881	50.624	48.6721	52.3429	52.1352	56.1853	36.5625	29.7089	31.23	Pip4k2b
ENSMUSG00000018548	30.6256	29.9936	27.3183	20.5428	19.3303	17.5025	10.5215	9.68764	9.21137	8.46033	8.81686	7.18177	25.5531	25.6538	25.8188	12.7744	11.7106	11.305	Trim37
ENSMUSG00000018554	0.340715	0.460993	0.321689	0.33313	0	0.38496	0.359519	0.331028	0	0	0.217694	0	0.672117	0	0	0	0.0976411	0	Ybx2
ENSMUSG00000018559	230.467	201.512	196.199	98.1351	96.2783	122.383	132.619	132.69	144.801	80.272	69.7714	73.6062	186.383	193.922	200.356	124.962	133.19	133.101	Ctdnep1
ENSMUSG00000018565	173.58	174.628	181.069	122.907	122.104	119.571	130.576	124.036	145.656	94.9294	91.7661	99.6236	170.656	182.496	176.174	128.55	132.063	130.183	Elp5
ENSMUSG00000018566	0	0	0.174348	0	0	0.20864	0.584555	0.17941	0.360491	0.103836	0.235971	0.331028	0.182136	0	0.404173	0	0.0529194	0	Slc2a4
ENSMUSG00000018567	388.344	353.903	364.356	759.056	737.571	778.381	823.597	828.713	884.928	742.063	761.513	744.548	634.157	678.415	563.353	823.415	819.358	813.261	Gabarap
ENSMUSG00000018569	1.31878	0.446084	1.24514	0.322356	0.61979	0	0.347892	0.320322	0.643629	0	0.210654	0	1.30076	1.38355	1.44324	0.278277	0.28345	0	Cldn7
ENSMUSG00000018570	1.3561	2.93571	4.60933	3.71254	4.84368	1.5322	4.00664	5.27017	2.9121	2.28763	3.63912	2.67409	2.94264	4.36292	2.37452	6.86762	6.83983	7.18532	2810408A11Rik
ENSMUSG00000018572	83.1998	69.0292	67.2524	93.0508	97.2005	96.4428	80.7518	71.1114	81.594	76.3549	72.467	73.3424	88.8368	85.2269	93.1988	87.7801	87.3875	86.762	Phf23
ENSMUSG00000018574	57.8645	52.41	60.0513	133.258	125.41	134.81	63.5811	72.0165	65.8169	118.184	108.165	108.874	79.9503	75.0881	73.2688	85.1673	84.0781	79.5107	Acadvl
ENSMUSG00000018581	0	0.120206	0.167764	0.130298	0.208769	0.351331	0.187493	0.172635	0.0867194	0.17485	0.11353	0.0398159	0.438145	0.124275	0.0486137	0.0749874	0.0891115	0.0811618	Dnah11
ENSMUSG00000018583	242.752	249.719	251.343	173.166	171.514	170.421	138.82	135.15	128.059	177.196	155.858	171.051	137.563	137.288	149.944	115.492	112.454	113.457	G3bp1
ENSMUSG00000018585	471.298	555.756	567.153	1139.83	1100.23	1220.59	1047.23	997.689	1220.19	1331.08	1300.09	1343.91	649.863	611.929	627.504	995.991	973.34	957.621	Atox1
ENSMUSG00000018589	0	0	0	0	0	0	0	0	0	0	0	0	0	0	0	0	0.116859	0.18626	Glra2
ENSMUSG00000018593	543.062	517.299	525.062	199.591	188.37	198.462	485.907	467.167	484.9	199.352	188.277	196.344	555.374	565.046	580.951	3081.78	3060.89	3088.33	Sparc
ENSMUSG00000018595	0.319526	0	0.301683	0	0	0	0	0.310442	0	0	0	0	0	0	0	0	0.274707	0.2919	Glra4
ENSMUSG00000018599	23.1739	24.3158	20.0937	24.7388	23.7825	26.9847	23.7043	21.8258	27.467	16.0891	14.2022	18.2278	17.2595	14.0579	16.0446	16.1667	19.6523	18.362	Mief2
ENSMUSG00000018604	11.9258	10.4948	12.9076	14.3147	14.8549	13.8031	5.52468	4.89846	4.44808	8.28705	8.30124	6.60478	9.0851	8.34096	8.70082	9.65669	8.61362	8.68032	Tbx3
ENSMUSG00000018620	0	0	0	0	0	0	0	0.189835	0	0	0	0	0	0	0	0.164918	0	0.356994	Mmp20
ENSMUSG00000018623	0	0	0	0	0	0	0	0	0	0	0	0	0	0	0	0	0	0	Mmp7
ENSMUSG00000018634	0	0	0	0	0	0	0	0	0.254835	0	0	0	0	0	0	0	0.0748185	0	Crhr1
ENSMUSG00000018648	79.5793	89.3544	81.9942	101.053	121.666	113.418	154.354	146.934	146.651	107.878	99.582	106.845	71.3265	62.1246	70.105	281.215	257.58	254.295	Dusp14
ENSMUSG00000018651	39.7356	49.6722	50.7698	50.464	50.3402	46.1156	26.889	31.4722	26.7706	34.9726	34.2191	33.293	30.2464	32.9266	33.3231	26.6121	27.7256	22.4902	Tada2a
ENSMUSG00000018654	0	0	0	0	0	0	0	0	0.217031	0	0.0710323	0	0	0	0	0.0938348	0	0	Ikzf1
ENSMUSG00000018656	0	0	0	0	0	0	0	0	0	0	0	0	0	0	0	0	0.049852	0	Tcaf3
ENSMUSG00000018659	45.4514	38.0268	40.6328	32.4172	39.4195	39.4455	49.1184	46.9324	46.0794	35.8054	27.4972	33.0635	46.1296	45.6102	47.3377	43.552	42.9144	39.3152	Pnpo
ENSMUSG00000018661	33.8703	30.4933	36.113	31.3534	28.6888	28.2286	30.5757	29.529	25.3926	23.0284	19.2546	21.932	29.9777	28.0125	29.5969	35.1099	30.5587	32.8243	Cog1
ENSMUSG00000018666	73.4985	59.9922	67.6912	72.45	63.8571	63.5134	36.795	44.3932	34.7704	48.5128	43.6955	44.5923	57.6691	64.5456	67.2755	48.7152	51.3007	52.4518	Cbx1
ENSMUSG00000018669	45.3212	46.0473	45.6537	84.0121	78.0725	77.4762	74.845	75.1339	73.1816	73.6114	67.3876	72.4859	51.8475	55.7364	55.4984	52.3313	49.3449	48.3289	Cdk5rap3
ENSMUSG00000018672	2.61786	5.50978	1.64778	1.99078	1.91383	1.64323	6.44546	7.91289	7.38191	4.57969	5.01791	2.60715	4.87726	2.84813	4.77484	23.5689	23.8403	23.3837	Copz2
ENSMUSG00000018677	362.837	357.867	343.676	437.013	450.347	469.46	390.732	370.861	406.708	451.033	430.603	475.608	345.696	351.888	349.643	400.465	388.876	368.296	Slc25a39
ENSMUSG00000018678	39.5056	35.889	38.3652	17.4737	16.9751	18.2794	21.0415	14.4391	17.2607	14.1748	13.9429	12.4777	23.0083	26.4462	25.3226	16.3546	17.3595	18.5605	Sp2
ENSMUSG00000018697	87.5283	97.5283	93.4197	60.4092	55.9699	61.9673	47.2425	49.5884	52.4415	51.2319	55.9248	64.0067	46.8092	50.8843	63.6956	49.3147	48.6276	45.8087	Aatf
ENSMUSG00000018698	0	0	0	0	0	0	0	0	0	0	0.100775	0	0	0	0	0.532499	0.180799	0.144086	Lhx1
ENSMUSG00000018707	95.4471	91.0705	92.9828	137.276	140.567	130.735	111.146	111.663	86.2791	138.063	131.534	126.617	107.817	117.648	114.24	128.649	123.376	120.094	Dync1h1
ENSMUSG00000018727	0.857855	0.386897	0.539967	0.559171	0	1.61543	0.301734	0.277822	0.558232	0.482379	0.182704	0.256304	0	0.599988	0.625874	0.241355	0.0819472	0.783685	Cpsf4l
ENSMUSG00000018733	22.5223	18.9227	22.122	10.6552	16.0479	13.1339	12.8409	15.7056	16.1333	10.009	8.35562	9.76796	19.7064	17.1495	21.6661	15.7903	18.8946	17.2564	Pex12
ENSMUSG00000018736	54.8862	52.3573	57.0406	96.7115	90.9318	98.1511	90.4148	91.4978	79.7831	97.0296	92.7175	87.7733	58.2255	71.1138	76.4867	163.975	153.331	158.899	Ndel1
ENSMUSG00000018740	3.49332	4.4902	4.12281	0.853888	1.64176	0.789393	2.02737	1.0182	0.852454	1.37503	0.558001	0.939339	5.34065	5.13082	5.73448	2.21138	1.9021	2.2339	Slc25a35
ENSMUSG00000018750	9.6531	10.2773	7.47053	12.4553	11.1558	12.5158	38.7397	37.2071	32.5148	16.729	18.4525	16.3825	21.9299	21.6931	19.5695	43.8102	44.6245	43.5142	Zbtb4
ENSMUSG00000018752	0.574718	0.388801	0.271312	0.280962	0	0.324675	1.21288	0.558379	1.40245	0.323169	0.367207	0.772696	1.41716	1.40686	2.8303	0.970172	1.07056	1.05006	Tnfsfm13
ENSMUSG00000018761	63.694	57.0936	60.6383	88.7432	77.8293	82.76	92.9729	84.8314	92.4799	95.6576	100.045	98.4804	63.6088	64.2232	63.8961	77.5045	79.6298	81.9467	Mpdu1
ENSMUSG00000018765	119.547	107.756	114.482	153.569	139.618	153.762	126.145	119.462	105.537	116.8	108.091	118.77	106.139	101.026	119.445	159.487	151.162	152.21	Fxr2
ENSMUSG00000018770	655.793	636.289	611.943	616.433	631.355	624.837	509.902	496.1	554.749	569.944	532.651	577.506	678.2	654.941	660.962	444.404	431.315	415.088	Atp5g3
ENSMUSG00000018774	8.17499	6.91306	5.78886	11.9895	21.6113	13.2776	30.1916	27.799	19.9489	19.5367	26.4428	25.6459	18.1423	13.5794	12.8605	9.9188	7.32114	9.33523	Cd68
ENSMUSG00000018776	0	0	0.374773	0	0	1.34546	0	0.385654	0	0.669606	0.760854	1.42314	0	0.555242	0.434398	0.335033	0.455015	0	Slc35g3
ENSMUSG00000018796	17.0318	17.4076	17.4112	16.7126	16.1241	17.3746	6.52934	6.96428	6.03991	6.85558	7.47664	6.53471	23.3858	24.3813	22.729	13.0828	12.8344	12.537	Acsl1
[truncated: 51,468 more rows]
