# Supplementary material for: Senescence Rewires Microenvironment Sensing to Facilitate Antitumor Immunity
Source: Cancer Discov. 2022 Oct 27;13(2):432–53. doi: 10.1158/2159-8290.CD-22-0528 (PMC9901536; doi:10.1158/2159-8290.CD-22-0528)
Supplement: Supplementary Table S3 — Low (50 pg/ml) and high (1 ng/ml) dose of IFN-γ treatment in proliferating and senescent NSP cells. [file cd-22-0528_supplementary_table_s3_suppst3.xlsx]

## Sheet: IFNg low dose (50 pg)
Supplementary Table S3: low (50 pg/ml) and high (1 ng/ml) dose of IFN-γ treatment in proliferating and senescent NSP cells.
ID	NSP3_PRO_0pg_1	NSP3_PRO_0pg_2	NSP3_PRO_IFNg 50pg_1	NSP3_PRO_IFNg 50pg_2	NSP3_SEN_0pg_1	NSP3_SEN_0pg_2	NSP3_SEN_IFNg 50pg_1	NSP3_SEN_IFNg 50pg_2	Gene_name
ENSMUSG00000000001	97.4316	96.2694	97.499	101.404	82.2772	72.3868	105.328	109.79	Gnai3
ENSMUSG00000000003	0	0	0	0	0	0	0	0	Pbsn
ENSMUSG00000000028	44.9178	53.4859	46.8458	49.2198	7.30387	7.84732	8.91021	9.96943	Cdc45
ENSMUSG00000000031	0	0	0	0	0	0	0	0	H19
ENSMUSG00000000037	0	0.0707648	0.0638026	0.041067	0	0	0.03114	0	Scml2
ENSMUSG00000000049	0.409418	0	0.243322	0.313232	0	0.133574	0.593789	0.169696	Apoh
ENSMUSG00000000056	12.2212	11.1886	16.0598	13.9212	6.8449	7.48711	8.78358	7.93589	Narf
ENSMUSG00000000058	68.49	68.8803	115.368	100.906	59.6655	66.6525	122.378	116.877	Cav2
ENSMUSG00000000078	46.0737	48.2005	50.9662	48.326	74.4614	87.2812	112.519	115.32	Klf6
ENSMUSG00000000085	9.79213	9.90453	10.1843	10.8823	16.9168	16.3592	17.2625	14.7301	Scmh1
ENSMUSG00000000088	152.048	162.776	129.962	119.892	148.174	145.931	122.356	121.279	Cox5a
ENSMUSG00000000093	0.629934	0.47455	0.427861	0.344245	0.221279	0	0.261031	0.0745989	Tbx2
ENSMUSG00000000094	0	0	0	0	0	0	0	0.0795342	Tbx4
ENSMUSG00000000103	0	0	0	0	0	0	0	0	Zfy2
ENSMUSG00000000120	0	0	0	0	0	0	0.109866	0.0784956	Ngfr
ENSMUSG00000000125	0	0	0	0	0	0	0	0	Wnt3
ENSMUSG00000000126	0	0.129222	0.116508	0.0749913	5.66398	7.54709	7.22172	6.82537	Wnt9a
ENSMUSG00000000127	13.8114	13.7489	11.6145	13.8013	9.12556	10.4221	10.1927	13.4742	Fer
ENSMUSG00000000131	16.0067	15.6614	14.7394	16.9382	12.7561	12.395	11.9487	13.4608	Xpo6
ENSMUSG00000000134	25.7564	28.9852	26.5941	27.9272	24.7352	25.3128	22.3824	24.5348	Tfe3
ENSMUSG00000000142	0.355582	0.234388	0.211327	0.0906815	1.5301	1.27611	1.13456	1.52295	Axin2
ENSMUSG00000000148	10.6674	12.7404	11.2358	12.4035	15.3875	15.6096	13.7862	15.3218	Brat1
ENSMUSG00000000149	35.439	32.1123	35.4248	39.9755	64.4751	63.5138	64.5038	69.0493	Gna12
ENSMUSG00000000154	5.18556	4.30433	7.5334	7.64073	4.01414	5.89001	6.46227	7.96044	Slc22a18
ENSMUSG00000000157	0	0	0	0.0850294	0	0	0	0	Itgb2l
ENSMUSG00000000159	3.53911	3.57705	3.50557	3.97123	10.5879	11.0846	7.25444	9.68152	Igsf5
ENSMUSG00000000167	1.39199	0.152925	0.827279	1.33121	0.142616	0.756906	0.942126	0.673114	Pih1d2
ENSMUSG00000000168	27.9156	29.8467	29.1328	32.4448	17.8174	19.4354	22.5486	22.8089	Dlat
ENSMUSG00000000171	363.681	364.831	362.02	383.088	263.324	252.007	288.333	287.635	Sdhd
ENSMUSG00000000182	0	0	0	0	0	0	0	0	Fgf23
ENSMUSG00000000183	0	0	0	0	0	0	0	0	Fgf6
ENSMUSG00000000184	90.2378	94.5489	103.137	99.1527	165.136	182.595	211.371	226.683	Ccnd2
ENSMUSG00000000194	13.6238	15.7366	15.7682	17.3262	23.5063	21.9656	21.7385	25.2994	Gpr107
ENSMUSG00000000197	0.1774	0.0584681	0.0790735	0.0678617	0.0545264	0.0868165	0.154373	0.0551469	Nalcn
ENSMUSG00000000202	0	0	0	0	0	0	0	0	Btbd17
ENSMUSG00000000204	0	0	0.0978445	0.125957	0.101205	0.107426	0.334283	0	Slfn4
ENSMUSG00000000214	0	0	0	0	0	0	0	0	Th
ENSMUSG00000000215	0	0	0	0	0	0	0	0	Ins2
ENSMUSG00000000216	0	0	0	0	0.134128	0	0	0	Scnn1g
ENSMUSG00000000223	0.0763021	0.150887	0.181389	0.0583763	0	0	0.0442652	0	Drp2
ENSMUSG00000000244	0	0	0	0	0	0	0	0	Tspan32
ENSMUSG00000000247	0	0	0	0	0	0	0	0	Lhx2
ENSMUSG00000000248	0.229228	0.151099	0	0.0876875	0	0	0	0.0950108	Clec2g
ENSMUSG00000000253	3.23075	4.81475	6.34461	4.83602	6.04444	9.4406	6.68213	8.5003	Gmpr
ENSMUSG00000000263	0	0	0	0	0	0	0	0	Glra1
ENSMUSG00000000266	2.33248	1.90861	2.10324	2.18448	1.63161	2.23047	3.35953	3.96709	Mid2
ENSMUSG00000000275	65.2725	64.8932	64.2382	74.4947	61.1459	67.3462	82.1155	83.2078	Trim25
ENSMUSG00000000276	3.57937	3.4878	2.77469	2.91705	2.48733	3.45258	3.83701	4.16048	Dgke
ENSMUSG00000000278	280.246	308.326	294.267	308.695	208.528	208.145	228.749	228.444	Scpep1
ENSMUSG00000000282	25.8111	21.0116	24.3929	27.0311	25.9244	30.3708	27.4111	33.2639	Mnt
ENSMUSG00000000290	0.213831	0.14095	0	0.0817976	0.262895	0.348816	0.2481	0.354516	Itgb2
ENSMUSG00000000295	25.4868	25.7519	26.6457	25.05	25.3881	23.9138	23.7434	21.1277	Hddc2
ENSMUSG00000000296	178.815	173.632	169.742	175.111	510.342	504.372	517.82	507.256	Tpd52l1
ENSMUSG00000000301	11.0113	10.6318	7.55803	12.1026	6.48292	6.67897	6.65789	6.17101	Pemt
ENSMUSG00000000303	312.823	320.989	300.686	329.714	203.571	237.403	228.327	254.115	Cdh1
ENSMUSG00000000305	0	0	0	0	0	0.0586792	0	0	Cdh4
ENSMUSG00000000308	0.653658	0.344695	0.932346	0.70013	8.19715	9.29808	7.81166	7.58602	Ckmt1
ENSMUSG00000000317	0	0	0	0.0671272	0	0.0572513	0	0	Bcl6b
ENSMUSG00000000318	0.112558	0	0.267579	0	0	0.0734452	0.130597	0	Clec10a
ENSMUSG00000000320	0	0.105307	0.0949463	0.183339	0.0982076	0	0.0463403	0	Alox12
ENSMUSG00000000325	4.97712	4.28505	4.95007	4.50723	10.0529	10.008	8.22018	10.7777	Arvcf
ENSMUSG00000000326	71.0089	62.1823	62.3449	68.8203	111.227	110.495	109.827	104.587	Comt
ENSMUSG00000000339	38.7054	37.0686	36.5162	35.7207	48.4401	44.3956	50.9499	50.0705	Rtca
ENSMUSG00000000340	16.3738	18.3738	16.4503	13.6455	6.59044	10.5568	12.0998	12.6845	Dbt
ENSMUSG00000000346	434.955	449.497	480.89	538.257	358.336	362.053	421.726	411.965	Dazap2
ENSMUSG00000000355	24.717	17.5248	23.2072	25.5844	31.1545	29.9521	44.5837	38.2241	Mcts1
ENSMUSG00000000359	0	0	0	0	0	0	0	0	Rem1
ENSMUSG00000000365	0	0	0	0	0	0	0	0	Rnf17
ENSMUSG00000000374	39.3028	36.6245	34.1664	43.7372	28.0351	27.9245	27.9012	30.9499	Trappc10
ENSMUSG00000000378	73.6992	69.9364	63.373	71.2983	68.0668	71.1468	70.3291	67.1443	Ccm2
ENSMUSG00000000381	0	0	0	0	0	0	0	0	Wap
ENSMUSG00000000384	109.298	111.386	104.939	115.097	69.5766	72.2975	66.2242	68.0631	Tbrg4
ENSMUSG00000000385	108.872	112.481	112.342	127.866	33.1458	38.6878	37.5724	44.7829	Tmprss2
ENSMUSG00000000386	0	0.117987	0	0.0684713	0.110032	0.0583976	0.20768	0.222569	Mx1
ENSMUSG00000000392	0	0	0	0	0	0	0	0	Fap
ENSMUSG00000000394	0	0	0	0	0	0	0	0	Gcg
ENSMUSG00000000399	161.677	169.123	167.252	177.046	121.442	116.036	128.482	114.842	Ndufa9
ENSMUSG00000000402	0	0	0	0	0	0	0	0	Egfl6
ENSMUSG00000000409	5.23604	3.37799	4.36983	5.79581	0.136968	0.290772	0.517036	0.369404	Lck
ENSMUSG00000000411	0	0	0	0	0	0	0	0	Tssk3
ENSMUSG00000000416	0.295667	0.438511	0.263578	0.0848271	0	0.120579	0.32161	0.122549	Cttnbp2
ENSMUSG00000000420	29.9168	26.5793	34.6463	29.2664	33.9464	36.2257	43.8007	44.9438	Galnt1
ENSMUSG00000000435	0	0	0	0	0	0	0	0	Myf5
ENSMUSG00000000439	10.2946	9.33437	9.68947	9.55106	7.73149	7.20364	6.9991	6.13973	Mkrn2
ENSMUSG00000000440	32.9289	37.4386	39.5342	37.0285	16.3025	11.2479	16.6671	14.9309	Pparg
ENSMUSG00000000441	20.3554	21.0533	20.1719	22.4663	11.1357	10.9492	9.87291	11.7366	Raf1
ENSMUSG00000000486	0.236197	0.155693	0	0.27106	0.145197	0.154121	0.685125	0	2022-09-01
ENSMUSG00000000489	48.4203	42.3103	46.5214	43.8891	66.9547	64.7217	63.8352	64.7966	Pdgfb
ENSMUSG00000000530	0	0.302588	0	0.0585337	1.12875	1.39782	1.64223	1.64898	Acvrl1
ENSMUSG00000000531	58.3557	53.8526	40.4619	52.0871	42.4496	41.8854	32.1612	36.953	Grasp
ENSMUSG00000000532	49.9848	54.9787	45.3509	59.5689	59.9995	65.3275	68.7622	76.0674	Acvr1b
ENSMUSG00000000538	33.9933	32.396	30.3151	32.9291	73.1496	73.4182	68.6223	72.5931	Tom1l2
ENSMUSG00000000544	1.54704	2.03951	3.3948	4.18808	3.07248	2.56247	2.34726	2.86082	Gpa33
ENSMUSG00000000552	44.8653	39.056	37.0757	39.3375	100.689	101.115	85.2717	97.2887	Zfp385a
ENSMUSG00000000555	37.6846	42.8049	39.7286	39.7905	39.3772	35.5662	32.8143	37.7549	Itga5
ENSMUSG00000000560	0	0	0	0	0	0	0	0	Gabra2
ENSMUSG00000000561	29.9951	35.989	33.009	33.159	26.1043	20.6716	31.9866	30.8436	Wdr77
ENSMUSG00000000562	0	0	0	0	0	0	0	0	Adora3
ENSMUSG00000000563	166.77	180.35	175.74	181.412	174.74	169.556	187.271	184.899	Atp5f1
ENSMUSG00000000567	14.6778	12.484	12.569	14.7312	19.6951	24.0466	21.2419	25.316	Sox9
ENSMUSG00000000568	39.0023	44.6909	35.9692	34.7617	10.3104	11.1468	15.0585	14.1243	Hnrnpd
ENSMUSG00000000579	3.11014	3.41683	3.90218	4.69285	2.23054	1.97302	2.45584	1.93365	Dynlt1c
ENSMUSG00000000581	12.4968	13.2446	18.4462	17.6221	14.8622	13.3773	19.4749	17.8751	C1d
ENSMUSG00000000594	13.3622	15.0099	15.6947	15.6067	115.969	108.651	101.416	105.131	Gm2a
ENSMUSG00000000600	1.98594	1.43702	2.2363	1.75928	1.92759	2.43579	3.00586	3.36681	Krit1
ENSMUSG00000000605	5.66992	4.9665	5.29203	5.47329	6.87734	8.61602	10.4639	9.49495	Clcn4
ENSMUSG00000000606	0	0	0	0	0	0	0	0	Vmn2r88
ENSMUSG00000000617	0	0	0	0	0	0	0	0	Grm6
ENSMUSG00000000627	0.0616835	0.162639	0.219956	0.141576	2.6543	3.01868	3.32796	3.98841	Sema4f
ENSMUSG00000000628	35.7521	34.0886	34.5035	36.554	45.8374	44.9806	51.1227	50.8454	Hk2
ENSMUSG00000000631	52.0071	50.6709	47.6929	53.3789	66.617	66.4098	58.5948	65.3258	Myo18a
ENSMUSG00000000632	0	0	0	0	0.13884	0	0.065513	0	Sez6
ENSMUSG00000000673	0	0	0	0	0	0	0	0	Haao
ENSMUSG00000000682	0	0.362409	0	0	0	0	0	0	Cd52
ENSMUSG00000000686	0.967629	0.425218	1.02235	0.411279	0.132184	0	0.0623723	0.267376	Abhd15
ENSMUSG00000000690	3.8213	4.59968	5.33203	5.08444	2.65546	3.68595	3.1807	3.85636	Hoxb6
ENSMUSG00000000693	0.14178	0	0	0.162707	0.958714	0.878869	0.987008	0.763946	Loxl3
ENSMUSG00000000701	0	0	0	0	0	0	0	0	Tcl1b5
ENSMUSG00000000706	0.475318	0.522189	0.37665	0.242434	4.86985	4.54886	5.00939	5.05661	Btn1a1
ENSMUSG00000000708	10.1237	9.54579	9.00507	8.77121	8.90225	9.3619	12.6018	12.0603	Kat2b
ENSMUSG00000000711	77.2073	84.0698	86.5082	90.6238	108.006	106.636	115.31	119.891	Rab5b
ENSMUSG00000000724	0	0	0	0	0	0	0	0	Cryba1
ENSMUSG00000000730	0	0	0	0	0	0	0	0	Dnmt3l
ENSMUSG00000000731	0	0	0	0	0	0	0	0	Aire
ENSMUSG00000000732	0.353145	0.37245	0.167903	0.324216	0.17367	0.138258	0.081948	0.0585489	Icosl
ENSMUSG00000000738	43.6952	44.2748	35.1972	44.2047	60.381	65.2231	56.2285	59.5713	Spg7
ENSMUSG00000000739	0.0738416	0	0	0.0564938	0.0907848	0	0.0428377	0	Sult5a1
ENSMUSG00000000740	2039.32	1931.91	1842.43	1968.89	1524.01	1568.29	1347.13	1310.78	Rpl13
ENSMUSG00000000743	170.034	172.229	180.533	182.199	237.495	248.317	229.451	242.553	Chmp1a
ENSMUSG00000000751	76.5163	82.5192	72.8012	77.9641	29.2721	30.6513	33.36	37.5823	Rpa1
ENSMUSG00000000753	0.276648	0	0	0.211654	0.170063	0	0.160492	0.114665	Serpinf1
ENSMUSG00000000759	14.8909	15.2631	16.4775	16.6373	8.24082	7.87755	8.63869	9.81842	Tubgcp3
ENSMUSG00000000766	0	0	0	0	0	0	0	0	Oprm1
ENSMUSG00000000776	22.8666	23.5137	18.3464	20.0312	17.5709	20.8143	19.6331	21.7041	Polr3d
ENSMUSG00000000782	7.58273	6.55511	6.64896	6.18172	2.59811	2.1089	1.5144	2.06092	Tcf7
ENSMUSG00000000787	113.592	107.443	118.04	117.609	65.9888	68.2288	102.381	99.9045	Ddx3x
ENSMUSG00000000791	0.794899	1.46712	1.03932	1.27712	0.293187	0.674282	0.737832	0.263577	Il12rb1
ENSMUSG00000000792	0.66866	0.440757	0.529858	0.341047	0.137014	0.218153	0.38791	0.36953	Slc5a5
ENSMUSG00000000794	0.343447	0.329292	0.259783	0.238873	0.460639	0.529696	0.615845	0.56941	Kcnn3
ENSMUSG00000000804	10.1546	8.79403	10.4539	11.4746	12.1712	13.141	18.7575	17.2582	Usp32
ENSMUSG00000000805	0	0	0	0	0	0	0	0	Car4
ENSMUSG00000000811	17.4889	21.5393	19.2834	18.3978	9.47776	11.3366	10.1458	13.5439	Txnrd3
ENSMUSG00000000817	0	0	0	0	0	0	0	0	Fasl
ENSMUSG00000000823	5.17489	4.48498	3.702	4.619	5.7732	6.6908	7.19951	6.6333	Zfp512b
ENSMUSG00000000826	76.1208	76.1615	78.8207	84.5918	149.67	149.1	174.326	178.139	Dnajc5
ENSMUSG00000000827	63.3356	60.529	71.5454	69.1012	77.1435	78.5513	80.1732	75.7953	Tpd52l2
ENSMUSG00000000838	11.828	11.467	14.1023	15.2026	5.01137	5.10565	9.62757	8.8697	Fmr1
ENSMUSG00000000861	0	0	0	0	0	0	0.0143681	0	Bcl11a
ENSMUSG00000000869	1.06375	2.10357	0.948303	2.03461	0.980876	0.867635	2.77702	2.42498	Il4
ENSMUSG00000000876	20.1191	25.4184	21.423	23.0085	28.3427	28.2386	28.2673	30.3157	Pxmp4
ENSMUSG00000000881	8.9896	9.8638	8.62787	9.78251	10.9837	10.9301	12.1795	12.0807	Dlg3
ENSMUSG00000000884	5.64218	7.02502	8.19676	9.41269	9.05638	9.51073	10.0014	9.93897	Gnb1l
ENSMUSG00000000889	0	0	0	0	0	0.0790927	0	0	Dbh
ENSMUSG00000000901	19.7334	21.8342	21.2218	20.3096	25.561	28.2051	25.0083	27.5559	Mmp11
ENSMUSG00000000902	43.9464	49.2563	44.4102	47.9774	22.9172	27.8162	25.3036	26.9472	Smarcb1
ENSMUSG00000000903	0	0.500791	0	0	0	0	0	0	Vpreb3
ENSMUSG00000000915	43.1739	38.1785	41.1067	42.3135	23.9542	27.2756	22.6317	25.3647	Hip1r
ENSMUSG00000000916	22.9782	27.1042	24.2578	22.611	7.62025	8.0886	11.1817	11.3411	Nsun5
ENSMUSG00000000934	33.4365	33.6819	37.9092	36.6008	27.6166	27.1881	30.1408	23.8798	Top1mt
ENSMUSG00000000938	0.0997877	0.263107	0.237221	0.0763444	0	0.0651124	0.17367	0.165441	Hoxa10
ENSMUSG00000000942	0	0	0	0	0	0	0	0	Hoxa4
ENSMUSG00000000948	0.250235	0	0.297435	0.143585	0	0.2041	0.871012	0.207435	Gm38393
ENSMUSG00000000957	44.7849	42.8014	44.7075	41.8032	95.1115	103.172	93.5701	107.018	Mmp14
ENSMUSG00000000958	3.44516	2.98465	2.457	3.16294	4.23567	5.8448	5.5962	5.63023	Slc7a7
ENSMUSG00000000959	29.5044	28.0866	26.5416	31.4788	23.4928	20.0163	25.2287	25.854	Oxa1l
ENSMUSG00000000976	19.1137	17.4243	17.3414	18.9014	16.9371	17.1488	17.9892	20.4378	Heatr6
ENSMUSG00000000982	0	0	0	0	0	0	0	0	Ccl3
ENSMUSG00000000983	0	0	0	0	0	0	0	0	Wfdc18
ENSMUSG00000001014	0	0	0	0	0	0	0	0	Icam4
ENSMUSG00000001016	42.8229	43.3689	43.9841	42.5388	13.5596	14.7404	15.6647	14.5967	Ilf2
ENSMUSG00000001017	116.185	110.709	129.356	134.055	66.7343	59.83	79.8422	72.7371	Chtop
ENSMUSG00000001018	56.7117	51.8469	59.7874	60.9398	76.0312	75.4044	81.4238	80.5581	Snapin
ENSMUSG00000001020	2.79371	2.20983	3.98482	2.99233	0	1.82292	1.62072	0.926355	S100a4
ENSMUSG00000001021	2.76726	2.81213	3.08366	2.24946	4.32365	4.62701	3.91309	4.25338	S100a3
ENSMUSG00000001023	0	0.995785	0	0	0	0	0.438194	0	S100a5
ENSMUSG00000001025	13152.3	13884.1	9613.83	9691.64	17959.1	17313.5	13647.3	12979.2	S100a6
ENSMUSG00000001027	0.0463437	0	0	0.0354561	0	0.090719	0.0268854	0.0384172	Scn4a
ENSMUSG00000001029	0.171379	0	0	0	0	0	0	0	Icam2
ENSMUSG00000001034	29.5562	30.0558	28.0697	30.737	33.325	32.805	29.8985	33.0579	Mapk7
ENSMUSG00000001036	24.217	25.9194	28.5624	27.0275	22.407	26.6758	25.491	30.0091	Epn2
ENSMUSG00000001039	29.9062	28.3546	29.9474	34.3205	19.3915	22.5882	18.8943	20.5461	B9d1
ENSMUSG00000001052	36.3164	36.5152	38.2702	37.6957	36.2526	36.8185	40.1869	44.4386	Sec24b
ENSMUSG00000001053	19.1382	15.9267	14.7863	13.5439	3.08825	3.35611	2.15114	2.37973	N4bp3
ENSMUSG00000001054	36.2394	39.0167	37.1523	43.6679	43.6265	45.7167	45.2883	45.3121	Rmnd5b
ENSMUSG00000001056	493.445	503.753	443.699	478.38	365.471	391.092	311.701	297.64	Nhp2
ENSMUSG00000001062	13.8045	12.4387	10.7633	13.3229	9.57596	11.2388	9.80848	10.1311	Vps9d1
ENSMUSG00000001065	11.4473	9.10144	8.55667	9.3448	11.7524	13.3988	12.9395	11.8372	Zfp276
ENSMUSG00000001076	1.12004	0.492196	0.887542	0.571273	0	0	0.21659	0	C1ql4
ENSMUSG00000001082	73.0636	75.2145	68.6186	76.1706	39.7851	48.7783	50.4974	46.9208	Mfsd10
ENSMUSG00000001089	25.6234	27.7347	27.2532	25.7894	20.2765	23.2551	28.7964	27.2763	Luzp1
ENSMUSG00000001095	0.270569	0.891748	0.160803	0.207003	0	0	0	0	Slc13a2
ENSMUSG00000001098	109.711	108.743	102.654	105.631	216.63	219.033	190.237	202.453	Kctd10
ENSMUSG00000001100	100.574	102.342	97.1946	102.551	109.547	113.804	109.837	105.824	Poldip2
ENSMUSG00000001103	0	0	0	0	0	0	0	0	Sebox
ENSMUSG00000001105	38.3008	30.1831	34.0804	45.5093	32.6204	28.7613	36.2463	35.2975	Ift20
ENSMUSG00000001119	0.223497	0	0.177103	0.0569968	0.915932	1.26389	1.03726	1.23514	Col6a1
ENSMUSG00000001120	3.00384	2.49337	1.45462	3.06419	3.41952	5.44453	4.19519	3.59677	Pcbp3
ENSMUSG00000001123	390.895	415.082	384.77	407.354	750.918	725.833	711.846	688.201	Lgals9
ENSMUSG00000001127	34.1721	31.4364	32.1978	36.258	40.2957	40.0055	42.311	45.1998	Araf
ENSMUSG00000001128	1.87964	1.98239	2.45761	3.01991	1.15547	1.59443	1.63566	0.623262	Cfp
ENSMUSG00000001131	105.829	120.625	79.9297	110.766	157.218	148.179	141.549	125.196	Timp1
ENSMUSG00000001134	31.8541	33.8579	35.7329	35.7943	22.2741	20.6552	23.4459	22.9402	Uxt
ENSMUSG00000001138	5.28595	4.89145	4.95392	5.63843	3.68684	3.84711	4.21649	5.14026	Cnnm3
ENSMUSG00000001143	8.86821	9.64528	10.1194	11.4324	10.685	12.933	11.2927	13.1591	Lman2l
ENSMUSG00000001150	34.5484	35.6241	28.778	34.965	30.937	30.6197	29.9587	31.6462	Mcm3ap
ENSMUSG00000001151	13.7997	11.3615	12.5732	13.8441	4.22501	4.37958	4.11183	4.69595	Pcnt
ENSMUSG00000001155	0	0	0	0	0	0	0	0	Ftcd
ENSMUSG00000001156	8.9974	7.60357	8.17173	9.31937	4.93531	5.63003	5.75502	5.50783	Mxd1
ENSMUSG00000001157	10.1515	10.0704	8.96017	10.1504	8.34115	7.47655	10.4373	9.83166	Gmcl1
ENSMUSG00000001158	55.9534	56.9045	53.8395	52.0493	39.0914	46.0143	47.8145	39.1681	Snrnp27
ENSMUSG00000001166	0.814069	1.96756	0.967623	1.55704	2.33534	1.4165	3.14844	2.24945	Oas1c
ENSMUSG00000001168	0	0	0	0	0	0	0.33347	0	Oas1h
ENSMUSG00000001173	9.94122	10.0674	10.5898	9.89532	8.0777	8.34971	9.15967	10.1514	Ocrl
ENSMUSG00000001175	262.376	258.418	287.801	267.205	284.388	278.612	344.931	344.011	Calm1
ENSMUSG00000001211	44.5686	44.0119	43.7147	46.2759	52.9926	54.5277	51.4925	53.6825	Agpat3
ENSMUSG00000001225	0	0	0	0	0	0	0.0594442	0	Slc26a3
ENSMUSG00000001227	36.5935	37.2094	37.7421	41.8693	13.9207	13.4378	10.3765	13.9431	Sema6b
ENSMUSG00000001228	117.835	124.64	123.578	125.145	15.2597	16.8474	17.4232	20.5142	Uhrf1
ENSMUSG00000001229	50.7226	48.7665	47.8991	54.4573	29.8369	30.5735	28.0926	31.3147	Dpp9
ENSMUSG00000001240	0.889655	0.651589	0.234993	0.529392	0.121532	0	0.0573462	0	Ramp2
ENSMUSG00000001247	113.125	111.506	102.321	118.616	164.387	178.706	150.778	183.07	Lsr
ENSMUSG00000001248	0.560556	0.903221	0.888389	1.14364	4.51794	4.51114	3.61328	4.8017	Gramd1a
ENSMUSG00000001249	0	0	0	0	0	0	0	0	Hpn
ENSMUSG00000001260	0	0	0	0	0	0	0	0	Gabrg1
ENSMUSG00000001270	92.7633	92.8712	92.0404	106.757	88.9659	87.7412	68.658	69.3291	Ckb
ENSMUSG00000001280	28.2994	29.092	30.3762	29.5377	15.9026	16.6498	22.5796	21.0548	Sp1
ENSMUSG00000001281	17.9629	20.8581	21.2098	19.2036	3.36387	2.32866	2.34641	2.66255	Itgb7
ENSMUSG00000001285	82.7612	77.2586	72.5426	77.2904	43.3437	44.0467	39.8314	38.3274	Myg1
ENSMUSG00000001288	36.2121	30.7794	35.7745	37.9117	40.0299	42.5939	37.6849	41.5388	Rarg
ENSMUSG00000001289	282.767	286.375	259.034	267.734	305.344	294.938	281.37	261.57	Pfdn5
ENSMUSG00000001300	15.5656	16.4416	14.824	14.4216	25.9259	27.7678	34.5186	39.5385	Efnb2
ENSMUSG00000001305	21.4582	23.7734	18.2013	20.0395	8.05081	8.74283	9.58481	8.2677	Rrp15
ENSMUSG00000001313	27.5474	29.6154	30.9895	28.7281	18.5469	14.5512	18.5495	17.5347	Rnd2
ENSMUSG00000001323	6.22557	5.66025	6.12404	5.3652	4.75079	7.28402	6.39302	6.64376	Srr
ENSMUSG00000001333	0.114013	0.150307	0	0.0872279	0	0.0743947	0.198428	0.189026	Sync
ENSMUSG00000001334	0	0	0	0	0	0	0	0	Fndc5
ENSMUSG00000001348	1.28593	2.33102	2.29274	2.21361	2.3715	3.04168	2.89079	2.26524	Acp5
ENSMUSG00000001349	0	0	0	0.091245	0	0	0.0691886	0	Cnn1
ENSMUSG00000001366	17.3511	15.5269	14.4993	16.0102	15.773	14.8898	13.4822	15.4295	Fbxo9
ENSMUSG00000001376	5.41038	5.50801	5.96646	5.956	7.57568	6.76645	8.56174	9.59293	Vps50
ENSMUSG00000001380	129.406	137.043	133.71	135.063	113.267	107.155	106.987	105.639	Hars
ENSMUSG00000001383	64.3359	70.7118	57.5683	64.9279	54.0355	50.8474	53.4267	50.9352	Zmat2
ENSMUSG00000001403	283.761	284.415	270.156	283.348	51.6903	56.2594	67.7839	56.492	Ube2c
ENSMUSG00000001415	115.164	118.12	108.45	116.425	73.0149	73.5845	66.7829	65.6407	Smg5
ENSMUSG00000001416	291.524	310.85	291.592	306.904	244.36	235.246	251.38	252.406	Cct3
ENSMUSG00000001418	82.5231	86.7744	82.9226	94.4854	191.693	200.192	182.138	187.21	Glmp
ENSMUSG00000001419	62.8623	58.2198	59.6851	71.9532	72.8623	71.6129	64.6182	72.2226	Mef2d
ENSMUSG00000001420	1.45672	0.886358	1.7315	2.31471	0.413302	0.658056	0.260027	1.02179	Tmem79
ENSMUSG00000001424	116.182	119.438	115.955	120.282	80.8359	85.9133	77.567	86.1084	Snd1
ENSMUSG00000001435	206.166	195.33	182.465	203.386	156.277	188.081	146.646	176.298	Col18a1
ENSMUSG00000001436	33.797	33.0693	31.0685	35.802	6.56536	7.6566	7.78559	8.21273	Slc19a1
ENSMUSG00000001440	268.918	259.74	261.611	267.148	170.699	176.214	199.813	212.374	Kpnb1
ENSMUSG00000001441	54.7919	54.1455	50.6484	51.7931	59.1245	60.5128	62.8373	69.1442	Npepps
ENSMUSG00000001444	0	0	0	0	0	0	0	0	Tbx21
ENSMUSG00000001445	121.887	129.709	124.441	128.623	152.203	147.222	151.285	146.809	Mrpl10
ENSMUSG00000001467	176.863	181.231	177.895	180.379	73.7841	78.2225	91.8416	91.0434	Cyp51
ENSMUSG00000001472	157.704	150.922	154.063	161.83	183.321	188.268	174.9	182.974	Tcf25
ENSMUSG00000001473	496.423	521.993	475.052	516.627	287.469	295.685	273.445	268.648	Tubb6
ENSMUSG00000001482	64.1064	64.117	69.3354	68.0184	55.1529	55.9343	51.7483	54.9214	Def8
ENSMUSG00000001493	0	0	0	0	0.180062	0.286693	0.594748	0.607037	Meox1
ENSMUSG00000001494	0	0	0	0	0	0	0	0	Sost
ENSMUSG00000001496	0	0	0	0	0	0	0	0	Nkx2-1
ENSMUSG00000001497	12.9722	9.52929	12.0438	11.8997	0.872816	1.26336	2.32132	1.4445	Pax9
ENSMUSG00000001504	20.3817	17.0394	15.4811	15.8216	7.8231	8.49854	7.49817	7.91212	Irx2
ENSMUSG00000001506	1.49157	0.589915	1.06375	0.950961	0.305636	0.648842	0.0865305	0.494583	Col1a1
ENSMUSG00000001507	412.997	402.304	390.029	409.665	848.587	868.823	743.077	861.749	Itga3
ENSMUSG00000001508	0	0	0	0	0.231227	0	0	0	Sgca
ENSMUSG00000001510	0.375496	0.330019	0.446324	0.28728	0.153885	1.47009	0.943958	1.66012	Dlx3
ENSMUSG00000001517	78.3724	84.1818	77.5846	83.8662	16.9424	15.8375	17.239	19.9323	Foxm1
ENSMUSG00000001518	13.1516	11.3365	13.5006	13.8614	6.10587	6.7812	6.53586	7.4333	Itfg2
ENSMUSG00000001520	0.694822	1.25951	0.412942	0.598035	0.533908	1.13344	0.705403	0.503985	Nrip2
ENSMUSG00000001521	18.4075	18.3731	16.2333	17.1027	14.9443	14.0851	13.7993	14.5643	Tulp3
ENSMUSG00000001524	56.7317	58.3008	59.1208	62.0159	28.941	30.0771	31.3691	28.903	Gtf2h4
ENSMUSG00000001525	2325.73	2405.36	2321.19	2521.67	1123.47	1110.79	1060.86	1130.44	Tubb5
ENSMUSG00000001542	2.0253	1.70706	2.72304	2.15913	3.26559	3.94292	6.79923	6.19267	Ell2
ENSMUSG00000001552	75.6446	69.0453	68.0977	78.1211	120.179	126.771	109.562	128.229	Jup
ENSMUSG00000001555	0.111177	0	0.132148	0	0	0	0	0.184324	Fkbp10
ENSMUSG00000001558	0.301995	0.199065	0	0.462094	0.371289	0	0.262795	0	Klhl10
ENSMUSG00000001566	1.45025	1.52953	0.517141	0.998585	0.534904	0.37852	0.588933	0.601102	Mnx1
ENSMUSG00000001569	10.2501	10.857	9.53675	10.8436	8.21303	9.04069	8.94007	8.05745	Nom1
ENSMUSG00000001576	85.2661	86.2224	81.5843	89.2477	168.028	176.64	170.827	182.803	Ergic1
ENSMUSG00000001583	0	0	0	0	0	0	0.0568639	0.0812544	Tnk1
ENSMUSG00000001588	0.468254	0.705501	0.318045	0.358246	0.164485	0.0436485	0.0776137	0.0554522	Acap1
ENSMUSG00000001604	29.8337	35.6434	29.3662	31.3841	32.6674	27.9835	19.8765	28.0156	Tcea3
ENSMUSG00000001622	1.25744	2.38298	2.14853	1.86393	16.3293	15.3329	17.6899	19.4142	Csn3
ENSMUSG00000001627	25.6232	27.0239	26.6163	28.6808	12.4641	12.1761	18.5487	14.8223	Ifrd1
ENSMUSG00000001630	10.6986	11.5478	11.127	13.2497	8.71412	10.035	10.7063	12.1391	Stk38l
ENSMUSG00000001632	13.8628	14.9125	14.2464	14.1782	13.4929	15.0132	13.5713	15.3623	Brpf1
ENSMUSG00000001642	74.2206	75.6303	68.0505	73.8755	40.2422	35.7825	32.9649	30.5534	Akr1b3
ENSMUSG00000001655	0	0	0	0	0	0	0	0	Hoxc13
ENSMUSG00000001656	0	0	0	0	0	0	0.0936665	0	Hoxc11
ENSMUSG00000001657	0	0	0	0	0	0	0	0	Hoxc8
ENSMUSG00000001661	0	0	0.322139	0.414695	0	0.176842	0.314452	0.224664	Hoxc6
ENSMUSG00000001663	34.1682	31.2499	31.729	38.2312	3.41317	5.43441	3.9644	3.36349	Gstt1
ENSMUSG00000001665	8.40819	8.73347	9.08564	7.1476	8.04027	7.64774	6.06036	9.08224	Gstt3
ENSMUSG00000001666	61.2087	54.5376	63.221	65.8833	47.228	50.6815	55.8349	55.6388	Ddt
ENSMUSG00000001670	0	0	0	0	0	0	0	0.112472	Tat
ENSMUSG00000001672	0.695536	0.392977	0.118105	0.68417	0.366484	0	0.92229	0.494207	Marveld3
ENSMUSG00000001674	73.7244	74.6707	76.8526	67.3633	58.973	57.1953	66.6324	69.2853	Ddx18
ENSMUSG00000001687	33.6863	30.3325	30.3656	30.6432	38.8892	44.75	50.6795	58.0206	Ubl3
ENSMUSG00000001700	9.89565	9.90816	7.44445	9.48751	20.4824	22.0682	21.2917	19.8329	Gramd3
ENSMUSG00000001707	24.5456	26.1515	26.6748	29.1267	25.9897	30.1366	35.6281	31.3931	Eef1e1
ENSMUSG00000001729	345.018	345.466	341.858	366.672	339.014	336.73	317.07	313.334	Akt1
ENSMUSG00000001739	0.76814	0.202533	0.182606	0.470144	0.188879	0.100244	0.0891243	0.127352	Cldn15
ENSMUSG00000001741	0.0414883	0.0546954	0.0986283	0.0317414	0.153024	0	0	0.0343923	Il16
ENSMUSG00000001750	28.2506	29.1598	31.2367	31.3873	58.6959	62.0176	60.2626	65.7783	Tcirg1
ENSMUSG00000001751	41.1258	39.8134	40.4199	44.7071	80.8997	87.3138	77.4862	89.86	Naglu
ENSMUSG00000001755	57.7039	61.9686	57.3599	59.0374	77.521	77.6811	71.8376	75.3841	Coasy
ENSMUSG00000001761	50.3304	45.8419	42.7807	50.3645	45.749	43.1441	41.4904	42.7327	Smo
ENSMUSG00000001763	1.94716	2.81542	3.06104	2.30664	0.540567	1.68039	1.34824	1.24964	Tspan33
ENSMUSG00000001767	17.4867	19.696	16.7492	13.7033	15.0285	16.5615	18.7133	19.4217	Crnkl1
ENSMUSG00000001768	20.4281	21.0349	20.2584	20.0679	15.1584	19.4028	20.897	21.293	Rin2
ENSMUSG00000001773	0	0	0	0	0	0.0663295	0.0589719	0	Folh1
ENSMUSG00000001774	9.22604	8.31902	8.8972	8.88978	9.0958	9.03011	14.3149	14.4303	Chordc1
ENSMUSG00000001783	229.225	238.367	224.408	230.648	218.002	224.724	242.289	227.154	Rtcb
ENSMUSG00000001785	72.4261	80.8597	76.0682	71.873	49.6359	52.1076	55.0784	59.2112	Pwp1
ENSMUSG00000001786	8.44805	8.84025	9.72777	10.5029	7.01088	7.0628	7.78029	7.79098	Fbxo7
ENSMUSG00000001794	571.859	613.748	564.168	628.701	624.685	606.433	560.334	571.241	Capns1
ENSMUSG00000001802	0	0	0	0	0.0853571	0.181206	0.161106	0.115105	Lrp3
ENSMUSG00000001804	0	0	0	0	0	0	0	0	Dsg4
ENSMUSG00000001815	0	0	0	0	0	0	0	0	Evx2
ENSMUSG00000001819	0	0	0	0	0	0	0	0	Hoxd13
ENSMUSG00000001823	0	0	0	0	0	0	0	0	Hoxd12
ENSMUSG00000001827	0	0	0	0	0	0.185388	0.0824118	0.11776	Folr1
ENSMUSG00000001829	21.8848	23.4094	23.0533	24.4633	12.8087	12.976	11.3276	12.194	Clpb
ENSMUSG00000001833	13.3541	14.7203	16.2399	15.6257	18.6603	16.6768	25.2758	25.0472	2022-09-07
ENSMUSG00000001844	28.8252	30.9417	28.0329	34.6053	32.0774	38.5839	30.7348	37.3065	Zdhhc4
ENSMUSG00000001847	179.265	188.108	174.949	179.961	174.355	177.4	208.584	218.635	Rac1
ENSMUSG00000001855	21.8573	26.4102	22.8883	25.6134	21.3485	21.2719	20.931	24.3639	Nup214
ENSMUSG00000001864	11.3301	13.0163	11.5433	12.9405	100.991	85.8113	92.9128	85.1337	Aif1l
ENSMUSG00000001865	0	0	0	0	0	0	0	0	Cpa3
ENSMUSG00000001870	9.46536	10.6724	8.14201	9.19498	2.3351	2.88495	3.39584	4.28457	Ltbp1
ENSMUSG00000001891	36.7878	42.1909	49.6668	47.9119	32.157	27.9589	43.3003	40.6317	Ugp2
ENSMUSG00000001901	0	0	0.109286	0	0	0.239975	0.106678	0	Kcnh6
ENSMUSG00000001909	74.4097	71.219	71.6543	77.7126	63.1732	61.4172	56.3757	59.1093	Trmt1
ENSMUSG00000001910	173.929	168.17	170.206	187.235	147.41	151.865	138.849	144.621	Nacc1
ENSMUSG00000001911	6.61401	6.67126	6.96462	6.5884	4.69342	5.03981	4.81555	5.55637	Nfix
ENSMUSG00000001918	73.5029	78.9641	78.9095	86.8048	20.7655	20.256	17.5101	20.0943	Slc1a5
ENSMUSG00000001924	572.779	598.984	549.952	600.208	571.506	555.468	520.054	545.594	Uba1
ENSMUSG00000001930	0.0609386	0.0267791	0.0965776	0.0621629	0.0499475	0.079526	0.0235682	0.151548	Vwf
ENSMUSG00000001942	1.89622	2.37691	2.14305	2.59231	1.75804	1.92695	2.34438	2.88611	Siae
ENSMUSG00000001943	0	0	0	0	0	0	0	0	Vsig2
ENSMUSG00000001946	0	0.150045	0.135283	0.435379	0.419789	0.29706	0.132054	0.094348	Esam
ENSMUSG00000001948	2.15282	2.43268	0.731114	0.70588	0.756227	0	0.178417	0.254944	Spa17
ENSMUSG00000001962	51.1992	63.7372	50.1771	46.3722	82.0592	83.3803	81.0813	83.1112	Fam50a
ENSMUSG00000001964	115.251	129.549	113.259	127.65	91.4884	97.7035	90.2503	93.4967	Emd
ENSMUSG00000001983	36.0989	35.7705	30.0076	29.0622	19.1452	13.5479	14.6458	14.669	Taco1
ENSMUSG00000001985	0	0	0	0	0	0	0	0	Grik3
ENSMUSG00000001986	0	0	0	0	0	0.0215963	0.0192007	0.0823093	Gria3
ENSMUSG00000001988	0.867546	1.71557	1.93348	1.07856	0.266652	0.778363	0.692024	1.07875	Npas1
ENSMUSG00000001995	1.66258	2.0129	0.846935	1.79116	0.250293	0.819169	0.492097	0.506283	Sipa1l2
ENSMUSG00000001998	3.39278	3.15728	3.32109	3.23191	2.08564	1.30225	1.98755	1.79228	Ap4e1
ENSMUSG00000001999	64.5675	71.7552	71.5139	65.2183	53.4686	54.4916	48.1376	43.4607	Blvra
ENSMUSG00000002006	1.06851	0.650145	0.488483	1.00613	1.51579	2.1989	1.81194	2.31659	Pdzd4
ENSMUSG00000002007	0.117208	0	0	0	0	0	0.203987	0.0971608	Srpk3
ENSMUSG00000002010	185.442	195.261	197.015	190.215	142.588	132.748	126.223	129.189	Idh3g
ENSMUSG00000002012	0	0	0	0	0	0	0	0.137238	Pnck
ENSMUSG00000002014	153.878	154.787	154.09	153.449	184.262	172.48	172.547	163.643	Ssr4
ENSMUSG00000002015	420.263	443.942	433.355	436.42	677.955	630.019	602.53	608.227	Bcap31
ENSMUSG00000002017	36.6731	37.0951	46.6007	42.9113	35.6321	31.7632	44.0739	42.2188	Fam98a
ENSMUSG00000002020	0.159485	0.105127	0.189568	0.335546	0.196079	0.104065	0.092522	0.0991553	Ltbp2
ENSMUSG00000002028	8.53445	8.51585	8.23641	9.56952	7.41229	7.11428	7.89223	8.37287	Kmt2a
ENSMUSG00000002031	27.6668	26.9533	25.7523	25.7584	37.5167	36.8358	32.8974	31.4932	Ift46
ENSMUSG00000002032	0.406358	1.07143	0.60376	0.77723	0.749399	0.265153	0.412547	0.168428	Tmem25
ENSMUSG00000002033	0	0	0	0	0	0	0	0	Cd3g
ENSMUSG00000002043	33.0618	31.9453	35.3928	36.2922	51.7568	58.6897	49.3204	58.389	Trappc6a
ENSMUSG00000002052	56.2469	52.3855	52.8621	52.9553	56.0349	57.1081	63.4468	67.9385	Supt6
ENSMUSG00000002055	60.225	56.4496	55.8612	57.0404	7.63266	8.59394	8.8524	9.13837	Spag5
ENSMUSG00000002057	8.12211	7.3615	8.08536	9.39863	6.86521	6.3597	5.06528	6.48045	Foxn1
ENSMUSG00000002058	39.322	46.7433	40.877	44.4631	52.7694	58.9698	47.0157	48.95	Unc119
ENSMUSG00000002059	79.2164	79.1819	74.1561	81.8546	107.654	95.1657	102.071	100.486	Rab34
ENSMUSG00000002064	80.338	90.2951	83.7154	89.8067	137.169	118.053	120.202	115.162	Sdf2
ENSMUSG00000002068	35.0577	40.7232	30.7429	31.1354	20.6467	16.1568	17.2091	15.6485	Ccne1
ENSMUSG00000002076	3.29269	3.0386	3.39194	3.86267	1.75423	1.71881	1.6555	1.63771	Hsf2bp
ENSMUSG00000002083	15.8237	17.4178	16.7998	19.3934	28.1429	35.787	29.1436	29.1636	Bbc3
ENSMUSG00000002100	0	0	0	0	0	0	0.045472	0	Mybpc3
ENSMUSG00000002102	447.591	464.996	414.635	446.146	374.248	367.93	341.713	324.657	Psmc3
ENSMUSG00000002103	19.3166	16.59	18.3981	17.8112	29.4734	30.2995	30.6618	28.9482	Acp2
ENSMUSG00000002104	0	0.238723	0.430473	0	0.445259	0.236313	0.4202	0.150109	Rapsn
ENSMUSG00000002105	40.0092	38.3442	37.0411	39.9413	61.3838	62.2704	54.2357	58.6102	Slc39a13
ENSMUSG00000002107	3.3029	3.50672	3.68616	4.18585	4.74272	4.81211	7.18175	7.27341	Celf2
ENSMUSG00000002108	3.76257	3.07882	4.31808	4.16904	3.98785	3.97898	3.086	3.33414	Nr1h3
ENSMUSG00000002109	9.66037	6.91809	4.67808	7.48209	2.19944	2.80155	3.45943	3.65802	Ddb2
ENSMUSG00000002111	0.605391	0.957728	0.43175	0.370532	0.14886	0.395023	0.280965	0.301108	Spi1
ENSMUSG00000002129	88.3845	89.6469	76.5995	88.7793	48.1649	53.4112	47.9486	53.5535	Sf3a1
ENSMUSG00000002147	64.7868	65.9634	61.9406	66.0695	62.8835	66.0228	62.6986	59.9736	Stat6
ENSMUSG00000002190	0	0	0	0	0.299015	0	0.141093	0	Clgn
ENSMUSG00000002204	0.122671	0.161722	0	0	0	0	0.142331	0.20338	Napsa
ENSMUSG00000002205	17.0798	18.4344	18.001	19.064	18.2624	18.2167	15.8311	19.2123	Vrk3
ENSMUSG00000002210	38.166	39.5086	36.6692	39.6521	21.782	22.0279	17.6925	18.6322	Smg9
ENSMUSG00000002221	16.0754	18.6379	15.558	16.9898	6.64008	6.55067	6.41382	7.34771	Paxip1
ENSMUSG00000002222	7.55271	7.92753	10.6356	10.5261	8.39854	8.82056	12.9772	14.8747	Rmnd5a
ENSMUSG00000002227	88.6909	92.4498	88.7496	100.891	58.0267	64.3651	63.7752	68.2632	Mov10
ENSMUSG00000002228	24.1042	23.2401	21.1674	26.4234	17.6925	19.8363	19.097	16.9992	Ppm1j
ENSMUSG00000002233	729.247	721.308	706.434	779.797	887.65	944.049	784.226	793.766	Rhoc
ENSMUSG00000002240	0	0	0	0	0	0	0	0	Prr27
ENSMUSG00000002249	16.1001	14.085	12.9638	16.802	17.7876	16.7507	14.4622	17.8362	Tead3
ENSMUSG00000002250	41.713	40.2219	35.4271	41.0237	86.1091	95.4474	72.4744	79.0869	Ppard
ENSMUSG00000002257	2.58562	2.72697	2.91967	3.06618	7.78832	7.33908	6	6.96602	Def6
ENSMUSG00000002265	4.21229	4.58462	3.72602	3.41006	4.81751	5.30536	7.79988	6.80097	Peg3
ENSMUSG00000002266	0	0.0532005	0	0.0617478	0.0496139	0	0	0	Zim1
ENSMUSG00000002274	6.82648	8.3996	6.22084	8.18227	4.75595	5.04826	3.82824	5.28165	Metrn
ENSMUSG00000002279	6.92773	6.70608	6.7661	7.85762	7.26653	6.63836	6.18306	7.14843	Lmf1
ENSMUSG00000002280	38.6348	37.8909	36.7986	36.4095	60.5018	56.4849	49.1804	54.7213	Narfl
ENSMUSG00000002289	90.464	90.068	75.777	86.229	282.876	282.508	242.53	264.404	Angptl4
ENSMUSG00000002297	20.2633	18.2856	16.0866	18.077	4.64241	4.80577	6.35482	5.14463	Dbf4
ENSMUSG00000002307	39.5878	40.6546	39.0646	44.2473	40.0129	37.1805	35.8419	36.2666	Daxx
ENSMUSG00000002308	42.9284	41.989	37.8578	41.3188	38.0748	30.4755	27.5332	29.2202	Cd320
ENSMUSG00000002319	29.283	29.1147	27.081	33.8993	33.854	32.0585	29.516	35.4559	Ipo4
ENSMUSG00000002320	36.331	34.0374	34.987	37.8973	33.6038	32.9254	34.2496	34.5091	Tm9sf1
ENSMUSG00000002324	0	0	0	0	0	0.362722	0.0644974	0.276486	Rec8
ENSMUSG00000002325	3.75621	3.67402	5.61692	7.69426	2.60699	3.00441	9.94651	7.68397	Irf9
ENSMUSG00000002326	6.15201	6.24719	5.43492	5.66077	3.78181	2.92931	3.76188	2.68773	Gmpr2
ENSMUSG00000002329	22.6423	18.2064	20.8053	22.9743	16.3867	15.2982	15.8371	15.841	Mdp1
ENSMUSG00000002332	72.9459	66.0855	57.8973	68.4718	82.2706	76.5269	67.1466	78.0125	Dhrs1
ENSMUSG00000002341	0	0	0	0	0	0.0887773	0.0263099	0	Ncan
ENSMUSG00000002342	31.0937	31.2709	30.9398	34.5277	45.7647	48.3456	42.6737	44.3339	Tmem161a
ENSMUSG00000002343	23.8077	22.8145	22.2345	22.7299	17.5869	13.9682	13.4054	14.7603	Armc6
ENSMUSG00000002345	57.7926	52.4537	53.3698	52.3781	109.586	112.115	97.229	96.7372	Borcs8
ENSMUSG00000002346	2.28566	2.15233	2.00526	2.08177	4.08137	4.2967	3.56753	4.42104	Slc25a42
ENSMUSG00000002365	88.242	74.5811	79.952	79.4188	78.372	78.3318	76.3952	81.1151	Snx9
ENSMUSG00000002372	155.291	159.84	145.04	154.401	124.14	122.782	109.615	114.403	Ranbp3
ENSMUSG00000002379	94.2988	102.008	95.6157	90.1578	114.127	116.821	100.163	102.262	Ndufa11
ENSMUSG00000002384	0	0	0	0	0	0	0	0	Bmp8b
ENSMUSG00000002393	57.7571	49.4641	39.7867	41.3427	58.7713	66.2379	44.4217	51.0523	Nr2f6
ENSMUSG00000002395	115.088	114.233	105.811	115.474	130.023	131.249	114.972	121.68	Use1
ENSMUSG00000002396	6.67891	6.03083	6.47061	7.41974	6.24292	6.53707	5.67926	6.56046	Ocel1
ENSMUSG00000002409	9.56518	10.0561	10.0742	12.0423	30.0698	30.0218	22.8986	27.6016	Dyrk1b
ENSMUSG00000002413	2.75413	1.79991	2.04252	2.52131	1.99692	1.81246	3.05895	2.43918	Braf
ENSMUSG00000002416	2.60906	2.06376	3.44577	3.10505	3.20771	3.21571	3.02718	3.4605	Ndufb2
ENSMUSG00000002428	6.05187	7.97837	9.02446	7.19769	6.76409	6.31824	9.41553	9.25824	Hltf
ENSMUSG00000002455	76.3551	78.8123	73.6715	81.7059	91.7959	91.9204	95.5575	102.759	Prpf6
ENSMUSG00000002458	13.1693	12.9247	10.7834	10.971	16.191	18.9048	17.8265	19.6504	Rgs19
ENSMUSG00000002459	3.6949	3.2474	2.9279	3.2391	3.02847	2.51141	3.70651	3.44581	Rgs20
ENSMUSG00000002475	0.498939	0.438511	0.790735	1.01793	1.02237	0.868165	1.44725	1.10294	Abhd3
ENSMUSG00000002477	188.298	208.665	179.331	189.695	80.0439	81.9109	100.643	91.7811	Snrpd1
ENSMUSG00000002486	4.76423	5.46666	5.45316	4.5562	2.87447	4.74941	3.94108	5.11956	Tchp
ENSMUSG00000002489	2.69974	2.86468	3.09158	2.79596	1.49769	1.37491	1.337	1.25545	Tiam1
ENSMUSG00000002496	34.3944	35.3266	34.9957	37.6026	49.4592	48.5372	44.3536	50.1345	Tsc2
ENSMUSG00000002500	0	0.261826	0	0	0.488348	0	0	0	Rpl3l
ENSMUSG00000002504	19.8068	19.0598	14.2632	17.1445	73.7656	77.8276	63.2398	62.6802	Slc9a3r2
ENSMUSG00000002524	215.174	221.274	201.363	224.682	173.929	182.511	159.484	165.322	Puf60
ENSMUSG00000002546	42.7164	39.6547	39.6318	43.9377	52.5179	52.1455	52.9007	57.05	Golga2
ENSMUSG00000002550	70.6937	70.211	64.8541	73.5962	119.581	116.791	101.29	114.55	Uck1
ENSMUSG00000002565	0.43522	0.430323	0.646642	0.416216	0.133771	0	0	0.0901953	Scin
ENSMUSG00000002578	0	0	0	0.0416424	0	0	0.0315763	0.0451202	Ikzf4
ENSMUSG00000002580	71.6388	71.4086	71.1328	75.1946	138.56	121.993	122.145	121.669	Mien1
ENSMUSG00000002588	0	0	0	0	0	0	0	0	Pon1
ENSMUSG00000002602	397.947	396.162	379.148	414.82	610.655	623.862	589.677	644.02	Axl
ENSMUSG00000002603	28.9935	26.5343	23.1544	29.807	26.4163	28.1666	23.165	26.2878	Tgfb1
ENSMUSG00000002608	40.6743	44.121	36.0384	39.738	46.6463	49.6213	44.4535	47.3144	Ccdc97
ENSMUSG00000002617	0.946447	1.43969	1.81726	1.44819	0.71607	0.665071	1.47825	1.26738	Zfp40
ENSMUSG00000002625	42.7736	44.3655	35.1407	42.8309	42.9212	47.201	39.9583	45.6258	Akap8l
ENSMUSG00000002633	0	0	0	0	0	0	0	0	Shh
ENSMUSG00000002635	45.7123	36.936	48.5759	48.8333	26.4172	26.5288	23.9527	35.0998	Pdcd2l
ENSMUSG00000002658	193.655	201.686	178.68	195.559	241.828	248.383	218.627	202.596	Gtf2f1
ENSMUSG00000002660	240.877	255.898	237.469	240.752	279.196	267.779	255.171	262.876	Clpp
ENSMUSG00000002661	68.1786	62.7084	55.408	64.5344	55.3618	65.7996	62.5481	65.7181	Alkbh7
ENSMUSG00000002664	4.13045	4.53776	4.09131	0	2.5391	5.39032	5.59114	1.712	Pspn
ENSMUSG00000002668	2.58973	4.60906	4.61733	3.26918	6.8455	7.43522	7.43678	9.44588	Dennd1c
ENSMUSG00000002679	38.5614	35.3776	28.6804	34.5053	24.3978	21.0416	30.6124	28.4142	Med6
ENSMUSG00000002688	0.535953	0.235521	0.212349	0.3417	0.658929	0.466285	0.259102	0.518333	Prkd1
ENSMUSG00000002699	0	0	0	0	0	0	0	0	Lcp2
ENSMUSG00000002718	55.3229	55.4754	65.0227	64.2461	25.8677	24.8734	34.3921	34.9341	Cse1l
ENSMUSG00000002728	39.1919	38.6639	41.5597	40.0242	23.2802	22.9296	31.1157	27.9622	Naa20
ENSMUSG00000002731	50.8445	53.03	55.4626	58.9648	53.2135	57.8489	56.3793	60.6882	Prkra
ENSMUSG00000002732	1.53814	0.869049	4.17892	4.37091	6.48369	8.74611	7.64848	5.64671	Fkbp7
ENSMUSG00000002733	25.3654	24.2199	26.4278	28.4306	34.2657	34.3965	43.2374	43.0924	Plekha3
ENSMUSG00000002741	165.887	168.958	163.513	174.183	169.667	165.753	169.253	159.36	Ykt6
ENSMUSG00000002748	23.0876	24.3308	22.391	21.2803	13.9724	15.6413	16.4687	17.1794	Baz1b
ENSMUSG00000002763	45.9888	41.3634	37.396	43.4711	39.843	41.5627	32.3146	36.0566	Pex6
ENSMUSG00000002767	198.015	208.472	205.53	194.809	131.669	136.85	114.227	125.538	Mrpl2
ENSMUSG00000002768	444.786	418.401	399.399	416.969	603.2	639.513	514.716	535.839	Mea1
ENSMUSG00000002769	0.270569	0	0	0.207003	0.665304	0	0.31393	0	Gnmt
ENSMUSG00000002771	0.441086	0.452276	0.407779	0.149983	0.421785	0.383751	0.454911	0.446899	Grin2d
ENSMUSG00000002778	200.067	213.024	205.104	215.676	237.624	237.118	226.372	251.587	Kdelr1
ENSMUSG00000002781	6.38028	7.32415	7.79013	8.60047	7.41737	8.29806	7.50351	7.73565	Tmem143
ENSMUSG00000002791	0.232743	0.153416	0.138322	0.267097	0.143074	0	0.135021	0.289403	Pdxk-ps
ENSMUSG00000002797	0.800492	1.22194	0.600939	0.999229	1.50215	1.37455	1.63758	1.18746	Ggct
ENSMUSG00000002799	4.0759	4.19988	3.34118	5.3406	5.18392	5.01342	4.56603	5.82547	Jag2
ENSMUSG00000002803	10.5305	11.2913	9.6797	12.3534	11.5658	10.0779	10.9149	13.3851	Btbd6
ENSMUSG00000002804	50.1693	50.9601	48.6347	49.2371	60.6697	66.8135	52.3646	60.8488	Nudt14
ENSMUSG00000002808	12.2439	10.8133	12.5753	15.5517	34.1988	31.6468	43.4459	41.1902	Epdr1
ENSMUSG00000002812	146.154	156.142	136.623	152.146	147.685	149.875	134.602	150.037	Flii
ENSMUSG00000002814	14.1903	14.3112	12.4816	14.8192	8.81039	9.02782	7.20319	8.11664	Top3a
ENSMUSG00000002820	15.0485	15.9896	13.9359	15.8778	5.96465	6.33125	4.97746	6.21872	Atg4d
ENSMUSG00000002825	48.458	42.5165	46.0001	48.588	25.6201	27.8422	28.3038	24.2665	Qtrt1
ENSMUSG00000002831	5.19649	5.13803	5.10248	7.69206	10.4166	9.0666	11.6981	12.4549	Plin4
ENSMUSG00000002833	69.3969	65.9032	58.6238	63.4867	51.258	55.5874	46.5097	47.9858	Hdgfl2
ENSMUSG00000002835	90.9474	87.7784	81.0182	88.2214	20.6168	23.3643	20.8871	19.2978	Chaf1a
ENSMUSG00000002844	76.6808	72.0136	70.0737	79.6408	105.68	108.275	93.0356	96.2029	Adprh
ENSMUSG00000002845	20.6432	18.7034	19.6107	18.1106	7.1534	7.02098	6.65833	9.38212	Tmem39a
ENSMUSG00000002846	55.6037	62.212	52.8301	60.4524	58.6925	58.7194	57.0871	54.1295	Timmdc1
ENSMUSG00000002847	34.0867	33.1578	43.4666	43.2956	113.925	98.6849	132.664	129.35	Pla1a
ENSMUSG00000002870	114.742	111.688	112.967	117.502	34.2582	32.507	32.8472	31.5371	Mcm2
ENSMUSG00000002871	34.8915	31.6627	32.3601	34.8344	63.1921	58.9084	60.4979	66.408	Tpra1
ENSMUSG00000002881	11.3809	9.86265	12.1087	13.6392	7.04508	7.68581	10.6654	10.5559	Nab1
ENSMUSG00000002885	75.1276	79.9215	78.7687	85.7183	120.45	118.842	113.822	120.02	Adgre5
ENSMUSG00000002897	9.3424	11.3728	9.85087	10.779	8.7998	8.08703	7.56151	8.36907	Il17ra
ENSMUSG00000002900	49.1252	49.7979	45.2505	49.8436	40.0086	43.1761	42.8535	50.8697	Lamb1
ENSMUSG00000002908	0.49796	0.562694	0.169111	0.489822	2.53633	3.20282	2.31105	1.82807	Kcnn1
ENSMUSG00000002910	8.37976	6.9212	5.76023	8.80559	8.56476	6.65367	5.97419	5.69112	Arrdc2
ENSMUSG00000002930	0	0	0	0	0	0	0	0	Ppp1r17
ENSMUSG00000002944	0	0	0	0	0	0	0.0527298	0	Cd36
ENSMUSG00000002948	23.6058	24.6041	22.4873	26.6663	25.8791	29.9163	27.0923	28.0457	Map2k7
ENSMUSG00000002949	36.7807	38.8617	31.6509	33.318	24.6357	26.6147	26.0907	28.718	Timm44
ENSMUSG00000002957	107.635	104.601	101.022	121.186	124.186	113.734	117.598	122.28	Ap2a2
ENSMUSG00000002963	61.1447	70.5494	62.5343	64.5239	59.7447	54.1138	51.8973	53.1836	Pnkp
ENSMUSG00000002968	37.8102	36.539	37.2146	42.7039	33.3921	32.8768	28.2871	33.3643	Med25
ENSMUSG00000002980	3.87609	4.70656	5.33468	3.35567	15.8013	13.1784	12.3083	15.5584	Bcam
ENSMUSG00000002981	111.606	109.103	101.742	112.039	140.703	134.299	120.926	140.693	Clptm1
ENSMUSG00000002983	9.07105	11.0728	13.0783	11.8237	12.3916	12.3311	10.0375	12.9504	Relb
ENSMUSG00000002984	91.5363	87.9804	86.1997	96.6943	54.492	58.1714	52.6416	56.6405	Tomm40
ENSMUSG00000002985	7.32586	4.62775	7.43783	6.18861	5.06633	4.18267	2.65622	3.54251	Apoe
ENSMUSG00000002992	2.40816	0.529126	0.477067	1.22827	0.986908	0	0.232841	0.332713	Apoc2
ENSMUSG00000002996	5.34407	6.06869	5.84897	6.35551	10.3433	10.3231	12.5545	11.097	Hbp1
ENSMUSG00000002997	16.9765	12.6038	16.674	13.1249	8.12902	7.92902	11.1444	11.0361	Prkar2b
ENSMUSG00000003031	21.792	21.3578	30.674	26.0505	4.23035	4.72423	7.90136	6.12062	Cdkn1b
ENSMUSG00000003032	46.1259	37.2474	45.6675	44.2142	19.9997	23.8127	30.4221	35.2203	Klf4
ENSMUSG00000003033	180.985	172.396	169.2	186.686	110.752	103.583	101.487	103.135	Ap1m1
ENSMUSG00000003037	83.1459	81.8426	77.6043	84.7986	73.2377	79.6051	71.7057	75.4011	Rab8a
ENSMUSG00000003038	108.129	117.245	107.357	109.649	21.8944	21.4309	22.0231	19.801	Hmgn2
ENSMUSG00000003039	62.2416	51.321	51.4619	61.8312	105.458	102.33	106.994	102.517	Fam32a
ENSMUSG00000003051	45.1853	42.3	37.4385	45.6052	6.15248	5.28212	4.01312	7.07657	Elf3
ENSMUSG00000003053	0	0	0	0	0	0	0	0	Cyp2c29
ENSMUSG00000003062	15.2665	13.6736	17.7998	16.4945	13.1816	16.6912	17.1384	17.9203	Stard3nl
ENSMUSG00000003068	72.0295	63.3998	63.6829	69.4431	47.3881	50.2076	42.4892	48.7837	Stk11
ENSMUSG00000003070	1.53123	1.2112	2.00207	2.22585	0.753033	1.29889	0.710652	0.507735	Efna2
ENSMUSG00000003072	601.161	561.375	559.051	581.774	652.747	657.968	547.281	595.848	Atp5d
ENSMUSG00000003099	80.9522	81.0701	77.6701	81.6763	62.0445	66.2652	56.9228	63.0524	Ppp5c
ENSMUSG00000003119	7.67779	7.51805	7.73728	8.10871	6.464	6.95204	8.97278	8.5092	Cdk12
ENSMUSG00000003123	9.47983	7.3816	8.50041	11.4092	10.6327	11.1776	9.93776	10.5239	Lipe
ENSMUSG00000003131	26.6856	27.4782	29.9361	34.158	31.6439	32.6614	43.1455	43.3592	Pafah1b2
ENSMUSG00000003134	0.249136	0.082111	0.0740324	0.33356	9.87822	10.6479	9.06934	10.0164	Tbc1d8
ENSMUSG00000003135	28.7424	27.3461	27.7514	30.9567	20.1275	22.7606	22.7182	22.2072	Cnot11
ENSMUSG00000003153	0	0	0.0535343	0.0689154	0	0	0	0	Slc2a3
ENSMUSG00000003154	11.6581	12.8748	12.7689	12.7485	9.60546	10.156	10.6937	11.6375	Foxj2
ENSMUSG00000003161	88.2344	93.9798	86.1724	85.9767	45.3103	46.4715	49.2757	49.8957	Sri
ENSMUSG00000003166	25.955	33.6341	30.2081	34.2991	18.4936	17.6095	21.2456	21.8825	Dgcr2
ENSMUSG00000003184	51.6667	51.7415	43.8338	47.4342	58.2769	57.1574	50.7073	50.5313	Irf3
ENSMUSG00000003190	9.90807	9.14349	8.44018	11.2442	4.66958	7.11162	6.13117	7.80276	Bcl2l12
ENSMUSG00000003198	3.06578	2.81163	5.38689	2.34553	2.4582	1.30464	2.62917	1.98894	Zfp959
ENSMUSG00000003199	223.672	221.155	216.392	232.859	190.059	201.741	170.082	195.977	Mpnd
ENSMUSG00000003200	190.713	189.761	181.573	192.175	145.408	154.036	148.279	147.389	Sh3gl1
ENSMUSG00000003206	0.278894	0.367675	0.994502	1.28024	0	0	0	0.231193	Ebi3
ENSMUSG00000003208	36.3392	30.8443	30.7681	33.1338	26.0108	24.8485	28.7343	25.791	Ccdc94
ENSMUSG00000003226	15.8868	18.5232	18.2882	16.3479	13.2039	13.9609	18.0939	16.929	Ranbp2
ENSMUSG00000003227	0	0	0	0	0	0	0	0.148747	Edar
ENSMUSG00000003228	3.09295	2.71835	2.45091	2.60295	1.26755	2.01818	2.39242	2.30755	Grk5
ENSMUSG00000003233	11.0567	8.51753	7.20451	9.17255	18.7528	15.9938	14.9539	16.73	Dvl3
ENSMUSG00000003234	66.417	62.5254	58.1184	65.2716	59.8891	58.6017	56.9975	61.6733	Abcf3
ENSMUSG00000003235	214.961	222.932	211.635	217.517	125.642	123.677	123.644	114.723	Eif2b5
ENSMUSG00000003269	66.2084	74.298	70.9286	76.2345	74.5295	79.2956	66.4885	75.4561	Cyth2
ENSMUSG00000003271	20.4044	20.3655	18.8527	21.1725	5.89072	6.30667	6.32597	4.31424	Sult2b1
ENSMUSG00000003273	0.338843	0	0.201379	0.907333	1.24978	0.552746	0.982866	0.702222	Car11
ENSMUSG00000003279	0.576105	0.734181	0.753251	0.470144	0.826344	0.639053	0.757556	0.652679	Dlgap1
ENSMUSG00000003282	0.653611	0.709616	0.9597	0.911869	0.236349	0.150525	0.223047	0.223102	Plag1
ENSMUSG00000003283	0	0	0	0	0	0	0	0	Hck
ENSMUSG00000003299	62.9669	68.0528	59.8753	68.3021	37.8644	41.4119	36.8184	37.0032	Mrpl4
ENSMUSG00000003308	35.53	33.9157	36.4467	41.3329	23.6792	27.0854	25.8155	26.6865	Keap1
ENSMUSG00000003309	0	0	0	0	0	0	0	0	Ap1m2
ENSMUSG00000003316	43.9523	45.1415	46.0613	50.4222	34.2897	35.8266	38.2071	42.5392	Glg1
ENSMUSG00000003341	0.830823	0.7302	0.987538	1.2183	0.425608	0.180707	0.401655	0.114787	Atp8b3
ENSMUSG00000003344	34.6689	33.1092	28.5538	33.4161	22.7103	25.7686	20.1652	25.4957	Btbd2
ENSMUSG00000003345	123.976	117.532	118.563	125.675	142.798	151.751	133.43	140.031	Csnk1g2
ENSMUSG00000003346	227.381	207.999	217.62	223.181	532.657	534.703	454.711	482.941	Abhd17a
ENSMUSG00000003348	19.1532	20.491	18.5942	20.254	17.6301	18.5174	18.4995	17.0411	Mob3a
ENSMUSG00000003352	101.971	101.892	103.428	108.18	115.982	113.283	101.263	112.62	Cacnb3
ENSMUSG00000003354	0.517946	0.910432	1.64172	1.18879	4.03301	1.91513	2.40381	2.86239	Ccdc65
ENSMUSG00000003355	162.483	150.063	150.685	146.851	203.608	207.675	166.252	169.846	Fkbp11
ENSMUSG00000003360	95.402	94.368	90.8459	94.556	64.7536	67.3666	65.4842	63.2083	Ddx23
ENSMUSG00000003363	40.6208	39.8696	31.437	42.7745	87.5348	79.5164	69.9193	76.4123	Pld3
ENSMUSG00000003378	0.252559	0.166478	0.150099	0.193225	0.232882	0.53559	0.402922	0.261703	Grik5
ENSMUSG00000003379	0.223957	0.29525	0	0	0	0	0	0.185653	Cd79a
ENSMUSG00000003380	175.472	153.938	159.675	166.54	220.213	239.759	194.272	204.426	Rabac1
ENSMUSG00000003382	4.95462	4.81513	6.07794	5.83172	4.6467	5.11881	5.71179	6.26611	Etv3
ENSMUSG00000003402	146.78	142.588	133.005	149.613	140.952	143.638	122.569	140.341	Prkcsh
ENSMUSG00000003410	0	0	0	0	0	0	0	0	Elavl3
ENSMUSG00000003411	14.0745	18.5548	16.9494	20.7566	12.6364	13.2318	10.1526	11.3602	Rab3b
ENSMUSG00000003418	0	0	0	0	0	0	0	0.0352943	St8sia6
ENSMUSG00000003420	0.620944	1.02326	0.369035	0.950128	0.954277	2.12715	1.17074	1.80159	Fcgrt
ENSMUSG00000003421	61.1823	56.2306	61.5028	63.0357	55.5918	57.868	43.9446	51.201	Nosip
ENSMUSG00000003423	72.2073	80.073	76.6111	77.6128	60.7725	60.6077	54.2597	55.9739	Pih1d1
ENSMUSG00000003429	2196.62	2412.98	2138.81	2383.33	1974.82	1847.83	1933.05	1893.78	Rps11
ENSMUSG00000003435	74.7265	78.9607	70.4519	83.4608	93.6825	93.567	85.4543	88.0378	Supt5
ENSMUSG00000003436	0.114493	0	0	0	0	0.0747079	0	0	Dll3
ENSMUSG00000003437	34.8325	36.7867	31.8136	32.4584	33.6065	33.6903	32.2107	32.4941	Paf1
ENSMUSG00000003438	147.47	149.056	130.056	146.123	84.3012	81.4703	65.7331	70.1435	Timm50
ENSMUSG00000003444	54.5117	51.3797	54.4996	59.8293	67.3328	54.1851	58.9623	66.3042	Med29
ENSMUSG00000003452	0.965578	0.832919	1.19022	1.01234	0.762111	0.832287	1.12724	1.16606	Bicd1
ENSMUSG00000003458	63.4552	67.6383	55.1292	68.8333	78.419	86.1312	80.1965	96.6299	Ncstn
ENSMUSG00000003464	83.223	88.4038	80.1128	89.323	67.3012	66.917	69.8152	71.4704	Pex19
ENSMUSG00000003469	0	0.147828	0	0	0	0.146335	0	0	Phyhip
ENSMUSG00000003476	0	0	0	0	0	0	0	0.105766	Crhr2
ENSMUSG00000003477	0	0	0	0	0.250736	0.266147	0.236625	0	Inmt
ENSMUSG00000003484	0	0	0	0	0	0	0	0.14582	Cyp4f18
ENSMUSG00000003500	115.406	116.752	114.331	122.095	67.3502	70.714	67.2377	67.9114	Impdh1
ENSMUSG00000003505	0	0	0	0	0	0	0	0	Psg18
ENSMUSG00000003518	24.6019	24.6237	23.6922	25.4872	63.4071	64.3937	69.3399	66.6129	Dusp3
ENSMUSG00000003526	13.2936	11.1864	13.4478	12.2623	4.52064	5.35216	4.97726	6.4869	Prodh
ENSMUSG00000003527	38.1983	35.2506	39.4873	37.1945	35.8627	37.7647	29.4795	34.4477	Dgcr14
ENSMUSG00000003528	442.222	435.517	391.421	432.98	369.099	349.514	300.566	318.852	Slc25a1
ENSMUSG00000003531	33.7784	31.9932	30.1449	33.3698	29.4332	30.3862	25.5571	26.3699	Dgcr6
ENSMUSG00000003534	106.217	103.986	102.123	113.685	172.522	181.074	148.894	175.76	Ddr1
ENSMUSG00000003541	476.62	436.265	442.039	500.175	364.288	352.039	321.358	325.504	Ier3
ENSMUSG00000003545	1.62029	0.895776	1.05615	1.3596	1.54225	1.3642	1.5161	1.90643	Fosb
ENSMUSG00000003546	57.8975	58.7282	61.1349	63.3254	69.2818	79.2251	72.7199	78.6325	Klc4
ENSMUSG00000003549	33.7739	31.3888	35.0329	35.3886	38.6864	38.2581	38.3955	38.7789	Ercc1
ENSMUSG00000003555	0	0	0	0	0	0	0.0873961	0	Cyp17a1
ENSMUSG00000003559	1.67719	1.71973	1.32903	1.14059	0.687341	0.851184	1.18921	1.08137	As3mt
ENSMUSG00000003573	25.6112	23.7599	25.0302	23.2955	95.6297	96.8032	86.0654	95.0667	Homer3
ENSMUSG00000003575	6.94516	7.69414	7.0412	8.01493	9.47157	8.51137	7.38104	10.1357	Crtc1
ENSMUSG00000003581	20.6134	18.6951	16.3344	21.3631	30.0165	32.1475	31.2956	33.0848	Rnf215
ENSMUSG00000003585	6.7961	8.10038	4.75829	4.62967	2.86147	5.58871	4.64473	4.63046	Sec14l2
ENSMUSG00000003604	21.2056	18.9241	18.6909	18.6199	11.8725	11.1972	10.1066	10.8177	Aven
ENSMUSG00000003617	0.204666	0.224848	0.202726	0.28707	6.16487	5.36412	7.93532	8.62442	Cp
ENSMUSG00000003623	14.5929	17.1094	19.0516	18.028	29.4119	31.2586	38.5817	37.8773	Crot
ENSMUSG00000003644	80.4653	90.4205	74.6927	85.5997	18.6551	15.6513	12.4481	14.5476	Rps6ka1
ENSMUSG00000003657	0	0	0	0	0	0	0	0	Calb2
ENSMUSG00000003660	126.157	133.142	115.578	135.12	80.6051	81.2567	82.4601	87.2478	Snrnp200
ENSMUSG00000003662	57.4633	56.514	55.6853	56.0669	48.9395	49.2834	53.5866	50.8502	Ciao1
ENSMUSG00000003665	0	0	0	0	0.191951	0	0	0	Has1
ENSMUSG00000003680	33.6621	33.4113	33.0244	35.6819	28.1588	27.9355	23.5177	25.2383	Taf6l
ENSMUSG00000003721	15.9724	16.5978	22.7822	21.1333	23.6803	24.3387	28.5612	27.7272	Insig2
ENSMUSG00000003731	34.4781	32.0924	31.1253	35.6531	31.1809	30.8824	38.0907	35.9375	Kpna6
ENSMUSG00000003746	12.5827	12.575	12.6645	13.586	5.61408	7.54823	8.94794	9.33711	Man1a
ENSMUSG00000003752	7.28554	6.83729	6.23798	7.22722	7.66679	6.92939	5.12202	5.63	Itpkc
ENSMUSG00000003762	16.8819	16.1722	15.5531	18.0106	22.6946	24.6612	21.9596	21.7423	Coq8b
ENSMUSG00000003778	9.32916	9.38602	10.177	9.06268	5.999	5.64683	6.4091	6.20718	Brd8
ENSMUSG00000003779	88.0235	74.6808	76.8355	80.8259	14.3731	16.9953	19.3988	20.3798	Kif20a
ENSMUSG00000003808	80.2462	79.059	72.4772	81.2533	61.1757	56.5372	51.2253	54.6595	Farsa
ENSMUSG00000003809	51.5407	53.2648	48.0243	50.31	59.7251	52.6496	51.3461	47.7345	Gcdh
ENSMUSG00000003810	42.9384	45.1843	39.5719	47.3169	39.0421	40.7454	38.38	40.1232	Mast2
ENSMUSG00000003812	12.7156	11.0957	9.9321	11.7203	12.5066	11.2998	10.1166	10.089	Dnase2a
ENSMUSG00000003813	99.9051	95.9849	92.7121	103.365	63.049	72.4597	59.7209	67.9126	Rad23a
ENSMUSG00000003814	1399.04	1478.59	1288.95	1376.95	1283.77	1299.98	1196.34	1267.1	Calr
ENSMUSG00000003824	7.79287	7.65055	7.09492	9.26025	3.87316	3.89483	2.69329	2.3366	Syce2
ENSMUSG00000003847	10.9017	9.08203	11.8184	12.0354	10.1724	10.5659	14.4308	14.2033	Nfat5
ENSMUSG00000003848	59.2518	53.8033	54.1841	55.1427	31.993	28.4012	30.3553	28.5549	Nob1
ENSMUSG00000003849	56.1002	57.8928	61.6873	66.0686	12.9162	7.12924	11.0923	9.40552	Nqo1
ENSMUSG00000003863	8.84029	8.7136	7.21798	9.44983	3.91071	2.85723	2.63616	2.77379	Ppfia3
ENSMUSG00000003865	62.7537	64.1362	59.1219	63.4411	55.4562	56.5083	47.5918	57.1605	Gys1
ENSMUSG00000003868	192.275	199.525	179.627	193.213	86.5395	96.3338	80.4296	81.9317	Ruvbl2
ENSMUSG00000003872	1.11519	1.76424	1.32555	0.17064	0.822648	0.436605	0.646958	1.10935	Lin7b
ENSMUSG00000003873	249.284	250.028	248.316	253.765	326.594	324.375	290.917	312.889	Bax
ENSMUSG00000003882	0	0	0	0	0	0	0	0	Il7r
ENSMUSG00000003923	12.9405	13.958	14.5074	14.6255	14.1922	12.9535	16.8911	15.6032	Tfam
ENSMUSG00000003929	0.982997	1.10153	0.70105	1.2785	0.906413	0.577273	1.11202	1.26305	Zfp81
ENSMUSG00000003934	1.02515	1.62179	0.609261	1.0196	0.630189	0.802705	0.773138	0.424907	Efnb3
ENSMUSG00000003948	16.6752	18.3796	16.7879	21.4022	11.6511	12.8428	16.7574	18.6575	Mmd
ENSMUSG00000003949	0	0	0	0	0	0.0318691	0	0	Hlf
ENSMUSG00000003955	199.894	195.782	173.466	201.683	120.669	138.145	132.361	135.035	Fam162a
ENSMUSG00000003970	11326.4	11202.6	10507.2	10783.2	6245.26	6236.36	5454.56	5628.01	Rpl8
ENSMUSG00000003974	0	0.141089	0	0	0	0	0	0	Grm3
ENSMUSG00000003992	2.70521	3.35022	3.02061	2.50869	3.67868	3.2629	3.68565	3.80549	Ssbp2
ENSMUSG00000004018	4.35462	5.23053	5.98117	4.14596	3.21228	2.652	2.47011	2.00545	Fancl
ENSMUSG00000004031	0	0	0	0	0	0	0	0	Brinp2
ENSMUSG00000004032	52.8524	60.252	47.9509	61.5325	80.989	71.4723	71.0986	75.9843	Gstm5
ENSMUSG00000004035	4.89153	5.64258	5.32969	4.83387	15.0348	15.4269	15.1345	12.1647	Gstm7
ENSMUSG00000004038	0	0	0.295847	0	0	0.649634	0	0	Gstm3
ENSMUSG00000004040	22.3314	24.1572	21.5362	25.8896	21.0548	21.656	23.6054	24.9287	Stat3
ENSMUSG00000004043	2.24155	2.71387	2.93624	3.18489	2.6434	2.92527	2.73348	2.88205	Stat5a
ENSMUSG00000004044	478.133	460.881	441.379	498.596	193.375	190.54	177.32	188.525	Cavin1
ENSMUSG00000004054	73.5712	74.8089	70.8161	71.4588	65.8604	63.1863	54.5837	59.0664	Map3k11
ENSMUSG00000004056	57.8391	58.7568	56.6745	60.7049	51.1951	50.4601	48.3935	52.1191	Akt2
ENSMUSG00000004069	49.046	50.1436	50.0683	51.9458	44.6095	39.2961	44.2764	44.1837	Dnaja3
ENSMUSG00000004070	46.51	46.7628	52.134	45.8304	44.1531	50.2282	48.926	45.2656	Hmox2
ENSMUSG00000004071	17.7748	18.7913	17.4825	18.2477	36.1661	37.6107	39.1053	39.5905	Cdip1
ENSMUSG00000004085	10.5188	9.59712	8.99597	9.02897	11.7101	13.2877	14.6789	14.3821	Map3k20
ENSMUSG00000004096	101.776	99.1247	99.9883	93.4386	86.3133	90.6695	103.265	107.785	Cwc15
ENSMUSG00000004098	0	0	0.113924	0	0.0589188	0	0	0	Col5a3
ENSMUSG00000004099	65.9512	66.6524	64.6689	68.4268	22.7318	22.6858	23.6336	24.8972	Dnmt1
ENSMUSG00000004100	61.6917	54.6856	59.767	62.848	41.8812	43.6577	41.4153	41.885	Ppan
ENSMUSG00000004105	2.85505	2.94268	2.83827	3.17717	3.63779	5.08076	4.60752	4.6474	Angptl2
ENSMUSG00000004110	0	0	0	0	0	0	0	0	Cacna1e
ENSMUSG00000004113	0.0984628	0.0865378	0.195059	0.200882	0.121056	0.192744	0.114243	0.0816221	Cacna1b
ENSMUSG00000004127	5.64571	4.2608	5.00867	5.47744	3.16878	3.68388	5.57742	4.17139	Trmt10a
ENSMUSG00000004151	0.392667	0.388248	0.554246	0.262865	0	0	0.0142374	0	Etv1
ENSMUSG00000004187	3.42606	1.36869	3.45528	2.46231	3.9569	4.87753	3.61374	3.95889	Kifc2
ENSMUSG00000004207	369.235	369.039	341.494	380.565	1868.46	1956.76	1781.59	1989.98	Psap
ENSMUSG00000004221	50.6559	48.1631	53.1807	55.347	69.2539	67.9183	82.1156	78.0802	Ikbkg
ENSMUSG00000004231	29.8616	22.8252	21.8702	25.2923	25.3657	25.2714	19.1085	23.0539	Pax2
ENSMUSG00000004233	5.92685	7.09007	7.04481	8.1452	5.60003	6.15907	6.3673	7.00578	Wars2
ENSMUSG00000004263	2.41183	1.49628	1.34906	2.605	2.44195	1.7126	1.85185	2.46974	Atn1
ENSMUSG00000004264	278.124	283.932	249.947	267.641	191.957	189.725	170.258	176.935	Phb2
ENSMUSG00000004266	6.98728	6.90866	5.12158	4.63298	2.14763	3.41945	2.09432	2.22034	Ptpn6
ENSMUSG00000004267	0.208059	0.0914302	0.329739	0.212239	0.767397	0.316774	0.482805	0.229965	Eno2
ENSMUSG00000004268	100.033	100.115	94.9543	101.702	50.8402	46.7021	47.2432	44.5571	Emg1
ENSMUSG00000004270	171.64	169.281	175.413	185.554	128.775	135.908	132.533	142.035	Lpcat3
ENSMUSG00000004285	337.664	337.911	304.301	331.844	559.31	562.84	477.969	472.795	Atp6v1f
ENSMUSG00000004296	0	0	0	0	0	0	0	0	Il12b
ENSMUSG00000004317	21.1421	22.0499	20.524	23.1509	17.2354	19.4102	24.7948	26.1001	Clcn5
ENSMUSG00000004319	7.49294	6.42585	7.15685	7.72147	5.59314	5.3008	8.03951	8.6674	Clcn3
ENSMUSG00000004328	0	0	0	0	0	0	0	0	Hif3a
ENSMUSG00000004341	0	0	0	0	0	0	0	0	Gpx6
ENSMUSG00000004344	0	0	0	0	0	0	0	0	Gpx5
ENSMUSG00000004347	0	0	0	0	0	0	0.00943339	0	Pde1c
ENSMUSG00000004356	20.1242	19.1913	20.8398	19.3372	14.672	13.7575	15.3868	18.857	Utp20
ENSMUSG00000004359	0	0	0	0	0.104446	0	0	0	Spic
ENSMUSG00000004360	0.339489	0.298373	0.538035	0.173155	0.556516	0.7384	0.656494	0.891177	9330159F19Rik
ENSMUSG00000004364	22.6332	27.9842	27.0616	24.0271	15.3128	16.1665	24.1238	28.0876	Cul3
ENSMUSG00000004366	0	0	0	0	0	0	0	0	Sst
ENSMUSG00000004371	0	0	0.192771	0	0.199393	0.211648	0.0940855	0.134441	Il11
ENSMUSG00000004383	10.7187	10.3554	10.6495	11.5496	16.2966	17.138	17.112	18.7882	Large1
ENSMUSG00000004393	167.597	157.093	149.14	173.461	130.981	128.86	125.179	133.486	Ddx56
ENSMUSG00000004394	100.079	100.533	98.4776	108.776	127.279	119.461	122.723	115.874	Tmed4
ENSMUSG00000004415	0	0.0526149	0	0.030534	0	0	0	0	Col26a1
ENSMUSG00000004446	25.7368	27.5072	24.9102	27.6369	56.391	59.9768	72.0939	67.5858	Bid
ENSMUSG00000004451	29.5198	24.9556	27.2994	30.3323	35.3981	39.6899	40.2406	42.5222	Ralb
ENSMUSG00000004455	111.024	121.867	103.874	111.553	75.2209	71.014	75.5762	75.5239	Ppp1cc
ENSMUSG00000004460	71.5937	73.6463	70.2359	66.7318	52.4408	55.5981	55.5732	61.7727	Dnajb11
ENSMUSG00000004462	12.9218	10.0301	13.6367	12.4731	10.5417	10.8744	11.4196	10.6116	Tbccd1
ENSMUSG00000004473	0.109572	0	0	0.0838302	0.404142	0.571975	0.190698	0.272494	Clec11a
ENSMUSG00000004500	8.67689	7.20568	9.50149	9.56559	5.96391	8.73782	6.89661	6.51319	Zfp324
ENSMUSG00000004508	7.88255	7.95078	6.53972	8.62105	14.4393	13.7043	14.4246	13.1126	Gab2
ENSMUSG00000004530	61.4525	68.0168	58.8366	69.9288	57.7026	62.3066	58.0985	59.4788	Coro1c
ENSMUSG00000004535	19.1387	19.8922	18.4397	17.416	21.9241	22.8666	25.8059	25.3954	Tax1bp1
ENSMUSG00000004540	2.01999	1.43393	1.10816	2.02095	0.764149	1.41945	1.35214	0.257615	Psg17
ENSMUSG00000004542	0.101812	0	0	0	0	0.199299	0	0	Psg19
ENSMUSG00000004552	0	0	0	0	3.67008	6.04498	5.85217	5.97309	Ctse
ENSMUSG00000004558	23.534	24.6938	16.898	23.0759	15.2346	14.604	12.4268	10.5109	Ndrg2
ENSMUSG00000004561	7.15078	8.45189	9.18349	7.42021	6.3663	6.11401	7.29544	5.92774	Mettl17
ENSMUSG00000004562	31.1637	31.4563	27.239	31.0191	33.9411	37.6703	30.296	35.9061	Arhgef40
ENSMUSG00000004565	31.3251	27.8565	28.5553	32.229	31.1908	32.032	28.7327	29.5933	Pnpla6
ENSMUSG00000004567	20.5156	20.6691	19.7136	22.5029	34.675	37.9898	34.3271	39.3839	Mcoln1
ENSMUSG00000004568	31.0953	31.1041	29.7995	33.2762	48.0267	46.4386	42.1218	41.984	Arhgef18
ENSMUSG00000004591	12.9488	13.0621	13.7649	13.1444	8.28713	8.77994	11.4371	11.1332	Pkn2
ENSMUSG00000004609	0	0	0	0	0	0	0	0	Cd33
ENSMUSG00000004610	22.7069	23.6525	24.6575	27.8814	27.2277	29.9987	27.9722	25.5623	Etfb
ENSMUSG00000004612	0	0	0	0	0	0	0	0	Nkg7
ENSMUSG00000004626	85.1267	86.7806	74.5123	82.6552	123.951	132.798	112.424	117.265	Stxbp2
ENSMUSG00000004630	0	0	0	0	0	0	0	0	Pcp2
ENSMUSG00000004631	0.0307488	0	0	0.0235249	0.0378042	0.0601916	0.0178383	0.0254896	Sgce
ENSMUSG00000004633	27.5103	26.0535	24.0241	25.8581	20.3626	22.7132	19.8355	22.1535	Chn2
ENSMUSG00000004637	3.17549	2.32575	2.40194	2.11045	4.81114	4.75104	4.48455	4.99884	Wwox
ENSMUSG00000004642	15.3057	16.1423	16.2139	17.873	6.60267	5.46661	7.78884	6.4107	Slbp
ENSMUSG00000004651	0	0	0	0	0	0	0	0	Tyr
ENSMUSG00000004654	0	0	0	0	0	0.0610604	0.0542873	0	Ghrhr
ENSMUSG00000004655	2.36003	2.94756	1.7717	2.09068	0.305427	0.162099	0.216178	0.102968	Aqp1
ENSMUSG00000004661	3.64108	4.58441	3.98748	4.06896	1.86103	1.5216	1.51896	1.4922	Arid3b
ENSMUSG00000004665	249.372	225.932	248.165	264.158	596.386	593.053	597.449	591.022	Cnn2
ENSMUSG00000004667	277.91	277.603	269.611	270.964	257.535	272.806	228.861	231.492	Polr2e
ENSMUSG00000004668	0.0330654	0	0	0.0252973	0.0203262	0.0107877	0	0.05482	Abca13
ENSMUSG00000004677	42.3553	44.1313	42.5834	45.0602	72.2506	77.1457	67.9318	75.3462	Myo9b
ENSMUSG00000004698	0.0222507	0	0.0264477	0	0.136781	0.145188	0.167808	0.055335	Hdac9
ENSMUSG00000004707	0	0	0	0	0	0	0	0	Ly9
ENSMUSG00000004709	0	0	0	0	0	0	0	0	Cd244
ENSMUSG00000004730	0	0	0	0	0	0	0	0	Adgre1
ENSMUSG00000004748	3.00397	2.22763	2.45478	5.0274	1.15414	1.59259	0.65351	1.08945	Mtfp1
ENSMUSG00000004768	5.67146	4.88073	4.91549	4.30892	3.4864	3.46939	4.36407	4.79938	Rab23
ENSMUSG00000004771	57.4743	58.6608	58.8524	65.4988	77.9026	72.3009	100.154	92.7569	Rab11a
ENSMUSG00000004788	162.547	155.184	155.76	173.891	211.762	210.433	185.785	198.172	Eif2b2
ENSMUSG00000004789	100.53	103.551	98.5159	106.659	56.0701	53.0568	55.6275	59.255	Dlst
ENSMUSG00000004791	4.83333	5.33464	4.40897	3.35384	36.8979	36.0119	34.104	33.3577	Pgf
ENSMUSG00000004798	3.60318	2.66298	3.11479	3.29966	10.8735	11.5062	13.9671	13.1243	Ulk2
ENSMUSG00000004814	0	0	0	0	0.30979	0	0	0	Ccl24
ENSMUSG00000004815	5.90065	6.40272	6.25835	6.80632	9.20773	9.74404	9.69013	9.93335	Dgkq
ENSMUSG00000004821	0	0	0	0	0	0	0	0	Tmed11
ENSMUSG00000004837	0.363978	0	0	0.278468	0.223747	0.118749	0.211154	0	Grap
ENSMUSG00000004842	0	0	0	0.0641599	0	0	0.0486507	0	Pou1f1
ENSMUSG00000004843	80.245	76.5335	81.2429	82.1741	57.1864	59.1953	87.2345	85.7993	Chmp2b
ENSMUSG00000004846	60.2211	64.8268	59.5645	66.3477	58.1482	58.4711	55.2526	61.1743	Plod3
ENSMUSG00000004849	438.687	445.641	436.382	475.327	419.065	413.048	379.719	399.467	Ap1s1
ENSMUSG00000004864	0	0	0	0	2.38797	2.39391	1.62758	0.894497	Mapk13
ENSMUSG00000004865	25.7405	24.6594	26.2537	26.2663	24.5772	22.5343	27.4129	27.5066	Srpk1
ENSMUSG00000004872	2.10962	2.01636	2.50755	2.46136	1.49137	1.85834	1.7134	1.9674	Pax3
ENSMUSG00000004880	52.1568	47.0749	52.0563	53.5892	6.74107	9.7045	10.8944	11.2494	Lbr
ENSMUSG00000004885	0.493655	0	0	0	1.82078	0.483172	0.143192	0.204611	Crabp2
ENSMUSG00000004891	45.8232	46.7994	42.2555	40.8165	53.2111	57.2448	55.4092	63.0707	Nes
ENSMUSG00000004892	0	0.317554	0.0954369	0.184286	0.592291	0.209565	0.419217	0.266236	Bcan
ENSMUSG00000004894	0	0.181434	0	0.105292	0	0	0.0798397	0	Hapln2
ENSMUSG00000004895	132.916	125.426	125.651	132.613	104.165	118.276	106.87	110.956	Prcc
ENSMUSG00000004896	5.96838	6.5117	6.29914	7.12488	8.79277	8.93032	8.11882	8.06113	Rrnad1
ENSMUSG00000004897	938.484	905.578	887.222	954.703	452.704	460.667	415.564	446.652	Hdgf
ENSMUSG00000004902	0.170751	0.450214	0.20296	0	0.209931	0.111417	0	0.42464	Slc25a18
ENSMUSG00000004929	159.186	153.058	153.793	163.634	73.2731	74.4938	67.6526	77.4755	Thop1
ENSMUSG00000004931	77.1166	72.1927	79.3158	79.7313	65.2435	64.6857	52.5324	58.9662	Apba3
ENSMUSG00000004933	0.639258	0.842754	0.590986	0.92381	1.04792	0.926938	0.988942	0.706563	Matk
ENSMUSG00000004934	43.8018	43.309	36.7387	48.9834	38.0006	40.5667	36.9378	40.4097	Pias4
ENSMUSG00000004936	68.6099	62.7953	70.1137	79.1417	60.928	68.2517	84.9645	80.008	Map2k1
ENSMUSG00000004937	221.47	212.696	213.752	246.695	247.737	259.262	238.994	246.136	Sgta
ENSMUSG00000004939	0	0	0	0	0	0	0	0	Nmrk2
ENSMUSG00000004945	75.4926	79.3853	74.9531	74.4726	64.8611	66.4136	61.829	63.3169	Tmem242
ENSMUSG00000004947	13.0856	13.7643	14.4508	14.7686	10.3261	9.50741	9.5296	10.3475	Dtx2
ENSMUSG00000004948	0	0	0	0	0	0	0.143084	0.204456	Zp3
ENSMUSG00000004951	236.105	255.771	203.145	217.926	91.4422	103.258	78.0334	83.4313	Hspb1
ENSMUSG00000004952	12.9912	15.1152	14.8199	15.976	2.84067	2.56013	2.27615	2.99949	Rasa4
ENSMUSG00000004961	0.137103	0.180748	0.162965	0.209787	0	0.357845	0	0.227307	Syt5
ENSMUSG00000004980	176.832	188.759	178.729	158.266	68.2442	75.3814	101.32	94.8214	Hnrnpa2b1
ENSMUSG00000004988	0	0.659447	0.198189	0.382697	0	0	0.290189	0.276439	Fxyd4
ENSMUSG00000004994	13.3236	12.6148	15.6928	13.8075	13.1046	15.7278	17.2155	13.5549	Ccdc130
ENSMUSG00000004996	62.4099	58.2247	53.2072	54.4599	79.4267	80.0149	67.9004	72.8925	Mri1
ENSMUSG00000005034	11.4572	10.4455	13.6625	12.7498	13.4458	15.6314	17.9762	18.4709	Prkacb
ENSMUSG00000005043	11.2366	11.9873	11.0716	12.273	22.7219	22.5266	21.9578	23.4095	Sgsh
ENSMUSG00000005045	0.544808	0.179559	0.323786	0.234458	0.502362	0.422147	0.237045	0.310493	Chd5
ENSMUSG00000005054	494.6	547.89	497.201	528.687	1116.38	1152.51	1101.27	1004.83	Cstb
ENSMUSG00000005057	1.38828	1.67106	1.07618	2.07808	4.15575	2.79636	2.87136	2.55185	Sh2b2
ENSMUSG00000005069	39.0607	40.3668	37.674	45.8392	55.1455	52.7029	49.5934	58.7915	Pex5
ENSMUSG00000005078	16.485	12.7839	17.2893	15.7652	25.1854	23.7278	30.8702	31.4507	Jkamp
ENSMUSG00000005087	102.476	113.386	116.941	129.355	182.887	191.865	244.14	256.564	Cd44
ENSMUSG00000005089	0.0496925	0.163778	0.0590658	0.0190091	0.183284	0.081062	0.144141	0.12358	Slc1a2
ENSMUSG00000005102	13.8714	13.6144	12.795	14.3956	10.7598	11.2783	13.759	13.7116	Eif2ak4
ENSMUSG00000005103	128.41	134.289	120.118	141.809	153.502	153.629	164.156	164.139	Wdr1
ENSMUSG00000005107	2.8246	3.5545	3.28109	3.5362	11.2863	16.2526	13.8912	16.4969	Slc2a9
ENSMUSG00000005124	0.11827	0	0.210868	0.135726	0.0727036	0.115758	0.171529	0.294124	Wisp1
ENSMUSG00000005125	49.7897	54.4167	56.7106	67.4003	3.28585	6.4266	5.22563	6.23621	Ndrg1
ENSMUSG00000005131	0.368811	0	0.109595	0.0705415	0.566796	0.300816	0.588386	0.305731	4930550C14Rik
ENSMUSG00000005142	25.6133	24.816	23.6309	27.8698	45.9361	46.7432	43.1857	45.7342	Man2b1
ENSMUSG00000005148	41.7215	44.0022	37.4358	39.9357	17.6639	19.9367	22.6024	25.2241	Klf5
ENSMUSG00000005150	24.664	18.6238	23.9485	21.6159	11.6737	10.5023	11.0167	11.4226	Wdr83
ENSMUSG00000005161	306.086	312.409	299.348	317.092	689.632	658.229	599.553	617.972	Prdx2
ENSMUSG00000005198	105.829	101.777	85.6169	101.42	76.0689	67.9095	59.2249	73.3366	Polr2a
ENSMUSG00000005202	0	0	0	0	0.266387	0	0	0	Shbg
ENSMUSG00000005204	110.326	106.597	98.9929	109.495	113.66	120.645	113.257	106.947	Senp3
ENSMUSG00000005220	0	0	0	0	0	0.0788584	0.0701111	0	Corin
ENSMUSG00000005225	8.01208	7.92193	7.64084	8.01861	8.41873	7.56838	9.02586	7.91601	Plekha8
ENSMUSG00000005232	0	0	0	0	0	0	0	0	G6pc2
ENSMUSG00000005233	15.9673	19.1611	19.8308	19.8903	7.67625	5.81049	10.6882	8.06057	Spc25
ENSMUSG00000005237	0.283403	0.1437	0.388685	0.517038	0.428838	0.369846	0.29088	0.542148	Dnah2
ENSMUSG00000005251	45.4831	44.9441	48.0772	48.944	45.8721	50.1458	49.7553	50.1577	Ripk4
ENSMUSG00000005262	23.1033	19.0485	22.2731	20.8422	24.9811	27.7441	31.9138	28.0727	Ufd1
ENSMUSG00000005267	0.25653	0.281826	0.355738	0.359815	0.420522	0.334776	0.248035	0.425308	Zfp287
ENSMUSG00000005268	0	0	0	0	0	0	0.0246822	0	Prlr
ENSMUSG00000005299	32.3601	31.1156	28.0944	31.2252	23.2392	24.5793	22.9906	24.0503	Letm1
ENSMUSG00000005312	70.7268	63.7556	64.3492	70.8256	52.4464	55.8631	67.7115	74.285	Ubqln1
ENSMUSG00000005320	9.58097	8.86592	8.10314	8.1054	2.49179	2.16404	1.60333	2.67288	Fgfr4
ENSMUSG00000005338	0	0	0	0	0	0	0	0	Cadm3
ENSMUSG00000005339	0	0	0	0	0	0	0	0	Fcer1a
ENSMUSG00000005354	169.356	162.135	159.179	172.047	186.956	185.392	178.998	172.917	Txn2
ENSMUSG00000005355	0	0	0	0	0	0	0.0790727	0	Casp14
ENSMUSG00000005357	0	0	0	0	0	0	0	0	Slc1a6
ENSMUSG00000005360	0.0764451	0	0	0.0292428	0	0.0249406	0	0	Slc1a3
ENSMUSG00000005362	6.44947	5.17546	8.33262	7.04387	6.60778	6.40399	10.2214	10.4603	Crbn
ENSMUSG00000005364	167.854	173.997	169.789	163.475	196.942	181.293	216.729	217.986	Il5ra
ENSMUSG00000005370	44.029	41.1573	42.4873	44.4833	29.8007	32.333	38.6699	34.0186	Msh6
ENSMUSG00000005371	18.0319	21.6958	20.4972	17.4704	12.8757	12.7422	21.8353	21.4752	Fbxo11
ENSMUSG00000005373	0.0589212	0.155355	0	0.0450788	0	0.0768933	0.068364	0	Mlxipl
ENSMUSG00000005374	21.3522	19.9892	21.874	23.2643	2.75794	4.25564	4.36197	5.09655	Tbl2
ENSMUSG00000005378	66.302	61.4905	56.2425	61.3425	39.2174	38.798	35.7244	35.3897	Bud23
ENSMUSG00000005397	178.451	181.787	187.42	192.835	109.265	116.379	132.943	142.046	Nid1
ENSMUSG00000005410	218.681	222.793	211.946	235.141	26.6246	24.1019	25.221	25.4034	Mcm5
ENSMUSG00000005413	311.211	326.504	324.062	351.444	440.128	431.793	455.25	443.978	Hmox1
ENSMUSG00000005417	110.156	112.266	105.586	113.855	113.547	115.19	107.895	112.729	Mprip
ENSMUSG00000005442	43.7758	40.2431	41.0689	45.9568	52.3784	53.6534	40.9163	51.2402	Cic
ENSMUSG00000005447	140.155	123.725	141.005	150.949	110.243	109.339	98.8277	106.683	Pafah1b3
ENSMUSG00000005465	0.0933636	0	0	0.0714295	0	0.182762	0	0	Il27ra
ENSMUSG00000005469	163.153	170.135	154.799	161.347	126.578	137.438	124.095	136.987	Prkaca
ENSMUSG00000005470	95.3237	103.773	88.4205	93.5372	14.9284	12.3853	15.4646	12.8422	Asf1b
ENSMUSG00000005474	0	0	0	0	0	0.176989	0	0	Myl10
ENSMUSG00000005481	195.657	199.193	189.376	202.865	90.197	88.6365	89.7844	93.2961	Ddx39
ENSMUSG00000005483	76.9935	69.4141	70.09	72.0733	76.6295	77.6179	71.1943	77.1639	Dnajb1
ENSMUSG00000005493	0	0	0	0.0362068	0.0581839	0	0.0274547	0.0392307	Msh4
ENSMUSG00000005501	5.52502	5.03706	5.16226	4.75276	4.19056	5.11174	6.31478	6.53966	Usp40
ENSMUSG00000005503	0	0	0	0	0	0	0	0	Evx1
ENSMUSG00000005505	10.1873	12.745	10.6262	10.9752	9.45753	10.9206	12.1818	12.3227	Kbtbd4
ENSMUSG00000005506	46.3612	43.7004	52.856	52.7313	29.212	30.0495	42.5398	43.0436	Celf1
ENSMUSG00000005510	110.117	106.459	106.669	106.713	116.412	113.791	111.946	112.272	Ndufs3
ENSMUSG00000005514	186.727	194.709	179.218	200.661	180.785	190.254	155.404	188.896	Por
ENSMUSG00000005533	9.46406	10.914	8.40805	10.0507	8.19511	8.66075	8.96274	10.4068	Igf1r
ENSMUSG00000005534	5.88708	5.85214	6.0382	6.302	5.77865	6.69143	7.69814	8.36321	Insr
ENSMUSG00000005540	0	0	0.250877	0	0	0	0	0	Fcer2a
ENSMUSG00000005547	0	0	0	0	0	0	0.182634	0	Cyp2a5
ENSMUSG00000005553	0.0867604	0.228758	0.206251	0.0663776	0.106668	0.056612	0	0.143842	Atp4a
ENSMUSG00000005566	269.803	279.855	262.675	271.741	191.327	192.179	182.471	191.13	Trim28
ENSMUSG00000005575	219.429	237.265	205.2	239.69	189.781	182.204	162.716	174.095	Ube2m
ENSMUSG00000005580	3.57888	2.97988	3.20912	2.40183	3.01057	2.94979	2.73186	2.70652	Adcy9
ENSMUSG00000005583	0	0	0.0246806	0.0158859	0	0	0	0	Mef2c
ENSMUSG00000005609	14.9285	13.6582	14.8355	13.044	18.8554	19.1094	21.4382	21.7073	Ctr9
ENSMUSG00000005610	137.892	142.011	165.237	155.077	92.0666	98.4581	141.984	139.532	Eif4g2
ENSMUSG00000005611	0.382371	0.504092	0.227248	0.109702	0.293817	0.12475	0.0831844	0.316972	Mrvi1
ENSMUSG00000005615	24.9084	23.1134	23.4696	25.6548	33.9024	32.8021	41.5071	45.3413	Pcyt1a
ENSMUSG00000005621	13.2952	9.98257	11.4075	12.0916	9.25546	10.0828	10.8288	10.6928	Zfp592
ENSMUSG00000005625	354.079	361.547	349.871	368.513	329.029	353.043	324.668	321.551	Psmd4
ENSMUSG00000005628	0.190044	0.250541	0	0.290793	0	0	0	0	Tmod4
ENSMUSG00000005640	0.0571064	0.301141	0.203634	0.0873805	0.140419	0	0	0.0473391	Insrr
ENSMUSG00000005649	0	0	0	0	0	0	0	0	Cabp5
ENSMUSG00000005656	55.6178	53.6648	67.7907	61.787	61.8227	63.2787	80.1904	83.3683	Snx6
ENSMUSG00000005667	141.022	136.443	139.259	153.568	59.1355	50.9854	59.6618	54.6887	Mthfd2
ENSMUSG00000005672	0	0	0	0	0	0	0	0	Kit
ENSMUSG00000005674	11.883	12.0635	13.8978	12.6403	6.5626	7.29766	6.89369	6.68996	Tomm40l
ENSMUSG00000005677	0	0	0.175739	0.0565578	0	0	0.0428863	0.0612813	Nr1i3
ENSMUSG00000005681	3.64588	2.40324	5.77811	3.71912	5.97658	9.11937	4.58268	3.0223	Apoa2
ENSMUSG00000005682	13.2109	13.7097	13.0933	14.9399	6.77154	5.8306	6.85966	6.73685	Pan2
ENSMUSG00000005683	310.496	324.923	325.842	347.103	240.749	231.339	248.196	255.143	Cs
ENSMUSG00000005686	0.0579893	0.305797	0.137855	0.0443658	2.21015	2.76221	2.42218	2.45162	Ampd3
ENSMUSG00000005687	42.8137	44.0958	40.6409	42.3091	43.5904	44.669	46.9153	44.4254	Bcas2
ENSMUSG00000005696	0	0	0	0	0	0	0.0343869	0	Sh2d1a
ENSMUSG00000005698	23.7008	23.6333	22.4254	22.3449	13.0424	12.1354	14.3728	16.8086	Ctcf
ENSMUSG00000005699	23.1013	22.8414	20.5941	26.0377	16.2297	10.9016	10.171	12.3108	Pard6a
ENSMUSG00000005705	0.322118	0	0	0	0	0.210185	0	0	Agrp
ENSMUSG00000005716	0	0	0	0	0	0	0	0	Pvalb
ENSMUSG00000005718	19.149	16.4905	17.9886	15.8318	3.79724	4.93751	4.65859	5.63266	Tfap4
ENSMUSG00000005732	245.023	254.338	227.219	221.175	139.425	139.815	145.1	127.942	Ranbp1
ENSMUSG00000005763	0	0	0	0	0	0	0.0355226	0	Cd247
ENSMUSG00000005774	5.10502	5.39974	4.23346	4.26901	4.96273	5.46141	5.33773	5.51128	Rfx5
ENSMUSG00000005779	847.793	849.555	830.779	877.536	592	616.381	590.119	589.517	Psmb4
ENSMUSG00000005800	0	0	0	0	0	0	0	0	Mmp8
ENSMUSG00000005802	40.4162	40.0988	50.9406	50.1843	16.7584	18.138	28.9371	29.4575	Slc30a4
ENSMUSG00000005803	96.5175	90.2702	84.333	93.6479	124.656	115.739	122.785	116.703	Sqor
ENSMUSG00000005804	27.6176	29.4583	31.9317	34.8314	32.3083	28.014	37.2385	33.7166	Bloc1s6
ENSMUSG00000005813	42.1867	42.4648	43.7169	44.7223	32.2662	33.4889	40.9699	36.9034	Metap1
ENSMUSG00000005823	107.782	103.079	100.343	115.707	139.982	150.109	137.434	137.12	Gpr108
ENSMUSG00000005824	0	0	0	0.134291	0	0.114533	0	0	Tnfsf14
ENSMUSG00000005836	23.4973	23.0309	23.1936	19.8529	35.169	39.6637	42.554	40.0578	Gata6
ENSMUSG00000005846	116.909	103.449	108.558	83.3628	84.2154	74.4929	107.728	93.9188	Rsl1d1
ENSMUSG00000005864	0	0	0	0	0	0.068794	0.122326	0	Cnga2
ENSMUSG00000005871	5.24061	5.2704	4.53028	5.40401	4.15109	4.78466	5.34746	6.19875	Apc
ENSMUSG00000005873	102.267	95.4302	97.433	110.676	116.167	124.999	120.226	127.584	Reep5
ENSMUSG00000005881	306.768	316.398	289.109	312.381	374.319	369.619	319.427	360.916	Ergic3
ENSMUSG00000005882	27.75	27.6869	28.2999	26.5177	28.0772	25.4698	26.7789	26.4946	Uqcc1
ENSMUSG00000005883	0.49932	0.767981	0.989176	0.254676	0.409261	0.217207	0.434506	0.96581	Spo11
ENSMUSG00000005886	4.35992	4.53776	5.38069	5.3466	4.00101	4.81862	5.27648	6.05252	Ncoa2
ENSMUSG00000005891	0	0	0	0	0	0	0.216096	0	Prl4a1
ENSMUSG00000005892	0	0	0	0	0	0	0	0	Trh
ENSMUSG00000005893	3.18987	2.90915	3.79156	3.19266	2.76675	2.87977	3.61235	3.04274	Nr2c2
ENSMUSG00000005897	9.2785	8.59051	10.1868	11.5421	10.4496	12.1086	13.5185	12.8584	Nr2c1
ENSMUSG00000005899	20.5449	21.3017	19.3363	21.0602	10.1126	9.85155	8.92844	9.81858	Smpd4
ENSMUSG00000005907	3.59201	3.44775	2.88383	2.84456	3.40901	3.49517	3.98488	3.709	Pex1
ENSMUSG00000005917	0.722182	1.19009	0.500736	1.28921	0.443945	0.431961	0.488786	0.648551	Otx1
ENSMUSG00000005936	43.6664	48.922	43.223	47.4322	47.2729	46.3372	48.9353	55.9029	Kctd20
ENSMUSG00000005947	0.142461	0.281715	0.253999	0.217984	0.0875744	0	0.123969	0.0590473	Itgae
ENSMUSG00000005949	17.5133	16.6185	16.2417	18.4051	22.4783	23.9226	26.349	25.3665	Ctns
ENSMUSG00000005950	0.272489	0.179616	0.80972	0.312709	1.50756	0.889009	0.711357	0.677651	P2rx5
ENSMUSG00000005951	2.95151	3.1705	3.24837	3.67988	10.6174	10.2001	9.44914	12.0522	Shpk
ENSMUSG00000005952	0	0	0	0.0678202	0	0	0	0.0734843	Trpv1
ENSMUSG00000005958	2.8018	2.12046	1.23344	1.90539	3.63606	4.40122	3.76252	4.12905	Ephb3
ENSMUSG00000005968	127.193	139.253	126.797	135.195	311.47	332.526	330.561	346.776	Tuft1
ENSMUSG00000005973	2.85875	1.34599	0.970853	2.18714	1.88288	2.06522	2.5469	3.21616	Rcn1
ENSMUSG00000005980	2.11681	1.81393	3.27092	1.78145	1.17113	0.621556	1.47363	1.31607	Dnase1
ENSMUSG00000005981	155.607	159.499	148.932	170.862	124.735	131.325	129.045	130.044	Trap1
ENSMUSG00000005982	17.2775	17.9288	17.5882	17.5374	15.1428	16.6316	16.4242	15.0315	Naa60
ENSMUSG00000005983	4.0447	4.39911	2.52401	3.636	2.48638	3.03508	2.75708	3.01762	1700037C18Rik
ENSMUSG00000005986	6.10165	6.29531	5.51827	5.683	14.188	13.6752	10.5423	12.5352	Ankrd13d
ENSMUSG00000005994	0	0	0	0	0.141859	0	0	0	Tyrp1
ENSMUSG00000006005	16.2282	17.7465	15.4093	15.1272	10.9315	9.77766	11.218	12.8341	Tpr
ENSMUSG00000006007	0.194809	0	0	0.0745213	0	0	0	0	Pdc
ENSMUSG00000006010	7.16281	9.54788	7.94631	7.30672	5.77305	8.56863	10.1576	7.91695	BC003331
ENSMUSG00000006014	0	0	0	0.0583286	0.187466	0.149241	0	0	Prg4
ENSMUSG00000006019	31.381	33.1339	35.4437	35.4154	24.0916	22.7001	21.7473	22.8356	Dhx34
ENSMUSG00000006021	19.6311	21.1163	18.9226	18.6805	19.5726	15.4861	13.8816	13.2779	Kptn
ENSMUSG00000006024	100.495	112.487	101.523	116.449	224.325	223.659	201.65	218.197	Napa
ENSMUSG00000006050	46.8142	50.2366	45.4596	49.9932	64.3221	66.8208	60.9041	63.235	Sra1
ENSMUSG00000006056	0.402598	0.265379	0.239269	0.308015	0	0	0.467119	0.667479	Calcoco2
ENSMUSG00000006057	160.296	159.916	152.789	172.597	106.338	117.816	99.1975	98.5173	Atp5g1
ENSMUSG00000006058	89.1033	93.0421	87.0756	93.5357	68.6364	72.1391	67.9556	80.1282	Snf8
ENSMUSG00000006095	154.328	151.249	164.61	149.926	162.196	165.373	148.998	154.381	Tbcb
ENSMUSG00000006127	11.6212	10.8146	12.5268	12.2034	18.2799	17.5449	17.6808	22.2422	Inpp5k
ENSMUSG00000006134	25.9322	26.9488	27.1087	28.8227	28.0399	28.6058	34.3513	35.8514	Crkl
ENSMUSG00000006143	48.0819	53.8137	63.4024	66.4829	17.8575	26.3083	37.0464	31.762	Upk3bl
ENSMUSG00000006154	0.21624	0.142538	0.192771	0.0413595	0.132928	0.282197	0.188171	0.448137	Eps8l1
ENSMUSG00000006169	34.6224	32.1427	34.3967	30.4061	34.423	37.8874	45.6217	46.2249	Clint1
ENSMUSG00000006179	2.41824	2.0568	1.76172	2.26788	0.191814	0.254503	0.316782	0.323327	Prss16
ENSMUSG00000006191	1.27473	1.64691	1.81822	1.32635	1.22244	0.998129	1.00573	0.97217	Cdkal1
ENSMUSG00000006200	0	0	0	0.247174	0	0	0	0	Rhox6
ENSMUSG00000006204	0	0.0501842	0	0.0582469	0.046801	0.0496775	0.044167	0.0315557	5430419D17Rik
ENSMUSG00000006205	82.0582	90.5483	75.712	77.7814	171.257	185.48	164.709	174.944	Htra1
ENSMUSG00000006215	24.7444	22.1913	19.4078	22.9878	19.3501	17.7386	15.5268	15.9074	Zbtb17
ENSMUSG00000006216	0	0	0	0	0	0	0.0717317	0	Clcnkb
ENSMUSG00000006218	5.00958	1.50097	5.68386	4.70373	3.9194	2.67447	1.58521	2.4539	Fam131c
ENSMUSG00000006219	33.9704	35.8081	30.8927	37.6962	74.979	74.8102	81.2074	90.671	Fblim1
ENSMUSG00000006221	0.117842	0	0	0.270473	0	0	0	0	Hspb7
ENSMUSG00000006235	1.31244	1.51395	1.56	1.63167	1.00849	0.85638	0.0951734	0.271992	Epor
ENSMUSG00000006241	5.97904	6.10882	4.97479	3.31642	6.06454	8.09535	7.80439	7.43461	Ccdc159
ENSMUSG00000006262	4.0156	4.12066	5.46966	5.87872	4.51002	5.33958	9.82199	9.32062	Mob1b
ENSMUSG00000006269	0	0	0	0.0569838	0	0	0	0	Atp6v1b1
ENSMUSG00000006270	0	0	0	0	0	0	0	0	Vax1
ENSMUSG00000006273	62.1857	74.359	66.1658	74.2115	94.5283	96.5654	97.4511	100.295	Atp6v1b2
ENSMUSG00000006276	28.6165	32.9385	27.1079	31.0807	29.5868	29.6675	27.7812	30.7062	Eps15l1
ENSMUSG00000006281	9.17394	8.99204	7.37769	8.50592	8.42776	7.69957	9.25924	9.24458	Tep1
ENSMUSG00000006288	15.0911	18.7311	16.6019	16.1518	19.9355	20.4799	18.2548	17.5007	Ttc5
ENSMUSG00000006289	12.568	11.8598	10.5357	13.2591	9.02712	8.76186	9.13306	8.71859	Osgep
ENSMUSG00000006299	165.795	164.458	152.989	161.714	173.906	168.647	148.462	153.943	Aamp
ENSMUSG00000006301	27.7356	24.5351	26.5331	26.9584	51.3713	49.6174	50.6784	55.5137	Tmbim1
ENSMUSG00000006304	398.693	393.15	382.895	392.336	449.722	433.69	492.385	487.904	Arpc2
ENSMUSG00000006307	23.667	23.2663	23.5236	22.4775	14.7996	16.0864	15.5251	17.8996	Kmt2b
ENSMUSG00000006310	4.01479	2.37265	2.63288	3.28342	2.04249	3.1617	2.73067	3.55764	Zbtb32
ENSMUSG00000006311	0	0	0	0	0	0	0	0	Etv2
ENSMUSG00000006313	0.688893	0.90819	0.818837	0.702734	1.41161	0.749182	1.86502	1.14214	Upk1a
ENSMUSG00000006315	281.116	285.884	299.612	322.16	321.448	309.803	293.483	316.957	Tmem147
ENSMUSG00000006333	1607.21	1549.29	1500.98	1553.9	1291.66	1290	1198.25	1138.51	Rps9
ENSMUSG00000006335	43.7429	34.3857	32.2944	36.5843	29.7293	31.2019	28.2137	24.7748	Tfpt
ENSMUSG00000006342	0.189989	0.250468	0	0.0726772	0.116791	0	0.110218	0.236241	Susd2
ENSMUSG00000006344	0	0	0	0	0	0	0	0	Ggt5
ENSMUSG00000006345	0	0	0	0.0731886	0	0	0.0554969	0.079301	Ggt1
ENSMUSG00000006356	134.626	129.115	110.869	138.56	380.727	413.46	355.963	403.36	Crip2
ENSMUSG00000006360	56.3879	56.7912	54.606	52.2286	23.4021	24.3735	18.5149	19.3381	Crip1
ENSMUSG00000006362	3.78021	3.64776	3.47416	4.59161	2.77897	2.54291	1.96693	2.48754	Cbfa2t3
ENSMUSG00000006369	1.34467	1.08333	1.50951	1.54314	0.551069	0.341214	0.606731	0.866974	Fbln1
ENSMUSG00000006373	76.4368	79.9202	98.1649	88.9961	165.267	183.909	248.832	253.599	Pgrmc1
ENSMUSG00000006378	263.551	249.501	265.973	284.709	27.565	25.6735	27.0975	25.9654	Gcat
ENSMUSG00000006386	0	0	0	0	0.170279	0.0451862	0	0	Tek
ENSMUSG00000006389	0	0	0	0	0	0	0	0	Mpl
ENSMUSG00000006390	112.28	106.677	108.702	111.819	92.4211	91.931	87.9835	88.5115	Elovl1
ENSMUSG00000006392	44.5803	46.5872	39.4189	41.5938	26.3353	27.4572	27.2501	30.7361	Med8
ENSMUSG00000006395	7.53354	9.54223	4.56507	6.10271	25.9703	27.6629	21.1666	18.7351	Hyi
ENSMUSG00000006398	300.802	298.224	294.006	289.338	47.248	46.7324	43.9808	51.985	Cdc20
ENSMUSG00000006403	0.407034	0.447172	0.0806353	0.467113	0.33362	0.796781	0.472266	0.506125	Adamts4
ENSMUSG00000006411	0	0	0	0.133287	0.642571	0.227355	0.252669	0.505465	Nectin4
ENSMUSG00000006412	51.2117	58.6305	57.0671	59.1573	65.2406	65.623	72.1236	63.9582	Pfdn2
ENSMUSG00000006418	69.9088	71.5256	73.5031	76.1733	90.2531	79.8758	91.8296	96.9626	Rnf114
ENSMUSG00000006423	5.09853	5.44677	6.21698	5.58207	6.26841	6.22348	10.9898	8.96309	C330007P06Rik
ENSMUSG00000006435	0.221926	0.292573	0.0879292	0.226385	0.636646	1.25501	0.858308	1.10381	Neurl1a
ENSMUSG00000006442	247.739	250.736	220.973	230.755	145.267	138.084	125.963	127.043	Srm
ENSMUSG00000006445	307.666	308.139	280.976	314.061	482.032	482.686	414.159	453.488	Epha2
ENSMUSG00000006456	52.9934	56.8805	59.2199	68.7644	24.7274	20.7472	24.2072	25.8735	Rbm14
ENSMUSG00000006457	0.45101	0	0.268041	0.25879	0.138624	0.0735721	0.196234	0.373871	Actn3
ENSMUSG00000006462	0	0.0721293	0.0650328	0.167435	0.8072	0.678309	0.793511	0.680321	A530013C23Rik
ENSMUSG00000006463	8.95215	7.22866	6.91649	10.5303	19.3985	19.4955	22.2018	22.9124	Zdhhc24
ENSMUSG00000006464	1.87095	2.77485	2.57134	3.44432	1.29389	1.22081	1.28891	1.30862	Bbs1
ENSMUSG00000006469	0	0	0	0	0	0.0902958	0	0.229428	Slc34a3
ENSMUSG00000006471	4.5297	3.53875	3.39	4.49235	6.25659	5.47346	6.3911	6.95362	Ndor1
ENSMUSG00000006476	32.9238	34.8818	34.2226	39.0072	55.8011	56.7084	45.9717	52.4307	Nsmf
ENSMUSG00000006488	0	0	0	0	0	0	0	0	Prl7a1
ENSMUSG00000006490	0	0	0	0.265017	0.425879	0	0	0.28715	Prl8a9
ENSMUSG00000006494	21.0155	21.7882	21.3897	21.1488	5.00248	6.95219	7.27609	6.43292	Pdk1
ENSMUSG00000006498	365.614	370.644	368.708	404.911	256.026	262.733	253.239	275.632	Ptbp1
ENSMUSG00000006517	413.368	401.485	366.366	414.286	141.351	159.201	135.229	158.02	Mvd
ENSMUSG00000006519	32.3479	40.5751	36.5831	34.1191	111.589	122.955	111.321	116.113	Cyba
ENSMUSG00000006522	0	0	0	0	0	0	0	0	Itih3
ENSMUSG00000006526	11.7446	12.3275	10.3144	10.4162	10.0249	10.9339	9.20027	9.9219	Tmem110
ENSMUSG00000006527	2.38014	2.78917	2.29022	2.37015	2.13664	2.48983	2.89309	2.9126	Sfmbt1
ENSMUSG00000006529	0	0	0	0	0	0	0	0	Itih1
ENSMUSG00000006538	0.107056	0	0	0.0819049	0.13162	0.0698548	0.0621063	0	Ihh
ENSMUSG00000006542	0	0	0	0	0	0	0	0	Prkag3
ENSMUSG00000006546	0	0	0	0	0	0	0	0	Cryba2
ENSMUSG00000006567	1.60519	1.58713	1.66948	1.65024	0.185017	0.425508	0.43651	0.166331	Atp7b
ENSMUSG00000006570	0	0	0	0	0	0	0	0	Defb2
ENSMUSG00000006574	0	0	0	0	0	0.0435325	0.0774075	0	Slc4a1
ENSMUSG00000006575	14.0907	13.6031	10.4184	14.1758	10.0942	8.25318	8.75375	8.73754	Rundc3a
ENSMUSG00000006576	0.037947	0.0500267	0.0902095	0.14516	1.25966	0.866626	1.12272	0.880786	Slc4a3
ENSMUSG00000006585	105.79	108.504	109.316	114.885	22.1031	21.902	19.2917	19.8995	Cdt1
ENSMUSG00000006586	0	0	0	0	0	0	0	0	Runx1t1
ENSMUSG00000006587	10.623	8.71985	10.7208	14.7212	18.7282	18.7022	17.6742	18.609	Snai3
ENSMUSG00000006589	866.175	879.537	840.314	872.448	902.465	931.828	781.815	801.605	Aprt
ENSMUSG00000006599	25.3696	28.3999	28.8552	20.7481	25.6786	24.9736	30.2601	32.5429	Gtf2h1
ENSMUSG00000006611	7.30808	9.39361	9.44665	9.64479	3.48167	3.45723	3.17973	2.72616	Hfe
ENSMUSG00000006638	0.185612	0.489396	0.441247	0.710029	0.684604	0.121114	0.430717	0	Abhd1
ENSMUSG00000006641	37.4463	34.9231	29.252	35.2169	21.7125	21.3931	19.2098	19.994	Slc5a6
ENSMUSG00000006642	2.85399	3.44896	2.26155	3.4572	0.48734	0.879397	0.919825	0.722899	Tcf23
ENSMUSG00000006649	0	0.129964	0.292942	0.0377109	0.0606009	0.0964883	0.0857855	0.0408604	Nphs1
ENSMUSG00000006651	1.9468	1.42585	0.642784	1.57218	8.51024	7.4807	5.70974	7.26223	Aplp1
ENSMUSG00000006673	20.6877	23.0356	22.1408	22.1648	20.3173	21.8081	24.7443	29.0378	Qrich1
ENSMUSG00000006675	0.25165	0.331758	0.697941	0.0641764	0.103131	0.164204	0.389306	0.208609	P4htm
ENSMUSG00000006676	49.3533	47.913	48.2068	51.3602	81.0553	78.4847	69.0537	77.5257	Usp19
ENSMUSG00000006678	4.96142	5.27169	4.84105	5.32548	1.32011	1.1355	1.43913	1.44256	Pola1
ENSMUSG00000006699	190.877	194.639	221.651	226.331	216.009	209.974	285.418	295.667	Cdc42
ENSMUSG00000006705	8.38017	9.17533	8.83537	9.16432	4.30748	4.32508	4.61439	5.29845	Pknox1
ENSMUSG00000006711	0	0	0.0735132	0	0.0760383	0.0807117	0.107638	0.153807	D130043K22Rik
ENSMUSG00000006715	46.3288	47.5693	42.8892	44.817	14.5136	16.1323	17.7025	14.9557	Gmnn
ENSMUSG00000006717	58.7701	45.0994	53.6951	57.0428	121.324	117.047	127.472	102.527	Acot13
ENSMUSG00000006720	1.76482	0.979628	1.54568	0.852762	1.02778	0.848519	1.45491	1.61697	Zfp184
ENSMUSG00000006724	0.38031	0	0.150682	0.193975	0	0	0	0	Cyp27b1
ENSMUSG00000006728	603.299	595.684	575.994	613.166	447.976	447.658	406.45	428.847	Cdk4
ENSMUSG00000006731	91.2598	82.449	75.2355	87.0943	112.432	121.5	96.2941	112.459	B4galnt1
ENSMUSG00000006732	41.1951	43.5063	46.2972	46.2022	12.5584	16.1867	16.475	14.0505	Mettl1
ENSMUSG00000006736	138.081	141.432	122.565	147.42	186.046	159.712	173.849	183.908	Tspan31
ENSMUSG00000006740	18.3561	18.6731	18.4094	17.7234	22.2967	28.5618	33.0475	32.0425	Kif5b
ENSMUSG00000006763	8.92495	9.79616	9.12037	8.55842	2.73079	2.66147	2.34282	2.24297	Saal1
ENSMUSG00000006764	0	0	0	0	0.278693	0	0.065752	0.281864	Tph2
ENSMUSG00000006777	40.0324	37.6579	38.166	35.5726	45.6292	38.7741	34.836	39.9262	Krt23
ENSMUSG00000006782	22.0586	26.4798	28.3511	25.3831	20.3952	21.0051	20.0276	20.2184	Cnp
ENSMUSG00000006784	0.212335	0.279928	0.126194	0.162451	0.522112	0.519565	0.369546	0.48405	Ttc25
ENSMUSG00000006800	2.72338	1.90507	2.18008	2.46627	48.7208	47.726	45.9143	50.0816	Sulf2
ENSMUSG00000006818	53.3319	49.0476	46.5549	52.8801	37.7678	34.9109	44.8498	37.2781	Sod2
ENSMUSG00000006850	34.6599	27.7	29.8843	36.9592	8.83166	10.7806	9.68899	10.7186	Tmco6
ENSMUSG00000006906	5.10146	5.28131	6.06373	6.77632	6.92615	7.63775	8.53357	8.74325	Stambp
ENSMUSG00000006920	14.3417	15.3222	14.2839	17.8846	11.1079	13.7366	14.1212	12.6886	Ezh1
ENSMUSG00000006930	9.9642	10.2804	11.2258	12.595	5.11326	6.44519	5.73027	8.54726	Hap1
ENSMUSG00000006931	1.64801	1.18507	1.06847	1.6047	1.84196	2.73723	1.99904	1.86292	P3h4
ENSMUSG00000006932	433.399	409.631	406.307	446.642	471.338	489.235	592.182	571.313	Ctnnb1
ENSMUSG00000006941	55.3995	61.9458	60.3331	63.4656	44.2188	40.5017	38.1965	40.6345	Eif1b
ENSMUSG00000006948	0	0	0	0	0	0	0	0	Klk4
ENSMUSG00000006958	1.6768	2.21058	1.32873	2.22364	0.89334	0.765891	0.518808	0.463336	Chrd
ENSMUSG00000006998	434.347	421.231	414.27	461.394	348.125	311.309	339.549	346.393	Psmd2
ENSMUSG00000007021	1.41804	0.415431	0.561838	0.361631	0.968562	0.719663	0.0914051	0.783667	Syngr3
ENSMUSG00000007029	314.96	305.682	298.154	322.653	135.705	136.87	119.426	132.113	Vars
ENSMUSG00000007030	0.151313	0.0997402	0	0.0578823	0.186032	0.592398	0.307234	0.250866	Vwa7
ENSMUSG00000007033	0.264002	0.696083	0	0.908906	0.162289	0.0861317	0	0.328272	Hspa1l
ENSMUSG00000007034	2.62135	2.48818	2.74191	1.28353	0.257827	0.273673	0.425803	0.347681	Slc44a4
ENSMUSG00000007035	3.24771	3.58094	3.86031	3.70449	0.725983	1.1559	0.890662	1.86009	Msh5
ENSMUSG00000007036	36.2787	36.2045	38.1833	40.5481	38.6227	39.2773	40.094	39.3143	Abhd16a
ENSMUSG00000007038	471.146	459.219	484.898	498.691	157.871	174.361	155.02	165.935	Neu1
ENSMUSG00000007039	58.1738	60.4897	58.1905	64.2529	24.6801	28.2019	23.7665	21.7348	Ddah2
ENSMUSG00000007041	956.97	1005.27	940.426	982.071	962.471	1007.66	933.978	969.214	Clic1
ENSMUSG00000007050	83.1293	88.7108	73.2152	73.5791	43.7834	41.0028	43.0609	36.3865	Lsm2
ENSMUSG00000007080	19.9409	19.4275	20.1574	19.5064	4.34969	4.61703	5.05478	4.75064	Pole
ENSMUSG00000007097	1.43727	1.95592	1.92881	2.0928	3.87612	2.45046	2.5283	2.61349	Atp1a2
ENSMUSG00000007107	0	0	0	0.0680791	0	0.0580632	0	0.0737649	Atp1a4
ENSMUSG00000007122	0.501752	0	0	0.127958	0.205627	0.218265	0.0970271	0.277289	Casq1
ENSMUSG00000007207	8.56767	10.6496	9.31087	9.45771	13.3927	14.5353	12.7099	13.5958	Stx1a
ENSMUSG00000007209	0	0	0	0	0	0	0	0	Ceacam9
ENSMUSG00000007216	5.68959	7.39941	5.39196	8.11762	8.12944	7.67587	7.04745	7.01096	Zfp775
ENSMUSG00000007279	0	0	0	0	0	0	0	0	Scube2
ENSMUSG00000007338	105.168	107.42	110.816	110.761	96.2175	87.0464	80.7988	83.882	Mrpl49
ENSMUSG00000007379	5.94754	4.82995	6.33419	6.51599	4.73833	4.22234	5.9346	7.77015	Dennd2c
ENSMUSG00000007411	17.2236	17.2515	17.0736	18.1701	17.0811	18.8114	21.9939	21.5839	Mark3
ENSMUSG00000007415	68.3457	64.6095	70.6292	65.3464	63.7188	59.0019	65.6736	67.7537	Gatad1
ENSMUSG00000007440	0	0	0	0	0	0.0397308	0.0353237	0	Pcdha11
ENSMUSG00000007457	0	0	0	0	0	0	0	0	2310003L06Rik
ENSMUSG00000007458	81.3026	87.9959	81.4776	81.0602	82.4484	76.6912	86.161	79.5271	M6pr
ENSMUSG00000007476	6.05953	6.98991	5.49192	5.67905	5.68056	5.38719	5.88816	5.02313	Lrrc8a
ENSMUSG00000007480	0	0	0.333783	0	0	0	0.162909	0	Mc5r
ENSMUSG00000007564	419.799	453.122	412.104	449.141	422.812	430.693	388.864	418.768	Ppp2r1a
ENSMUSG00000007570	25.3213	22.9753	25.2234	28.4705	17.5192	15.6528	12.0729	16.9113	Fance
ENSMUSG00000007589	19.2294	23.0858	19.165	21.7391	6.9869	8.40805	7.47539	7.88809	Tinf2
ENSMUSG00000007591	0.760177	0	0.903566	0.581587	0.700952	0.372017	0.441002	0.15754	Tssk4
ENSMUSG00000007594	4.07467	4.71399	4.34904	5.28049	5.31633	5.86012	3.90757	5.30789	Hapln4
ENSMUSG00000007603	76.7945	76.771	75.2807	73.3871	55.395	59.5393	42.8247	50.0353	Dus3l
ENSMUSG00000007610	38.1673	35.7403	37.189	39.0385	24.5702	26.8819	22.8072	23.6276	Gtpbp3
ENSMUSG00000007613	4.54451	4.67443	7.12315	7.67966	2.70154	2.5743	4.05601	4.5952	Tgfbr1
ENSMUSG00000007617	1.33509	1.61641	2.29941	1.58426	0.703469	1.20895	1.53324	1.24226	Homer1
ENSMUSG00000007646	3.57269	4.02312	4.15812	4.27086	0.915096	0.534237	0.777235	0.92551	Rad51c
ENSMUSG00000007653	0	0	0	0	0	0	0	0	Gabrb2
ENSMUSG00000007655	116.727	125.906	145.052	157.007	52.5352	52.6112	77.7757	77.2845	Cav1
ENSMUSG00000007656	28.3716	28.7249	31.4541	27.246	33.2629	26.0295	32.8038	33.1776	Arpp19
ENSMUSG00000007659	168.561	154.118	143.606	157.213	328.921	337.437	287.995	322.165	Bcl2l1
ENSMUSG00000007670	144.016	128.838	122.384	146.534	92.3011	103.097	94.4602	103.995	Khsrp
ENSMUSG00000007682	0	0	0	0	0	0	0	0	Dio2
ENSMUSG00000007721	230.684	208.241	197.816	217.263	165.344	188.814	138.18	154.865	Ccdc124
ENSMUSG00000007739	200.242	208.075	212.624	209.237	196.722	174.804	219.536	211.452	Cct4
ENSMUSG00000007777	28.7725	28.0177	27.2043	27.7663	43.0121	37.1219	47.0405	44.9923	0610009B22Rik
ENSMUSG00000007783	0.349302	0.230248	0.276793	0.267239	4.65238	4.93832	5.13356	5.59813	Cpt1c
ENSMUSG00000007805	18.1966	15.4507	13.3196	15.2588	1.13756	0.201245	1.19282	0.767001	Twist2
ENSMUSG00000007812	7.16964	6.455	5.95848	6.28798	11.6813	13.5023	16.0962	14.3027	Zfp655
ENSMUSG00000007815	107.637	112.969	100.509	105.135	129.015	131.291	126.907	130.158	Rhoa
ENSMUSG00000007817	16.7543	17.0038	16.0123	17.8418	19.8299	21.8137	19.3336	25.3151	Zmiz1
ENSMUSG00000007827	3.41917	3.73656	3.36894	3.40755	1.3828	1.35037	1.40937	2.16307	Ankrd26
ENSMUSG00000007833	52.3529	53.2559	52.2246	51.9985	32.04	32.608	26.9707	31.3702	Aldh16a1
ENSMUSG00000007836	152.552	118.548	92.9811	96.4839	59.173	65.3541	52.3791	52.3214	Hnrnpa0
ENSMUSG00000007837	20.1018	17.8339	22.3907	21.086	38.2371	40.9171	31.9778	36.1569	Prrg2
ENSMUSG00000007850	60.2677	53.6804	56.9634	58.7579	25.3397	27.9176	42.4483	34.7264	Hnrnph1
ENSMUSG00000007867	40.7141	45.5974	29.3652	29.7882	50.2991	50.1665	45.0605	49.8066	Ift43
ENSMUSG00000007872	148.486	160.687	160.686	162.11	44.5754	61.3431	53.6931	60.5633	Id3
ENSMUSG00000007877	0	0	0	0.26334	0	0	0	0	Tcap
ENSMUSG00000007880	20.1027	20.8042	18.656	20.8619	15.6961	15.7517	13.4437	16.4523	Arid1a
ENSMUSG00000007888	1.78635	0.261666	0.471844	0.759265	0.732077	0.777071	1.03631	0.658141	Crlf1
ENSMUSG00000007891	409.86	424.507	398.579	431.651	1544.31	1549.02	1484.93	1520.58	Ctsd
ENSMUSG00000007892	13385.1	13244.2	14391.9	14906.7	11405.8	11210.8	11262.8	10929.3	Rplp1
ENSMUSG00000007907	0	0	0	0	0	0	0	0	Cabs1
ENSMUSG00000007908	2.575	2.84207	3.48778	3.16124	2.79772	3.36042	4.62046	4.71593	Hmgcll1
ENSMUSG00000007944	0	0	0	0	0	0	0.184503	0	Ttc9b
ENSMUSG00000007946	0	0	0	0	0	0	0	0	Phox2a
ENSMUSG00000007950	54.3976	49.2507	46.497	54.1033	48.1925	48.9622	44.088	44.2979	Abhd8
ENSMUSG00000007987	17.274	17.4075	20.5323	19.2355	28.1314	26.4377	24.1872	24.3656	Ift22
ENSMUSG00000007989	0.0254847	0.0335973	0.0605835	0.0194975	0.0313323	0.049887	0.0147844	0.0211259	Fzd3
ENSMUSG00000008028	0	0	0	0.0679309	0.109164	0	0.154531	0	1700008O03Rik
ENSMUSG00000008035	90.0101	90.7662	86.9395	95.2597	151.573	156.586	158.165	175.924	Mid1ip1
ENSMUSG00000008036	297.71	272.953	265.07	282.548	295.16	302.019	259.516	253.222	Ap2s1
ENSMUSG00000008090	17.0073	19.7926	17.5664	16.1525	20.7655	22.3479	17.2833	22.9464	Fgfrl1
ENSMUSG00000008129	0.81373	0.357589	0.806018	0.622559	1.16719	0.530967	0.47207	0.562128	4930432K21Rik
ENSMUSG00000008136	83.4256	86.1719	79.9429	91.9888	198.58	200.796	215.046	191.928	Fhl2
ENSMUSG00000008140	95.1958	89.2213	93.4736	105.781	71.7912	70.8752	62.8837	68.7135	Emc10
ENSMUSG00000008153	0.131363	0.17318	0	0.100502	0	0.0428578	0	0	Clstn3
ENSMUSG00000008167	22.4739	20.0911	20.866	23.0238	68.0687	69.0424	65.9164	69.4829	Fbxw9
ENSMUSG00000008193	0	0	0	0	0	0	0	0	Spib
ENSMUSG00000008200	24.1396	21.9566	20.9158	20.4404	12.6149	13.1962	15.7582	17.6687	Fnbp4
ENSMUSG00000008206	0.0266068	0	0.0316255	0.040712	0.0654237	0.0173612	0	0	Cers4
ENSMUSG00000008226	8.47108	8.93415	8.69957	10.7325	15.4139	15.9633	21.5051	23.5385	Scrn3
ENSMUSG00000008301	24.9537	28.4464	26.869	21.225	30.8599	27.2013	29.8895	35.044	Phax
ENSMUSG00000008305	8.31591	8.69149	8.54877	8.76957	5.06596	4.81515	4.93297	4.19205	Tle1
ENSMUSG00000008307	1.38536	1.4049	1.14001	1.22296	0.917128	0.417213	0.618223	0.530037	1700109H08Rik
ENSMUSG00000008318	4.97417	4.32802	4.6117	4.18614	4.40318	6.10191	5.88677	5.93771	Relt
ENSMUSG00000008333	56.1927	52.0973	60.5473	57.8459	26.6797	24.7423	32.9966	31.8119	Snrpb2
ENSMUSG00000008348	303.635	306.91	266.659	286.407	384.26	420.683	358.577	382.228	Ubc
ENSMUSG00000008373	33.5965	37.4894	33.3018	37.4538	32.0116	34.6055	30.1056	31.4808	Prpf31
ENSMUSG00000008384	120.908	110.746	93.5009	109.22	93.1307	90.2999	74.5087	73.058	Sertad1
ENSMUSG00000008393	97.5825	98.1455	96.7938	103.837	203.757	218.523	215.28	224.163	Carhsp1
ENSMUSG00000008398	41.6667	40.1816	40.8314	45.8691	34.4749	39.495	40.6475	44.4089	Elk3
ENSMUSG00000008429	3.17559	3.01133	3.11238	3.49513	11.0963	11.851	16.4187	16.4874	Herpud2
ENSMUSG00000008435	11.0335	12.3281	10.8211	11.8483	11.3145	9.03972	9.84532	7.66986	Rdh13
ENSMUSG00000008438	0	0	0	0	0	0	0.0650292	0	Adam21
ENSMUSG00000008450	68.5018	62.1793	68.8377	72.6601	50.6897	48.2571	53.7001	48.8063	Nutf2
ENSMUSG00000008461	0.117123	0.154408	0.278432	0.0896074	0	0	0	0	Fut1
ENSMUSG00000008475	119.139	122.287	135.647	127.236	166.394	164.179	216.331	215.826	Arpc5
ENSMUSG00000008482	0.274437	0.361799	0	0.209963	0	0	0	0	Rnf151
ENSMUSG00000008489	0	0.0517478	0.0933131	0.0300308	0	0	0.0227716	0.0325389	Elavl2
ENSMUSG00000008496	0.0791716	0.156562	0.0470527	0.0605717	0.048669	0	0	0	Pou2f2
ENSMUSG00000008540	0.162099	0	0	0.496068	2.79011	2.2212	2.82116	2.95624	Mgst1
ENSMUSG00000008575	2.39979	3.07743	2.46348	3.10451	1.12653	1.30965	2.21485	2.09785	Nfib
ENSMUSG00000008590	0	0	0	0	0	0	0	0	Htr3b
ENSMUSG00000008601	0.585127	0.514261	0.695497	0	0.719387	0.381801	0.33945	0.161683	Rab25
ENSMUSG00000008604	123.771	121.575	118.592	126.298	122.762	128.408	114.849	127.649	Ubqln4
ENSMUSG00000008658	0	0	0	0	0	0	0	0	Rbfox1
ENSMUSG00000008668	2181.83	2207.71	2173.14	2324.99	1608.26	1600.09	1585.07	1504.5	Rps18
ENSMUSG00000008682	2665.92	2771.13	2615.81	2735.04	1973.45	1891.78	1954.78	1941.43	Rpl10
ENSMUSG00000008683	285.817	297.215	311.274	328.004	214.857	202.934	234.285	213.032	Rps15a
ENSMUSG00000008690	290.395	294.506	294.726	303.703	117.448	124.616	112.687	113.147	Ncaph2
ENSMUSG00000008730	10.8529	11.9429	13.291	14.9596	14.887	15.8801	23.4153	22.3802	Hipk1
ENSMUSG00000008734	0.352382	0.278734	0.25131	0.323516	3.29261	2.06939	3.06641	3.09639	Gprc5b
ENSMUSG00000008763	14.659	13.8193	16.7913	15.5069	8.35683	9.59184	13.7064	13.7471	Man1a2
ENSMUSG00000008789	0	0	0	0	0	0	0	0	Ceacam5
ENSMUSG00000008813	0	0	0	0	0	0	0	0	Tppp2
ENSMUSG00000008822	11.5862	11.2221	10.6801	12.4823	12.5005	14.9659	12.8943	9.80057	Acyp1
ENSMUSG00000008843	0	0	0	0	0	0	0	0	Cldn13
ENSMUSG00000008845	0	0	0	0	0.146925	0	0	0	Cd163
ENSMUSG00000008855	17.9877	19.4022	18.1559	21.4673	8.77292	8.2451	7.58925	8.10255	Hdac5
ENSMUSG00000008859	38.4949	39.4714	38.13	32.0346	28.9225	35.9147	43.2275	43.8541	Rala
ENSMUSG00000008874	0	0	0	0	0	0	0	0	Clec3a
ENSMUSG00000008892	86.9948	90.9567	89.0208	93.9167	69.503	61.0468	70.9351	64.1804	Vdac3
ENSMUSG00000008932	0	0	0	0	0	0	0.0563393	0	Slc1a7
ENSMUSG00000008958	92.6282	89.7241	80.0439	83.97	58.0986	62.1375	49.4708	51.8097	Vps72
ENSMUSG00000008976	16.0657	13.1618	13.6401	14.7935	11.9218	14.0023	20.2714	17.3133	Gabpa
ENSMUSG00000008999	22.3275	23.0128	20.0732	21.865	52.1062	56.8451	52.2353	61.9199	Bmp7
ENSMUSG00000009013	135.471	135.025	120.245	128.995	155.521	146.141	158.934	145.331	Dynll1
ENSMUSG00000009030	18.9642	16.5145	21.1971	20.0995	11.5509	12.8852	18.4707	18.9657	Pdcl
ENSMUSG00000009035	93.5865	91.0831	87.2654	96.458	248.245	247.71	234.7	266.787	Tmem184b
ENSMUSG00000009047	0	0	0	0	0	0	0	0	Gm5965
ENSMUSG00000009070	0	0	0	0	0	0.0706898	0	0	Rsph14
ENSMUSG00000009073	49.8184	47.3985	41.0303	49.2708	46.1428	46.6391	43.4904	45.7366	Nf2
ENSMUSG00000009075	0	0	0	0.284984	0	0	0	0	Cabp7
ENSMUSG00000009076	48.8936	41.3634	40.7124	41.4077	34.3959	39.5808	29.4264	36.1961	Zmat5
ENSMUSG00000009079	123.131	114.7	116.088	126.577	52.6347	61.0241	70.3105	72.7183	Ewsr1
ENSMUSG00000009090	92.4873	92.5966	86.2249	97.2497	126.982	111.935	114.756	118.741	Ap1b1
ENSMUSG00000009092	0.654904	0.43169	1.75148	0.626308	1.00647	0.854662	0.569894	1.22151	Derl3
ENSMUSG00000009093	0	0	0	0	0	0.215286	0	0	Gstt4
ENSMUSG00000009097	0	0	0	0	0	0	0	0	Tbx1
ENSMUSG00000009108	1.63425	2.01085	1.68351	2.66734	0.803696	0.782001	1.32731	1.53537	Gnat2
ENSMUSG00000009112	41.4659	41.4608	42.0757	44.304	35.2228	35.3965	33.5945	34.7904	Bcl2l13
ENSMUSG00000009114	0	0	0	0	0	0	0	0	2610028H24Rik
ENSMUSG00000009115	0	0	0	0.374844	0	0	0	0	Spatc1l
ENSMUSG00000009145	7.25336	9.05906	6.35271	8.61604	5.39754	4.79516	5.0384	5.22162	Dqx1
ENSMUSG00000009185	0	0	0	0	0	0	0	0	Ccl8
ENSMUSG00000009207	4.06367	3.57151	4.27938	4.66348	1.13946	1.32579	2.81241	2.39351	Lnpk
ENSMUSG00000009210	0	0	0	0	0	0	0	0	Prr29
ENSMUSG00000009214	0	0	0	0	0	0	0	0	Mymk
ENSMUSG00000009216	0	0	0	0	0	0	0	0	Fam163b
ENSMUSG00000009246	0	0	0	0	0	0	0	0	Trpm5
ENSMUSG00000009248	0	0	0	0	0	0	0	0	Ascl2
ENSMUSG00000009281	0	0.161965	0	0	0	0	0	0	Rarres2
ENSMUSG00000009291	151.749	163.106	154.962	179.588	358.442	361.142	374.01	395.174	Pttg1ip
ENSMUSG00000009292	0.157142	0.172638	0.0622611	0.240449	0.160999	0.239252	0.288683	0.282241	Trpm2
ENSMUSG00000009293	86.308	98.2104	88.0693	93.2451	124.265	118.589	121.009	122.841	Ube2g2
ENSMUSG00000009350	0	0	0	0	0.117167	0	0.0552862	0.158	Mpo
ENSMUSG00000009356	0	0	0	0	0	0	0	0	Lpo
ENSMUSG00000009376	27.8331	27.73	32.7801	30.4621	10.7099	12.1168	15.8017	18.2115	Met
ENSMUSG00000009378	0	0	0	0	0	0	0.0467292	0	Slc16a12
ENSMUSG00000009394	0	0	0	0.071013	0.228234	0.0302827	0.0538472	0	Syn2
ENSMUSG00000009406	18.374	19.9061	20.3983	21.3876	22.7391	20.6943	18.434	20.4091	Elk1
ENSMUSG00000009418	2.33843	2.43643	1.8829	2.46717	2.59677	2.19033	2.56003	3.00151	Nav1
ENSMUSG00000009470	34.6329	30.6558	40.1624	42.3276	20.2879	20.1106	31.2011	30.8566	Tnpo1
ENSMUSG00000009471	0	0	0	0	0	0	0	0	Myod1
ENSMUSG00000009487	0	0	0	0	0	0.0205737	0	0	Otog
ENSMUSG00000009535	6.5359	5.86155	7.13456	6.53114	12.2447	12.0689	15.6568	14.3743	Rnmt
ENSMUSG00000009545	0	0	0	0.0609935	0	0	0	0	Kcnq1
ENSMUSG00000009549	272.513	250.548	248.617	243.17	356.528	372.918	344.066	322.558	Srp14
ENSMUSG00000009551	0	0	0	0	0	0	0	0	6330409D20Rik
ENSMUSG00000009555	61.2133	57.8424	57.7031	61.6671	69.1687	66.3549	66.4664	70.5131	Cdk9
ENSMUSG00000009563	58.3071	59.943	55.4443	63.9258	44.9846	43.3514	39.0392	40.3526	Tor2a
ENSMUSG00000009566	42.0541	40.393	40.2954	42.5489	36.6146	37.409	32.3632	37.9206	Fpgs
ENSMUSG00000009569	7.11412	6.69912	7.93832	7.63656	8.83574	9.71037	10.3599	11.6743	Mkl2
ENSMUSG00000009575	59.6742	61.1881	69.2077	65.835	21.4265	21.3958	34.787	33.5792	Cbx5
ENSMUSG00000009580	0	0	0	0	0	0	0	0	Odam
ENSMUSG00000009585	20.0086	20.2254	22.1887	21.2997	14.1135	14.0358	17.2402	18.0983	Apobec3
ENSMUSG00000009588	0	0	0	0	0	0	0.0791388	0	St6galnac1
ENSMUSG00000009596	0	0	0	0	0	0	0	0	Taf7l
ENSMUSG00000009614	0.240284	0	0	0.183834	0.590837	1.17591	0.975773	0.846544	Sardh
ENSMUSG00000009621	20.9515	21.4623	20.9773	23.4303	25.2948	25.4023	22.612	24.4874	Vav2
ENSMUSG00000009628	0	0	0	0	0.0416938	0.110641	0.118042	0.0562244	Tex15
ENSMUSG00000009630	172.593	180.681	175.578	175.551	161.127	156.391	165.074	168.853	Ppp2cb
ENSMUSG00000009633	0	0	0	0	0	0	0	0	G0s2
ENSMUSG00000009640	29.3378	29.7013	27.8091	28.1278	25.8726	22.2126	21.2567	20.6258	Dmap1
ENSMUSG00000009646	0	0	0	0	0	0	0	0	Pla2g12b
ENSMUSG00000009647	71.5558	68.7195	69.4517	74.5771	26.2015	27.3207	31.0314	34.085	Mcu
ENSMUSG00000009654	1.40447	1.23437	2.64321	2.50721	3.16568	3.13114	2.91962	3.49277	Oit3
ENSMUSG00000009670	0	0	0	0	0	0	0.10447	0.0746401	Tex11
ENSMUSG00000009681	21.8706	24.001	18.2303	23.7729	35.0192	36.2358	31.7541	37.3496	Bcr
ENSMUSG00000009687	3.19145	2.56548	2.96073	2.85854	9.47439	8.17742	7.94771	7.03341	Fxyd5
ENSMUSG00000009731	19.9968	18.9582	18.2667	23.4678	5.53925	5.5978	6.12262	5.83252	Kcnd1
ENSMUSG00000009733	14.0563	14.4276	13.9628	16.5919	22.0957	24.764	26.269	28.0483	Tfcp2
ENSMUSG00000009734	0	0	0	0	0	0	0	0	Pou6f2
ENSMUSG00000009739	1.84541	1.93381	3.03715	2.64272	4.59586	5.06359	4.96857	4.5501	Pou6f1
ENSMUSG00000009741	19.6867	18.4479	17.2851	18.7878	12.2285	15.4418	20.6531	16.3765	Ubp1
ENSMUSG00000009772	17.3974	14.3759	14.3467	14.8387	17.7051	15.48	15.2116	16.699	Nuak2
ENSMUSG00000009828	4.38888	5.59935	4.57726	4.54926	3.23755	3.47349	3.4003	4.31892	Ick
ENSMUSG00000009863	264.805	274.746	265.731	265.814	186.524	174.689	163.26	166.84	Sdhb
ENSMUSG00000009876	0.414094	0	0	0	1.01822	0.5404	0.240228	0	Cox4i2
ENSMUSG00000009894	76.1914	70.9122	71.2508	73.7356	221.851	191.875	190.585	188.357	Snap47
ENSMUSG00000009900	0	0	0	0	0	0	0	0	Wnt3a
ENSMUSG00000009905	2.6835	2.27049	2.04711	2.32885	9.84849	11.8651	12.919	13.314	Kdsr
ENSMUSG00000009907	9.49054	10.8209	10.1047	10.4288	13.245	11.405	16.496	16.1599	Vps4b
ENSMUSG00000009927	699.175	788.582	691.395	695.039	548.918	524.896	495.585	477.062	Rps25
ENSMUSG00000009941	0	0	0	0	0	0	0	0	Nxf2
ENSMUSG00000009995	11.7407	13.0722	17.0645	14.2416	13.6867	16.8699	16.4455	17.3472	Taz
ENSMUSG00000010021	0	0.211494	0	0	0	0	0	0	Kif19a
ENSMUSG00000010025	51.9743	51.0642	57.7746	54.7365	124.444	135.996	158.946	159.294	Aldh3a2
ENSMUSG00000010044	0.306534	0	0	0.469039	0.188435	0.300025	0.088915	0.127053	Zmynd10
ENSMUSG00000010045	69.4553	68.0366	74.4245	76.6917	79.1751	77.9274	65.7459	73.85	Tmem115
ENSMUSG00000010047	43.7981	44.2851	46.4061	45.1076	67.6143	69.7009	63.0042	65.8784	Hyal2
ENSMUSG00000010048	90.0837	79.9347	82.9544	89.085	36.8165	31.651	29.9348	31.9015	Ifrd2
ENSMUSG00000010051	1.72786	0.797261	1.33495	1.71851	11.3651	11.4999	10.8758	12.1032	Hyal1
ENSMUSG00000010054	39.8514	41.4515	41.7189	44.4748	54.3894	52.3646	48.7832	57.433	Tusc2
ENSMUSG00000010057	30.3126	27.7811	24.2771	29.392	31.4884	26.8659	24.5441	26.3374	Nprl2
ENSMUSG00000010064	0.865697	0.652157	0.808492	0.5677	1.29241	1.73497	1.14792	1.48652	Slc38a3
ENSMUSG00000010066	0	0	0	0	0	0.0267922	0	0	Cacna2d2
ENSMUSG00000010067	4.68943	4.41587	5.57397	6.15039	9.54042	9.50753	10.3313	9.5333	Rassf1
ENSMUSG00000010080	28.7233	25.3856	24.7953	29.7709	19.038	19.1087	16.0581	18.5563	Epn3
ENSMUSG00000010086	0	0	0	0	0	0	0	0.0689513	Rnf112
ENSMUSG00000010095	292.556	297.31	280.478	302.419	307.847	313.253	300.981	302.765	Slc3a2
ENSMUSG00000010097	59.3135	64.7427	57.1406	58.8213	38.7761	40.9457	41.0888	40.3482	Nxf1
ENSMUSG00000010110	31.4058	32.9597	38.3983	35.5471	43.0327	42.9281	40.3175	42.8471	Stx5a
ENSMUSG00000010122	1.25391	0.762955	1.14648	0.959326	0.592933	0.377625	0.559562	1.19936	Slc47a1
ENSMUSG00000010136	0	0	0	0	0	0	0	0	Pifo
ENSMUSG00000010142	0	0	0	0	0.141459	0	0	0	Tnfrsf13b
ENSMUSG00000010154	118.042	106.088	98.8955	105.428	78.1578	87.0332	74.8904	77.7002	Spire2
ENSMUSG00000010175	0	0	0	0	0	0	0	0	Prox1
ENSMUSG00000010205	0.0940363	0	0.111774	0	0	0	0	0	Raver1
ENSMUSG00000010277	147.613	149.13	143.231	162.704	100.226	98.763	101.621	110.037	2610507B11Rik
ENSMUSG00000010290	7.54901	6.59326	10.5432	9.09642	9.28116	8.43543	13.9594	12.7504	AI597479
ENSMUSG00000010307	55.1625	57.9044	55.085	56.6235	76.1112	74.019	63.9025	73.537	Tmem86a
ENSMUSG00000010311	0	0	0	0.09695	0	0.165373	0	0	Optc
ENSMUSG00000010342	0	0	0	0	0.320046	0.0849292	0.113263	0.0539481	Tex14
ENSMUSG00000010358	25.5074	29.3927	27.6238	31.9466	32.5217	38.8356	45.7082	46.9883	Ifi35
ENSMUSG00000010362	25.2758	25.1279	23.3945	26.7874	22.415	22.3057	18.8699	16.8308	Rdm1
ENSMUSG00000010376	166.388	179.782	179.318	174.812	191.522	218.658	189	188.553	Nedd8
ENSMUSG00000010392	23.7369	23.0686	27.943	25.4943	27.4997	28.3956	33.7642	34.8762	Gosr1
ENSMUSG00000010406	130.64	132.661	105.97	106.252	118.653	125.178	100.539	90.7344	Mrpl52
ENSMUSG00000010435	1.33322	1.75763	1.18853	1.78501	8.60546	8.69939	8.89458	5.80226	Spaca7
ENSMUSG00000010453	18.1496	20.9283	17.7762	20.1065	27.61	27.7279	25.6069	30.6123	Kansl3
ENSMUSG00000010461	0	0	0	0	0	0	0	0	Eya4
ENSMUSG00000010476	2.15722	2.05136	1.59733	1.67748	1.2174	1.24608	1.49766	1.67099	Ebf3
ENSMUSG00000010492	0.388151	0.170571	0.307578	0.890887	0.159071	0.844241	0.900713	0.321763	Uckl1os
ENSMUSG00000010505	0	0	0	0	0	0	0	0	Myt1
ENSMUSG00000010517	26.0763	26.0152	25.2072	27.1067	24.025	22.3662	22.9331	22.5723	Faf1
ENSMUSG00000010529	0	0	0.319223	0.20547	0	0	0	0	Gm266
ENSMUSG00000010538	1.76064	2.32111	1.04637	2.02052	4.32926	4.59534	2.89397	2.43252	Tsacc
ENSMUSG00000010554	11.1705	11.0837	10.4985	10.5517	7.37492	7.41213	8.30251	8.30066	Mettl16
ENSMUSG00000010592	0	0.14622	0	0	0	0	0.064344	0.0919428	Dazl
ENSMUSG00000010601	0.754589	1.27903	1.66572	1.2371	2.12053	2.3212	4.50267	3.30636	Apol7a
ENSMUSG00000010607	58.3739	56.4714	46.9221	55.9053	51.6317	54.805	41.417	48.0417	Pigyl
ENSMUSG00000010608	7.60554	7.99654	8.23658	7.25549	5.49496	5.86945	7.89839	8.42186	Rbm25
ENSMUSG00000010609	7.3818	8.73864	7.52075	8.29849	9.07559	9.09274	6.90429	7.5554	Psen2
ENSMUSG00000010651	1.49682	1.9733	1.97684	3.18102	34.7606	33.4244	31.6465	35.0183	Acaa1b
ENSMUSG00000010660	0.527491	1.11265	0.877785	0.72642	2.07528	2.06516	0.91804	1.83654	Plcd1
ENSMUSG00000010663	193.744	203.638	194.601	212.156	76.8461	83.2941	89.6655	95.5658	Fads1
ENSMUSG00000010721	4.51808	3.97089	7.09411	5.377	9.60085	10.6641	12.7494	13.5017	Lmbr1
ENSMUSG00000010751	29.9455	33.6635	28.4201	35.3424	57.0801	60.5884	67.559	79.218	Tnfrsf22
ENSMUSG00000010755	89.6189	96.6482	90.5566	95.4898	97.9331	99.9416	98.8052	96.3972	Cars
ENSMUSG00000010760	41.9162	46.817	48.0927	45.6534	4.2945	3.79871	1.68867	4.82597	Phlda2
ENSMUSG00000010796	0	0	0	0	0	0	0	0	Asz1
ENSMUSG00000010797	0	0	0	0	0	0	0	0	Wnt2
ENSMUSG00000010803	0	0	0	0	0	0	0	0	Gabra1
ENSMUSG00000010825	0	0	0	0	0	0	0	0	Grid2ip
ENSMUSG00000010830	39.6921	44.4174	39.4987	47.6694	35.1811	38.548	39.6271	50.1201	Kdelr3
ENSMUSG00000010841	0	0.539072	0	0	0	0.800442	0	0	1700006E09Rik
ENSMUSG00000010911	72.7662	74.421	61.2812	75.1435	55.3626	48.7581	54.5184	53.8287	Apip
ENSMUSG00000010914	31.3021	30.9773	30.3968	30.8088	16.2309	16.9576	19.508	18.7902	Pdhx
ENSMUSG00000010936	42.9449	46.4791	42.7421	46.988	36.083	33.9567	28.9662	33.2679	Vac14
ENSMUSG00000011008	0	0.130833	0	0.0759265	0	0	0.057573	0	Mcoln2
ENSMUSG00000011034	0.0795092	0	0	0	0.195506	0.0518805	0.0461257	0	Slc5a1
ENSMUSG00000011052	0	0	0	0	0	0	0	0	1700049J03Rik
ENSMUSG00000011096	150.3	128.41	126.634	135.713	208.686	224.977	156.518	177.689	Akt1s1
ENSMUSG00000011114	68.8413	75.3172	74.0714	78.5224	83.9173	81.27	78.7092	86.8832	Tbrg1
ENSMUSG00000011118	0	0	0	0	0	0	0	0	Panx3
ENSMUSG00000011148	27.01	23.4643	21.3413	24.3674	47.6039	49.3072	41.7547	42.5804	Adssl1
ENSMUSG00000011154	0	0	0	0	0.12584	0	0	0	Cfap161
ENSMUSG00000011158	8.96629	9.0035	6.87264	8.84725	7.00568	6.97149	7.99688	7.60639	Brf1
ENSMUSG00000011171	0.0731136	0	0.0869047	0	0.0898898	0.0954146	0	0	Vipr2
ENSMUSG00000011179	412.937	439.276	400.158	453.762	289.838	270.383	291.817	271.449	Odc1
ENSMUSG00000011254	8.00883	8.70346	7.58988	8.44574	4.39101	4.59026	5.3996	5.56243	Thg1l
ENSMUSG00000011256	0	0	0.0545124	0.0350873	0	0.0299252	0.0266058	0	Adam19
ENSMUSG00000011257	131.754	142.076	129.638	126.9	82.3875	84.4903	82.0754	92.964	Pabpc4
ENSMUSG00000011263	0	0.107116	0	0	0.099895	0.106035	0	0	Exoc3l2
ENSMUSG00000011267	6.40758	4.01247	3.80811	5.63757	5.31753	5.12173	6.59808	4.5149	Zfp296
ENSMUSG00000011305	0.312703	1.44286	1.30091	0.956957	0.192227	0.714146	0.544226	0.38883	Plin5
ENSMUSG00000011306	28.7901	26.4769	23.0466	26.3581	27.7128	30.1131	26.9587	28.0724	Sugp1
ENSMUSG00000011349	0	0	0	0	0	0	0	0.167076	Dmrtc2
ENSMUSG00000011350	0	0	0	0	0	0	0.0907043	0	Gm5893
ENSMUSG00000011382	0.264287	0.290348	0.0523563	0.168498	0	0	0.0255534	0	Dhdh
ENSMUSG00000011427	4.63857	4.35118	4.55927	3.48058	5.70292	6.16984	5.69245	6.50728	Zfp790
ENSMUSG00000011463	0	0	0	0	0	0	0	0	Cpb1
ENSMUSG00000011486	0	0	0	0	0	0	0	0	Slc25a41
ENSMUSG00000011589	0.746695	0.246098	0	0.142818	0.459014	0.730838	0.866361	0.154746	Fsd1
ENSMUSG00000011632	0	0	0	0	0	0.505143	0.224555	0	Pinlyp
ENSMUSG00000011658	0.978331	1.03181	0.775246	0.598792	0.801875	0.978834	0.718908	0.756934	Fuz
ENSMUSG00000011751	0.136487	0.35987	0.40558	0.313265	0.251706	0.244912	0.19795	0.339428	Sptbn4
ENSMUSG00000011752	640.315	627.296	578.288	616.412	467.128	452.581	432.878	434.773	Pgam1
ENSMUSG00000011831	10.9713	10.7278	11.4528	10.6239	7.71497	7.05323	12.3773	11.0078	Evi5
ENSMUSG00000011832	6.73743	6.51022	5.23269	6.41395	6.96555	8.06809	6.41808	6.60055	Evi5l
ENSMUSG00000011837	97.0248	95.8116	96.4706	89.4718	75.2918	76.4289	72.9805	77.6777	Snapc2
ENSMUSG00000011877	85.5895	74.5122	67.6623	77.6597	103.736	100.914	88.7026	100.024	Git1
ENSMUSG00000011884	178.894	192.873	171.916	190.423	191.709	186.091	189.945	205.098	Gltp
ENSMUSG00000011958	13.8833	17.0578	18.9718	17.3416	23.3392	22.5551	26.902	25.9144	Bnip2
ENSMUSG00000011960	7.66144	7.3286	7.96297	7.17014	5.87069	6.7663	9.30272	10.2798	Ccnt1
ENSMUSG00000012017	0.0988207	0	0	0.151209	0.121496	0.0644814	0.171987	0.0819188	Scarf2
ENSMUSG00000012042	0	0	0	0	0	0	0	0	4930579F01Rik
ENSMUSG00000012076	6.61112	7.59506	8.5317	6.93662	11.9599	11.9554	15.7796	14.797	Brms1l
ENSMUSG00000012114	64.2388	58.7475	52.509	65.6769	52.0595	55.7626	50.7523	60.8476	Med15
ENSMUSG00000012117	43.5477	39.4483	43.4595	43.8068	24.2785	20.2002	19.9105	19.5152	Dhdds
ENSMUSG00000012123	8.99318	9.09878	8.15387	9.72855	11.8281	9.36171	8.20195	8.7033	Crybg2
ENSMUSG00000012126	0.206436	0.544301	0.327166	0.315875	0.423005	0.404103	0.638718	0.342255	Ubxn11
ENSMUSG00000012187	0	0	0	0	0	0.273322	0.364506	0.347235	Mogat1
ENSMUSG00000012211	0	0	0	0	0	0	0	0	Tex22
ENSMUSG00000012282	0	0	0	0	0	0	0	0	Wnt8a
ENSMUSG00000012296	56.8484	50.6039	47.1928	51.5118	56.4944	59.3325	50.4558	55.0083	Tjap1
ENSMUSG00000012350	0	0.0771484	0.0695581	0.0895431	0	0.0381846	0.0339491	0	Ehf
ENSMUSG00000012396	0	0	0	0	0	0	0	0	Nanog
ENSMUSG00000012405	1110.21	1123.37	1086.4	1168.38	840.154	837.55	801.826	836.098	Rpl15
ENSMUSG00000012422	7.66926	7.60287	9.726	10.8341	7.68427	8.41268	11.771	10.8128	Tmem167
ENSMUSG00000012428	0.310275	0.409045	0.122934	0.474763	0	0	0.06	0	Steap4
ENSMUSG00000012429	4.78263	3.82127	5.16796	4.54608	3.0291	4.35008	5.5491	5.34624	Mplkip
ENSMUSG00000012443	27.3558	29.8153	29.6989	27.1974	4.57871	4.10901	5.85302	4.77114	Kif11
ENSMUSG00000012483	38.2031	30.673	40.6293	39.3369	10.5945	9.37137	14.4974	11.6675	Rpa3
ENSMUSG00000012519	64.4677	71.1673	67.1969	65.6907	75.0794	76.5505	91.4854	90.9091	Mlkl
ENSMUSG00000012520	0	0	0	0	0	0	0	0	Phox2b
ENSMUSG00000012535	16.8633	16.1235	16.0176	15.5695	13.6278	12.2387	14.9417	15.2799	Tnpo3
ENSMUSG00000012609	3.02154	3.52273	3.54262	3.85281	2.2744	2.30689	2.76646	3.32263	Ttll5
ENSMUSG00000012640	1.78483	1.59668	1.74266	1.51182	2.50785	2.41243	3.73497	3.32902	Zfp715
ENSMUSG00000012705	0	0	0	0	0	0	0	0	Retn
ENSMUSG00000012777	0	0	0	0	0	0	0	0	Acp4
ENSMUSG00000012819	0	0	0	0	0.0710511	0.0125697	0.0111754	0.0319376	Cdh23
ENSMUSG00000012848	2378.04	2336.71	2426.67	2620.85	2032.96	1955.92	1863.41	1927.32	Rps5
ENSMUSG00000012889	0.275829	0.363634	0.437144	0.281371	4.06943	4.37954	2.66695	4.11574	Podnl1
ENSMUSG00000013033	1.596	1.15222	1.76154	1.51177	2.38268	2.55392	2.27063	2.64605	Adgrl1
ENSMUSG00000013076	5.12285	5.94147	5.27983	5.45729	10.5238	13.8363	15.4991	16.3684	Amotl1
ENSMUSG00000013083	2.64859	0	1.25927	1.62108	0	0	0.307305	0	2200002J24Rik
ENSMUSG00000013089	24.7334	21.4932	20.1348	25.1289	11.9288	12.8695	13.4259	14.7675	Etv5
ENSMUSG00000013091	0.749267	1.97557	1.7812	0.859861	1.38178	0.488904	0.434673	1.55279	Tmem190
ENSMUSG00000013150	10.6219	9.42884	9.67956	9.96851	14.8004	15.1094	13.5977	14.2057	Gfod2
ENSMUSG00000013155	20.6895	20.2216	21.3061	21.9694	7.01705	6.86643	6.31172	9.31469	Enkd1
ENSMUSG00000013158	0	0	0.782493	0.167886	0	0.143186	0.254606	0.181907	4933405L10Rik
ENSMUSG00000013160	162.516	163.147	170.025	185.599	428.475	405.173	419.775	450.776	Atp6v0d1
ENSMUSG00000013236	18.9819	19.3136	17.3099	20.2015	59.2534	58.4352	52.9383	62.5262	Ptprs
ENSMUSG00000013275	14.349	10.9472	14.3709	13.8241	14.6195	14.6077	14.7987	14.6482	Slc41a1
ENSMUSG00000013338	0.0473181	0	0.0562436	0.108605	0.174526	0.0926266	0.164704	0.1569	Fer1l4
ENSMUSG00000013353	0	0	0	0	0	0	0	0	4931406B18Rik
ENSMUSG00000013367	0	0	0	0	0	0.0812043	0	0.103164	Iglon5
ENSMUSG00000013415	38.0499	39.3657	35.2924	38.8831	20.7592	20.6276	22.3867	25.4236	Igf2bp1
ENSMUSG00000013418	2.08442	2.49814	2.47759	2.17462	0	0	0.659582	0.471247	B4galnt2
ENSMUSG00000013419	4.29654	4.44614	3.40465	4.63028	8.6904	7.6871	6.70041	7.19994	Zfp651
ENSMUSG00000013465	105.916	109.3	102.502	117.331	90.2417	91.8176	85.3835	95.2095	Nelfb
ENSMUSG00000013483	0.283436	0.0934157	0.3369	0.054212	1.74236	2.12686	1.76762	1.87967	Card14
ENSMUSG00000013495	7.59619	6.60363	6.67363	6.65386	9.88057	10.4519	10.7296	11.4988	Tmem175
ENSMUSG00000013523	0	0	0.102743	0.0661314	0.106272	0.056402	0.0501457	0.358273	Bcas1
ENSMUSG00000013539	9.68721	10.0212	10.082	11.1348	23.1361	25.1327	20.9467	24.5137	Tango2
ENSMUSG00000013562	0	0	0.282488	0	0	0	0	0	4833413E03Rik
ENSMUSG00000013584	0	0	0	0	0.354398	0.282135	0.334452	0.836338	Aldh1a2
ENSMUSG00000013593	335.617	319.333	308.876	325.954	358.337	351.733	320.247	327.215	Ndufs2
ENSMUSG00000013611	0	0	0	0	0	0.145089	0.0644974	0	Snx31
ENSMUSG00000013622	45.4509	50.0016	46.7588	52.6391	69.5607	63.9162	63.3727	68.9881	Atraid
ENSMUSG00000013629	137.572	138.469	127.5	137.164	88.2465	83.1583	71.5513	77.1853	Cad
ENSMUSG00000013643	1.01653	1.00509	0.906205	0.388857	0	0.497471	0.29486	0.210666	Lypd8
ENSMUSG00000013646	13.7159	13.5447	13.4944	12.2622	20.2736	18.2012	16.5697	17.6299	Sh3bp5l
ENSMUSG00000013653	0	0	0	0	0	0	0	0	1810065E05Rik
ENSMUSG00000013662	48.3717	48.9361	50.6019	45.4386	46.4927	40.7972	67.2947	58.9456	Atad1
ENSMUSG00000013663	6.5505	6.54222	6.84233	6.76889	5.57821	7.30881	10.545	11.2834	Pten
ENSMUSG00000013668	0	0	0	0	0	0	0	0	4933402N03Rik
ENSMUSG00000013698	131.08	131.026	125.97	137.981	450.118	462.342	426.256	436.745	Pea15a
ENSMUSG00000013701	125.882	115.132	113.577	120.769	77.4952	77.4896	84.1569	73.7578	Timm23
ENSMUSG00000013707	0.872476	0.383404	1.38273	0.222501	0.715113	0.379532	0.50615	0.964334	Tnfaip8l2
ENSMUSG00000013736	20.334	22.0305	25.9274	21.2706	27.4543	27.5495	38.4348	37.8191	Trnt1
ENSMUSG00000013766	0	0	0	0	0	0	0	0	Ly6g6e
ENSMUSG00000013787	199.267	198.749	197.143	211.397	210.931	214.12	184.092	208.798	Ehmt2
ENSMUSG00000013822	102.378	109.44	101.18	100.475	104.184	107.71	99.0988	98.5355	Elof1
ENSMUSG00000013833	33.5193	32.8423	31.1083	33.354	21.4226	23.3785	19.6891	23.3776	Med16
ENSMUSG00000013846	58.1263	59.6297	61.8546	67.2067	28.4889	27.549	24.1134	30.7665	St3gal1
ENSMUSG00000013858	128.479	115.686	104.637	111.305	134.472	134.563	109.975	122.631	Tmem259
ENSMUSG00000013878	1.88344	1.10355	3.23369	2.08139	1.80102	1.60448	2.91371	1.51793	Rnf170
ENSMUSG00000013921	0	0.109321	0	0.0634425	0	0.216435	0.14432	0.137482	Clip3
ENSMUSG00000013928	0	0.176883	0.15948	0	0	0.0875483	0	0	Thap8
ENSMUSG00000013936	0	0	0	0	0	0	0	0	Myl2
ENSMUSG00000013973	1.94859	2.64229	2.31615	2.81124	1.57432	1.70741	1.71181	2.03068	Dedd
ENSMUSG00000013974	0	0	0	0	0	0	0	0	Mcemp1
ENSMUSG00000013997	26.5305	27.3005	26.4233	27.7891	32.2114	38.3355	36.5396	37.6237	Nit1
ENSMUSG00000014030	0	0	0	0	0	0.0240503	0.0427651	0	Pax5
ENSMUSG00000014039	2.22755	2.28407	2.39031	2.62736	3.11905	3.10888	3.5358	3.35972	Prdm15
ENSMUSG00000014074	8.77559	10.2194	10.344	9.3995	6.38361	7.39629	8.90923	8.60834	Rnf168
ENSMUSG00000014075	5.47264	6.49327	7.8059	5.54769	3.7006	4.91005	5.95283	3.96954	Tctex1d2
ENSMUSG00000014077	298.329	322.727	322.788	356.169	315.302	304.803	344.354	357.852	Chp1
ENSMUSG00000014104	0	0	0	0	0	0	0	0	Sval2
ENSMUSG00000014158	0	0.10554	0.190312	0.428735	0	0.104474	0.139328	0.331815	Trpv4
ENSMUSG00000014164	0	0	0.0529713	0	0	0.0581583	0.0517072	0.0738858	Klhl3
ENSMUSG00000014177	15.9138	16.9377	22.9069	19.3238	32.6686	36.4865	45.7369	46.9585	Tvp23b
ENSMUSG00000014195	30.3291	31.0493	27.6755	27.67	26.1512	25.7883	29.2339	31.2603	Dnajc7
ENSMUSG00000014198	0	0	0	0	0	0	0	0	Zfp385c
ENSMUSG00000014226	53.3831	46.4378	50.7945	45.7511	32.9	27.706	41.2658	32.4821	Cacybp
ENSMUSG00000014232	3.57949	2.83137	2.5528	3.28626	4.22478	5.045	4.73457	4.74762	Cluap1
ENSMUSG00000014243	16.9394	9.40283	10.5972	15.3471	19.7301	12.2166	16.8094	15.1507	Zswim7
ENSMUSG00000014245	21.0056	19.3467	18.9824	20.9139	8.66743	8.73075	9.51508	7.7523	Pigl
ENSMUSG00000014294	444.392	422.659	404.129	460.885	462.197	462.314	435.522	380.68	Ndufa2
ENSMUSG00000014301	51.7825	51.7018	46.6151	53.017	61.7917	65.0927	68.254	55.5511	Pam16
ENSMUSG00000014303	39.0254	37.2829	37.606	41.5601	29.8154	30.0899	28.527	37.2991	Glis2
ENSMUSG00000014313	84.9841	82.852	72.8521	80.1359	99.7603	100.281	116.435	97.066	Cox6c
ENSMUSG00000014329	15.3483	14.9155	12.3013	14.091	14.5569	13.1339	15.5185	17.0491	Bicc1
ENSMUSG00000014349	166.541	169.941	163.992	169.325	144.131	149.101	145.397	144.892	Ube2z
ENSMUSG00000014351	0	0	0	0	0	0	0	0	Gip
ENSMUSG00000014353	9.79501	8.55747	11.1344	8.44545	8.21949	9.71381	11.8834	11.2774	Tmem87b
ENSMUSG00000014355	39.1825	41.2575	40.8416	45.3916	26.1147	25.8344	30.8516	31.9468	Anapc1
ENSMUSG00000014361	1.05357	1.38896	1.2523	0.978779	1.38784	0.736569	1.92094	1.43483	Mertk
ENSMUSG00000014402	61.6754	59.8784	64.7847	67.5782	82.7338	84.7771	86.1211	84.1212	Tsg101
ENSMUSG00000014418	7.38294	7.87923	6.92493	8.79929	9.38573	10.8802	11.3632	9.49254	Hps5
ENSMUSG00000014426	30.7546	33.0034	26.8319	34.494	14.2171	16.6963	14.7372	13.665	Map3k4
ENSMUSG00000014444	32.5813	31.5652	28.1864	31.6361	60.3282	60.2641	52.2837	63.574	Piezo1
ENSMUSG00000014453	0	0	0	0	0	0	0	0	Blk
ENSMUSG00000014470	36.8224	37.7084	38.8833	35.0888	51.3346	62.6417	53.8813	56.0069	Rnf166
ENSMUSG00000014496	11.0431	10.9013	12.7774	11.9384	10.232	10.1298	13.7414	14.0853	Ankrd28
ENSMUSG00000014498	61.3693	61.7029	61.8187	69.4469	32.3292	32.1366	30.735	34.0655	Ankrd52
ENSMUSG00000014503	1.59114	1.93629	2.18223	1.77917	3.91247	5.43076	8.1656	7.71106	Pkd2l2
ENSMUSG00000014504	14.0231	17.1835	14.5312	11.8977	11.6043	10.8512	14.6016	14.0837	Srp19
ENSMUSG00000014529	0	0	0	0	0	0	0	0	Tmbim7
ENSMUSG00000014542	0	0	0	0	0.162355	0	0	0	Clec4f
ENSMUSG00000014543	0	0	0	0	0	0	0	0	Klra17
ENSMUSG00000014547	2.77102	2.90377	3.67376	3.15285	2.48962	1.90084	2.53499	3.32782	Wdfy2
ENSMUSG00000014550	13.2633	13.4201	14.087	13.5013	9.86616	12.2907	10.5394	11.6415	Rbsn
ENSMUSG00000014551	21.0392	18.1858	17.2813	19.5511	20.1321	21.24	20.7263	17.7287	Mrps25
ENSMUSG00000014554	11.3935	12.7813	12.8696	12.4525	12.0066	13.4372	11.6183	12.9646	Dguok
ENSMUSG00000014592	0.627081	0.679075	1.09143	0.753908	0.495622	0.540697	0.506705	0.798306	Camta1
ENSMUSG00000014599	27.9285	31.1169	29.8181	29.829	38.0591	47.5748	55.9906	55.8304	Csf1
ENSMUSG00000014601	49.6071	46.4654	47.4417	53.2438	39.8015	36.9765	36.9713	38.8903	Strip1
ENSMUSG00000014602	0	0	0	0	0	0.0228207	0	0	Kif1a
ENSMUSG00000014603	0	0	0	0	0	0	0	0	Alx3
ENSMUSG00000014606	181.315	188.914	180.207	183.113	188.857	193.534	190.55	190.113	Slc25a11
ENSMUSG00000014609	0	0	0	0	0	0	0	0	Chrne
ENSMUSG00000014633	28.9091	25.0569	25.4394	25.1724	10.0147	12.1935	11.0263	12.4457	Cmc2
ENSMUSG00000014668	21.3272	19.0997	21.9409	22.6184	19.4396	18.9068	22.0999	22.0079	Chfr
ENSMUSG00000014686	1.19745	0.78932	0.474441	0.458066	0.490738	0.390674	0.11578	0.661763	Ceacam16
ENSMUSG00000014704	0	0	0	0	0	0	0	0	Hoxa2
ENSMUSG00000014725	0	0	0.0522294	0	0.108047	0.0573438	0.050983	0.0364255	Adam28
ENSMUSG00000014747	0.37528	0	0.669101	0.430672	0.230695	0.857058	0.761989	0.155547	Ankrd53
ENSMUSG00000014748	112.148	121.225	115.75	129.647	144.946	141.719	138.132	149.871	Tex261
ENSMUSG00000014763	13.578	18.0908	18.5429	19.008	31.256	35.6748	36.2846	40.4127	Fam120b
ENSMUSG00000014767	5.47943	5.32948	5.5288	5.31004	3.41326	3.55948	4.06884	3.99718	Tbp
ENSMUSG00000014769	872.774	926.38	855.828	867.015	861.991	781.588	802.88	775.456	Psmb1
ENSMUSG00000014771	0	0	0	0	0	0	0	0	Pdcd2
ENSMUSG00000014773	1.62418	1.83532	1.10317	1.59764	0.475442	0.353265	0.448684	0.577023	Dll1
ENSMUSG00000014776	0.102741	0.135447	0	0.078604	0.126316	0.134079	0	0.255506	Nol3
ENSMUSG00000014778	25.945	23.0486	19.2016	20.2777	14.2725	17.6138	15.0109	16.7538	Fhod1
ENSMUSG00000014782	0.536099	0.235586	0.495617	0.227863	0.146469	0	0	0.0493786	Plekhg4
ENSMUSG00000014786	5.41767	4.26896	6.29155	6.33644	1.53121	1.62533	1.48116	1.4454	Slc9a5
ENSMUSG00000014791	6.8351	6.41874	6.78887	7.09181	9.5546	10.7528	7.0614	7.60648	Elmo3
ENSMUSG00000014813	5.83106	5.94482	4.71304	7.55422	3.05878	1.87704	3.20236	3.86699	Stc1
ENSMUSG00000014837	9.19626	7.97613	8.15024	8.51698	5.65319	6.94811	5.05424	4.41353	4931428F04Rik
ENSMUSG00000014846	1.58915	0.698343	1.25927	2.16144	0.434176	0.691291	0.40974	0.439117	Tppp3
ENSMUSG00000014850	2.49354	3.13441	2.48139	2.52885	1.35461	1.51354	1.3793	1.32195	Msh3
ENSMUSG00000014852	0	0	0	0	0	0	0	0	Adamts13
ENSMUSG00000014856	89.8367	87.1177	79.0599	92.5227	133.018	126.257	125.281	131.757	Tmem208
ENSMUSG00000014859	205.871	209.826	195.668	208.819	107.33	110.193	95.1132	101.491	E2f4
ENSMUSG00000014867	376.629	380.094	392.821	414.226	362.784	388.002	387.947	421.119	Surf4
ENSMUSG00000014873	22.9793	23.8568	20.2577	23.5875	20.365	24.3031	25.1622	23.7319	Surf2
ENSMUSG00000014905	6.40066	6.24427	11.1077	8.71656	17.4699	16.0377	30.4484	31.7294	Dnajb9
ENSMUSG00000014907	7.90981	8.48123	8.77502	7.90735	6.48316	7.29453	10.5846	9.61685	Naf1
ENSMUSG00000014932	5.30225	4.4118	6.19908	5.88537	4.06094	3.60156	5.69816	4.97182	Yes1
ENSMUSG00000014956	19.6746	20.9709	29.5343	29.35	14.6311	13.7158	29.7489	29.6943	Ppp1cb
ENSMUSG00000014959	91.4759	97.3482	88.1448	96.7868	97.1732	91.3825	93.7594	97.2349	Gorasp2
ENSMUSG00000014980	9.95641	12.2029	9.52304	11.0094	7.84186	8.0193	7.3554	7.47974	Tsen15
ENSMUSG00000015001	0	0	0	0	0	0	0.0990062	0	Oc90
ENSMUSG00000015002	18.9789	18.3786	18.9522	19.8858	11.0862	10.46	16.2912	14.3328	Efr3a
ENSMUSG00000015013	82.3295	83.3886	78.9635	83.7275	119.531	124.257	106.979	107.921	Trappc2l
ENSMUSG00000015016	29.6958	26.061	27.0164	28.0494	28.1585	31.0824	26.1696	28.8038	Acsf3
ENSMUSG00000015023	74.7072	81.1769	69.1241	74.0412	70.2774	68.6204	76.629	82.7862	Ddx19a
ENSMUSG00000015027	102.94	114.282	112.259	123.598	92.4981	106.378	97.3645	98.9096	Galns
ENSMUSG00000015053	0.181348	0	0.359259	0.0462479	0	0.0394438	0.140274	0	Gata2
ENSMUSG00000015083	3.49691	2.59318	3.63696	4.68191	2.95577	4.84876	1.77508	3.62352	C8g
ENSMUSG00000015085	5.98023	9.50114	8.93089	9.97177	10.5573	13.1072	10.4969	12.5842	Entpd2
ENSMUSG00000015087	56.9846	51.8589	51.1953	58.1947	37.9858	37.1496	34.5423	35.3226	Rabl6
ENSMUSG00000015090	0.197881	0	0	0.151392	0	0	0	0	Ptgds
ENSMUSG00000015092	550.533	545.482	435.859	485.076	537.037	571.984	442.562	477.732	Edf1
ENSMUSG00000015093	1.93462	0.425078	0.766513	1.97349	0.792842	0.420786	0.187055	0.267288	Clic3
ENSMUSG00000015094	52.4629	48.5686	48.8543	58.6726	115.341	119.378	103.519	113.226	Npdc1
ENSMUSG00000015095	47.8981	48.6277	51.5955	55.377	62.3062	61.7405	60.5983	60.7109	Fbxw5
ENSMUSG00000015112	37.7168	36.6978	50.4478	43.1852	25.1397	26.1242	34.5405	36.3225	Slc25a13
ENSMUSG00000015120	123.274	128.252	126.191	120.764	111.544	112.954	107.376	109.453	Ube2i
ENSMUSG00000015126	105.666	108.627	86.2263	99.9004	86.8322	84.8455	78.7691	84.6434	Tsr3
ENSMUSG00000015127	3.27859	2.72985	3.14496	3.47648	2.12151	3.30279	3.33686	4.14827	Unkl
ENSMUSG00000015133	32.3552	33.2223	31.7224	33.2555	39.4678	43.8973	36.2364	41.5703	Lrrk1
ENSMUSG00000015134	1.4135	0.65221	0.756054	0.756995	0	0.138348	0.246004	0.234348	Aldh1a3
ENSMUSG00000015143	123.728	136.137	128.701	137.028	270.087	277.682	288.757	313.713	Actn1
ENSMUSG00000015149	48.2816	48.785	51.1492	52.6067	78.8811	80.8114	73.8025	76.9852	Sirt2
ENSMUSG00000015165	167.401	171.262	165.554	181.248	108.23	106.298	108.689	120.867	Hnrnpl
ENSMUSG00000015176	113.767	116.493	104.686	110.706	56.3779	64.4975	59.9612	63.2343	Nolc1
ENSMUSG00000015189	0.889117	0.213118	0.576451	0.432877	1.49063	1.31854	1.64119	1.80911	Casd1
ENSMUSG00000015202	10.2901	9.75387	7.88448	10.5402	8.25986	6.99182	7.35097	9.65805	Cnksr3
ENSMUSG00000015214	7.46288	6.75482	9.33396	7.79745	4.38222	4.68789	6.3003	6.18645	Mtmr1
ENSMUSG00000015217	53.8974	57.3829	57.4665	55.4273	13.2888	13.0572	18.7266	18.7676	Hmgb3
ENSMUSG00000015222	0	0	0.0235793	0.015177	0	0	0.0345249	0.0164445	Map2
ENSMUSG00000015224	0	0	0	0	0	0	0	0	Cyp2j9
ENSMUSG00000015242	0	0	0	0	0	0	0	0	Nipsnap3a
ENSMUSG00000015243	0	0	0	0.0240901	0.116138	0.123276	0.182669	0.0783062	Abca1
ENSMUSG00000015247	29.207	40.0345	39.7742	44.9866	39.0001	32.31	47.9141	46.6593	Nipsnap3b
ENSMUSG00000015289	54.0883	49.1694	56.6143	52.8692	50.8172	50.1478	49.3622	48.1833	Lage3
ENSMUSG00000015290	58.1576	63.2536	51.5989	57.3662	46.3487	46.6223	43.2582	47.0914	Ubl4a
ENSMUSG00000015291	64.4864	67.8914	67.1705	65.6658	113.742	108.59	113.598	120.64	Gdi1
ENSMUSG00000015305	10.8921	9.69008	11.0001	11.684	5.9465	6.78414	7.35725	7.70319	Sash1
ENSMUSG00000015312	37.1689	33.299	33.9282	35.5066	60.3408	66.9974	65.1649	54.9843	Gadd45b
ENSMUSG00000015314	0	0	0	0	0	0	0	0	Slamf6
ENSMUSG00000015316	0	0	0	0	0	0	0	0	Slamf1
ENSMUSG00000015335	98.5316	104.352	90.1737	102.236	109.678	127.035	100.642	114.866	Zdhhc12
ENSMUSG00000015337	17.4971	9.71242	11.3109	15.2653	9.05764	9.21374	9.2602	6.61608	Endog
ENSMUSG00000015340	0	0	0.133559	0.0859663	0.0690734	0.0733187	0.521487	0.279438	Cybb
ENSMUSG00000015341	15.8641	16.7569	19.7215	19.412	26.8406	27.9838	39.9371	35.9535	Golga7
ENSMUSG00000015342	4.94987	6.18658	4.96663	5.95098	1.34358	1.88757	2.49864	1.81183	Xk
ENSMUSG00000015354	17.0032	13.9518	12.8307	15.1677	1.82157	2.90028	2.82415	2.51488	Pcolce2
ENSMUSG00000015355	0	0	0	0	0	0	0	0	Cd48
ENSMUSG00000015357	14.9425	13.5431	12.4327	13.3611	11.8264	10.4204	15.17	14.477	Clpx
ENSMUSG00000015363	51.651	57.3983	54.8728	56.0822	43.9136	43.3375	39.6815	42.0911	Trabd
ENSMUSG00000015365	0	0	0	0	0.0959068	0	0	0.129331	Mov10l1
ENSMUSG00000015377	4.88715	4.48201	5.21968	4.93115	5.05065	5.31485	4.3555	6.39983	Dennd6b
ENSMUSG00000015396	0	0	0	0	0	0	0	0	Cd83
ENSMUSG00000015401	0.211338	0	0	0	0	0.1379	0.122604	0.525575	Tmem27
ENSMUSG00000015405	0	0	0.103098	0.06636	0.213279	0.0565969	0.050319	0	Ace2
ENSMUSG00000015437	0	0	0	0	0.279372	0	0	0	Gzmb
ENSMUSG00000015441	0	0	0	0	0	0	0	0	Gzmf
ENSMUSG00000015443	0	0	0	0	0	0	0.191212	0	Gzmn
ENSMUSG00000015451	0.57837	0.346583	0.0624969	0.12068	0.452505	0.583242	0.244022	0.305103	C4a
ENSMUSG00000015452	0.304816	0.200924	0.905782	0.583013	0.749516	0.497239	0.353666	0.505363	Ager
ENSMUSG00000015461	171.142	156.5	157.562	167.789	95.1652	97.6934	86.0329	97.6218	Atf6b
ENSMUSG00000015467	1.66766	0.732844	0.660742	0.850583	0.455625	0.362722	0.214991	0.153604	Egfl8
ENSMUSG00000015468	0.121439	0.0533655	0	0.0619393	0.398142	0.211306	0.234834	0.469785	Notch4
ENSMUSG00000015474	24.0922	26.0017	25.224	23.6849	23.4814	26.3092	20.6391	21.5238	Ppt2
ENSMUSG00000015476	0	0	0.168194	0	0	0	0	0	Prrt1
ENSMUSG00000015478	58.7483	47.5721	52.5684	52.3533	75.4745	77.3854	72.248	75.695	Rnf5
ENSMUSG00000015484	0	0	0	0	0.103343	0	0	0	Fam163a
ENSMUSG00000015488	20.7896	19.4328	18.5953	21.2782	26.5002	25.0892	32.592	31.8163	Cacfd1
ENSMUSG00000015501	2.11671	2.10073	2.14847	2.27447	1.87139	2.3123	2.53872	2.85874	Hivep2
ENSMUSG00000015519	0	0	0	0	0	0	0	0	2310057J18Rik
ENSMUSG00000015522	22.3732	21.7588	21.8947	23.6021	14.6302	15.4762	17.7786	19.3573	Arnt
ENSMUSG00000015533	39.067	39.321	42.9017	42.2435	38.7511	40.9537	51.2461	54.9865	Itga2
ENSMUSG00000015536	5.406	5.79654	5.44043	5.56975	6.15902	5.64394	7.6941	6.72206	Mocs2
ENSMUSG00000015542	20.6903	14.9917	16.7082	17.7628	39.4188	52.7656	45.9964	47.6575	Nat9
ENSMUSG00000015568	0.062284	0	0	0.095303	0.0382877	0.0203204	0.0541993	0.0258156	Lpl
ENSMUSG00000015575	103.765	91.2861	105.617	105.569	279.262	262.931	281.715	256.726	Atp6v0e
ENSMUSG00000015579	0	0	0	0	0	0	0	0	Nkx2-5
ENSMUSG00000015597	4.70816	4.90547	4.33258	4.35733	3.26768	2.89869	4.00891	3.24192	Zfp318
ENSMUSG00000015599	1.13421	0.854439	0.770374	0.814622	0.369959	0.407801	0.33571	0.402952	Ttbk1
ENSMUSG00000015605	52.8563	48.2415	44.6323	51.8444	29.6988	30.8478	25.4373	29.7393	Srf
ENSMUSG00000015619	3.36313	1.83837	2.73001	3.51438	2.01698	1.28457	1.66553	2.17593	Gata3
ENSMUSG00000015627	22.6034	17.9843	19.2922	21.026	2.57087	3.50856	2.77278	3.46684	Gata5
ENSMUSG00000015647	166.706	172.102	164.433	176.471	109.207	108.702	89.8294	116.602	Lama5
ENSMUSG00000015652	145.736	142.456	139.989	158.635	140.718	127.874	138.023	121.006	Steap1
ENSMUSG00000015653	18.8088	19.6953	20.8875	22.7157	26.7254	26.8076	40.2636	42.2984	Steap2
ENSMUSG00000015656	2122.47	2217.41	2009.98	2150.35	3344.21	3101.93	3391.73	3439.03	Hspa8
ENSMUSG00000015659	2.56709	2.91424	2.8818	3.27333	1.84107	2.2334	3.30944	4.31516	Serac1
ENSMUSG00000015665	0	0	0	0	0	0	0	0	Awat1
ENSMUSG00000015668	84.9899	90.8089	81.6922	91.9008	78.0855	70.9725	76.9838	71.8524	Pdzd11
ENSMUSG00000015671	148.184	155.417	147.729	153.064	138.386	145.442	148.997	148.983	Psma2
ENSMUSG00000015672	11.462	11.1387	11.1328	11.1744	10.3073	10.1288	11.361	10.2074	Mrpl32
ENSMUSG00000015697	26.2835	26.0505	24.0535	25.5001	17.328	17.4609	19.9438	22.0644	Setdb1
ENSMUSG00000015702	11.3333	13.281	13.8453	14.5717	14.9015	14.5848	14.2454	15.5277	Anxa9
ENSMUSG00000015709	0	0	0.0504429	0	0.156527	0.166147	0.295435	0.316616	Arnt2
ENSMUSG00000015711	83.6057	82.8731	86.5118	94.6696	87.3766	92.5703	82.9822	93.9034	Prune1
ENSMUSG00000015714	224.491	236.505	241.619	252.091	297.719	297.83	315.62	341.946	Cers2
ENSMUSG00000015721	0	0	0	0	0	0	0	0	Nlrp5
ENSMUSG00000015733	47.367	46.3045	53.9969	53.9558	37.0528	35.2453	59.4575	53.8695	Capza2
ENSMUSG00000015745	40.7131	38.6211	44.107	46.3202	75.7288	88.9117	66.0632	78.0851	Plekho1
ENSMUSG00000015747	20.1131	22.7431	20.9914	22.1435	29.352	26.568	32.3484	32.2616	Vps45
ENSMUSG00000015748	20.8661	22.417	20.006	19.3596	12.8978	12.4493	15.2483	15.4337	Prpf3
ENSMUSG00000015749	70.7332	70.3294	66.8904	68.3972	23.4002	26.9282	35.3013	33.2241	Anp32e
ENSMUSG00000015750	97.2297	94.3901	104.328	107.095	103.725	108.434	103.758	115.882	Aph1a
ENSMUSG00000015755	29.2532	27.9073	31.0411	28.9728	22.6255	22.975	28.9118	31.5689	Tab2
ENSMUSG00000015757	6.22258	5.93581	4.26942	4.45106	3.60749	3.43309	5.34149	4.31954	Ppil4
ENSMUSG00000015759	89.0656	113.972	108.733	114.902	97.3901	98.6531	132.848	131.831	Cnih1
ENSMUSG00000015766	25.1695	24.3728	27.7511	25.4799	17.9564	19.1634	23.9019	25.6812	Eps8
ENSMUSG00000015776	63.8346	67.3717	66.324	69.1466	112.672	112.763	109.788	110.249	Med22
ENSMUSG00000015787	0	0	0	0	0.417894	0	0.0985937	0	Abo
ENSMUSG00000015790	100.144	101.839	93.8111	89.2916	112.367	110.892	107.122	102.767	Surf1
ENSMUSG00000015804	55.0246	59.7495	54.8772	53.2572	51.6384	48.4386	47.4855	46.0993	Med28
ENSMUSG00000015806	97.2713	97.6805	103.689	117.283	72.9211	64.0658	76.2282	75.1881	Qdpr
ENSMUSG00000015812	0	0	0	0.777714	0	0	1.76916	0.842666	Gnrh1
ENSMUSG00000015829	0.202879	0.133731	0.0904303	0.116412	0.124715	0.0496427	0.14712	0.0630673	Tnr
ENSMUSG00000015837	594.565	605.533	578.316	632.893	1326.78	1319.76	1216.74	1220.37	Sqstm1
ENSMUSG00000015839	65.4159	69.8078	63.3484	65.1737	72.1825	74.5997	89.0647	92.7781	Nfe2l2
ENSMUSG00000015843	0	0	0	0	0.174653	0	0	0	Rxrg
ENSMUSG00000015846	32.2602	35.9139	35.86	41.8667	42.6738	43.3086	42.109	46.1556	Rxra
ENSMUSG00000015850	50.6015	55.5401	50.9996	58.1596	63.1679	68.2168	59.6128	68.6227	Adamtsl4
ENSMUSG00000015852	0	0	0	0	0	0.0912243	0	0	Fcrls
ENSMUSG00000015854	0	0	0	0	0.197042	0	0	0	Cd5l
ENSMUSG00000015869	124.316	123.612	107.352	123.248	98.3222	101.553	99.4561	100.434	Prpsap1
ENSMUSG00000015879	0	0.0500325	0	0	0.0466595	0	0	0	Fam184b
ENSMUSG00000015880	9.3283	9.92347	12.6797	11.0585	1.24907	1.26557	2.54507	1.91407	Ncapg
ENSMUSG00000015882	0.553794	0.456303	0.534832	0.489892	0.382986	0.395233	0.682705	0.502114	Lcorl
ENSMUSG00000015889	111.496	108.426	109.073	109.072	71.9912	70.6236	71.7553	71.7244	Lta4h
ENSMUSG00000015890	1.61738	1.95455	2.88369	2.99039	0.331415	0.439731	1.09467	0.223458	Amdhd1
ENSMUSG00000015932	485.788	534.404	580.667	598.445	708.727	688.222	853.385	850.979	Dstn
ENSMUSG00000015937	31.9645	30.515	29.2216	33.1811	28.1632	32.5208	30.7484	30.7878	H2afy
ENSMUSG00000015942	2.52624	1.24891	1.75161	1.93274	4.52943	4.12099	4.27451	4.45009	Gtf2ird2
ENSMUSG00000015943	143.852	122.454	127.254	127.823	91.5813	110.788	81.5284	80.2487	Bola1
ENSMUSG00000015944	32.8896	28.9631	31.5518	36.3902	26.4799	25.8824	24.3636	26.0835	Gatsl2
ENSMUSG00000015947	0.126035	0	0.299618	0	0	0.164479	0	0.104479	Fcgr1
ENSMUSG00000015950	0	0	0	0	0	0.0581266	0	0	Ncf1
ENSMUSG00000015957	0	0	0	0.120689	0	0.0514667	0.0457578	0	Wnt11
ENSMUSG00000015961	81.8825	82.1243	84.6589	81.1584	46.4839	49.6228	59.9944	58.3258	Adss
ENSMUSG00000015962	24.6429	21.2849	20.7058	20.8038	38.1328	31.605	31.057	33.1076	1700016C15Rik
ENSMUSG00000015966	0	0	0	0	0	0.0574366	0.102131	0	Il17rb
ENSMUSG00000015968	0	0	0	0	0	0	0	0	Cacna1d
ENSMUSG00000015970	0.0524861	0.138388	0	0	0	0	0	0	Chdh
ENSMUSG00000015971	8.83768	8.97699	9.72976	9.33852	8.01555	7.51557	8.59404	7.71644	Actr8
ENSMUSG00000015980	4.84479	4.84942	3.51917	4.66757	7.94194	7.31776	7.23472	6.24736	Lrrc27
ENSMUSG00000015981	38.1304	31.2076	34.7082	37.0891	10.2822	9.06426	7.15425	7.75531	Stk32c
ENSMUSG00000015994	65.3262	68.126	68.2482	72.3576	61.5353	53.9363	59.9575	55.3205	Fnta
ENSMUSG00000016018	20.9419	18.0025	15.8074	16.7626	10.2738	10.074	11.0553	11.5734	Skiv2l2
ENSMUSG00000016024	0.0675442	0.0890456	0	0.0516759	0.249127	0.264439	0.0391844	0.223967	Lbp
ENSMUSG00000016028	23.0344	22.7068	22.1642	22.8168	6.34187	7.64081	5.89896	7.76566	Celsr1
ENSMUSG00000016087	0	0	0	0	0	0	0	0	Fli1
ENSMUSG00000016128	1.70861	1.60178	1.76011	2.20772	4.66812	4.9798	5.90323	5.47664	Stard13
ENSMUSG00000016150	0	0	0	0	0	0	0	0.0457253	Tenm1
ENSMUSG00000016179	0	0	0	0	0	0	0	0	Camk1g
ENSMUSG00000016181	8.14515	8.1688	7.18691	8.83128	3.68617	2.99976	4.95717	4.84656	Diexf
ENSMUSG00000016194	0	0	0	0	0	0.0500865	0.133592	0.127262	Hsd11b1
ENSMUSG00000016200	4.45758	5.19157	4.77831	5.75366	2.38716	3.4261	3.66479	4.08056	Syt14
ENSMUSG00000016206	11.7997	14.9576	13.2162	13.1941	9.48544	8.8839	9.47816	13.3555	H2-M3
ENSMUSG00000016239	11.984	11.0592	14.9567	12.6395	1.89434	1.89906	2.63192	2.05781	Lonrf3
ENSMUSG00000016252	271.488	285.153	257.319	248.367	293.801	307.372	242.662	240.458	Atp5e
ENSMUSG00000016253	91.1121	97.2865	83.8134	95.5115	46.0597	48.5213	43.9927	47.1937	Nelfcd
ENSMUSG00000016255	0	0	0	0	0	0.151435	0	0	Tubb1
ENSMUSG00000016256	571.998	575.264	517.32	575.52	849.406	875.164	792.275	779.576	Ctsz
ENSMUSG00000016257	100.348	102.457	95.7128	104.153	84.118	86.4262	102.385	91.765	Prelid3b
ENSMUSG00000016262	0.423774	0.44694	0.201484	0.0648432	0.937819	1.16137	1.08171	1.12414	Sertad4
ENSMUSG00000016283	0	0	0	0	0	0	0	0	H2-M2
ENSMUSG00000016308	48.4001	50.9323	49.8477	49.1161	33.9024	31.3941	39.6597	35.5978	Ube2a
ENSMUSG00000016319	1117.89	1150.46	1110.78	1153.44	536.692	452.87	538.113	540.499	Slc25a5
ENSMUSG00000016327	0	0	0	0	0	0	0	0	Atp1b4
ENSMUSG00000016344	184.158	170.655	161.413	178.639	190.079	189.172	155.436	166.63	Ppdpf
ENSMUSG00000016346	0.140364	0.211481	0.238343	0.13807	0.049306	0	0.046531	0	Kcnq2
ENSMUSG00000016349	0	0	0	0	0	0	0	0.129796	Eef1a2
ENSMUSG00000016356	0	0.16732	0.528003	0.291302	0.390099	0.248445	0.478588	0.315631	Col20a1
ENSMUSG00000016382	48.199	46.7939	50.3352	47.8322	88.1305	85.1067	111.579	113.547	Pls3
ENSMUSG00000016386	0	0	0	0	0	0.0621657	0.0552701	0	Mpped2
ENSMUSG00000016409	11.6915	9.14852	10.4002	7.84833	6.39882	5.90617	8.70797	8.94149	Nkap
ENSMUSG00000016427	178.339	157.082	144.405	157.891	204.898	237.309	225.895	193.672	Ndufa1
ENSMUSG00000016458	0	0	0	0	0.0647584	0.0343693	0	0	Wt1
ENSMUSG00000016477	9.25605	9.19153	10.0018	11.266	10.7887	12.1578	12.9013	15.1466	E2f3
ENSMUSG00000016481	6.71593	6.56762	6.8584	7.57454	7.48163	6.43958	8.17635	8.44237	Cr1l
ENSMUSG00000016487	10.9599	11.899	10.589	11.905	21.9774	22.6589	29.1388	30.4141	Ppfibp1
ENSMUSG00000016493	0.042918	0.226321	0.102027	0.229847	0.0527658	0.0280044	0.273879	0.106733	Cd46
ENSMUSG00000016494	0	0	0	0.171225	0	0.0584136	0	0.037105	Cd34
ENSMUSG00000016495	36.3326	32.3852	36.856	33.4483	31.4691	34.7483	35.3287	34.7465	Plgrkt
ENSMUSG00000016496	4.32432	3.08798	6.63917	4.61797	1.32914	1.76354	3.13584	3.13662	Cd274
ENSMUSG00000016498	0.396724	0	0.471557	0	0	0	0	0.164435	Pdcd1lg2
ENSMUSG00000016503	40.2119	39.5063	33.4883	37.1334	34.7961	33.2579	26.6714	31.9542	Gtf3a
ENSMUSG00000016510	15.4656	13.7604	15.3569	13.3417	14.9454	14.9919	11.7043	14.8253	Mtif3
ENSMUSG00000016520	24.9187	22.6559	24.5123	25.1454	21.9209	23.5485	23.9689	25.2866	Lnx2
ENSMUSG00000016524	0	0	0	0	0	0	0	0	Il19
ENSMUSG00000016526	10.9864	10.4228	9.88556	10.9191	6.81675	10.4516	10.4836	13.6184	Dyrk3
ENSMUSG00000016528	120.286	126.324	125.757	125.931	105.538	107.474	102.338	109.497	Mapkapk2
ENSMUSG00000016529	0	0	0	0	0	0	0	0	Il10
ENSMUSG00000016534	18.6519	20.4461	24.241	23.3129	44.7294	42.5077	72.4144	67.7939	Lamp2
ENSMUSG00000016541	240.323	261.301	235.592	254.794	360.481	344.444	362.285	388.956	Atxn10
ENSMUSG00000016552	0.879086	1.23136	0.783679	0.924771	0.675498	0.717015	0.860599	0.774276	Foxred2
ENSMUSG00000016554	380.462	383.783	378.515	420.739	318.002	304.996	277.805	293.297	Eif3d
ENSMUSG00000016559	367.313	359.928	356.186	371.03	201.398	235.812	272.119	273.95	H3f3b
ENSMUSG00000016619	68.2758	72.861	64.3018	71.9293	61.7718	59.281	64.3644	59.2227	Nup50
ENSMUSG00000016624	2.44882	2.52216	2.72882	2.40044	1.50536	1.14848	0.665924	1.26874	Phf21b
ENSMUSG00000016626	0	0	0	0	0	0	0	0	Nlrp14
ENSMUSG00000016637	108.016	110.52	118.043	112.982	76.1129	96.9911	86.6066	92.2145	Ift27
ENSMUSG00000016664	191.668	179.158	180.5	188.6	162.33	167.977	189.154	198.155	Pacsin2
ENSMUSG00000016756	0	0	0	0	0	0.0199735	0.0532739	0.0253748	Cmah
ENSMUSG00000016757	158.189	159.306	154.852	174.69	155.369	147.449	135.531	144.219	Ttll12
ENSMUSG00000016758	0	0.456182	0	0	0	0.225787	1.00371	0	Bik
ENSMUSG00000016763	0.0390973	0.0515432	0	0.0299121	0.0480683	0.0255113	0	0.0648205	Scube1
ENSMUSG00000016831	21.4094	24.3871	21.8204	23.42	19.626	19.3923	20.5098	20.3553	Tox4
ENSMUSG00000016833	34.2682	42.3783	33.8833	38.2822	23.4891	24.1412	30.6117	26.396	Mrps18c
ENSMUSG00000016918	0	0	0	0	0	0.0188523	0.0167611	0.0239504	Sulf1
ENSMUSG00000016921	118.108	122.793	116.115	117.297	70.8109	73.7022	84.1814	81.8798	Srsf6
ENSMUSG00000016933	25.7074	28.0326	25.4226	27.103	33.6485	33.2777	32.333	34.2552	Plcg1
ENSMUSG00000016940	16.5918	10.5794	13.2766	12.8598	32.9315	31.5591	30.0087	31.1938	Kctd2
ENSMUSG00000016942	0	0	0	0	0.377165	0.133449	0.0593231	0.339073	Tmprss6
ENSMUSG00000016946	106.515	107.74	102.639	116.338	102.518	106.652	112.369	111.6	Kctd5
ENSMUSG00000016982	0	0	0	0	0	0	0	0	Pom121l2
ENSMUSG00000016984	6.00372	6.27024	7.41421	6.08457	0.862749	1.62804	2.26165	2.45611	Etaa1
ENSMUSG00000016995	0	0.0831425	0	0.0482501	0.232612	0.164606	0.0731735	0.261399	Matn4
ENSMUSG00000016998	0	0	0	0	0	0	0	0	Svs4
ENSMUSG00000017000	0	0	0	0	0	0	0	0	Svs6
ENSMUSG00000017002	0	0	0	0.423129	0	0.180439	0.160424	0	Slpi
ENSMUSG00000017003	0	0	0	0	0	0	0	0	Svs3a
ENSMUSG00000017004	0	0	0	0	0	0	0	0	Svs5
ENSMUSG00000017007	0	0.150097	0	0.0871061	0	0	0	0	Rbpjl
ENSMUSG00000017009	203.573	221.592	222.633	258.664	260.994	287.318	301.156	313.932	Sdc4
ENSMUSG00000017049	0	0	0	0	0	0	0	0	Ccdc70
ENSMUSG00000017057	0.0879057	0.347666	0.626922	0.941554	0.216152	0	0.15299	0.437224	Il13ra1
ENSMUSG00000017064	0	0.405447	0	0	0	0.200676	0.356833	0	Prl5a1
ENSMUSG00000017119	37.4224	36.6257	35.6753	38.15	70.123	77.0358	86.5363	91.7268	Nbr1
ENSMUSG00000017132	17.3807	16.1937	16.5869	16.9414	17.1567	17.0661	18.6634	23.4129	Cyth1
ENSMUSG00000017144	13.9887	13.1034	11.2016	13.5751	5.79319	6.58161	9.86649	7.87318	Rnd3
ENSMUSG00000017146	9.40715	9.629	8.18165	8.51366	2.77388	3.96741	4.61437	4.85009	Brca1
ENSMUSG00000017165	0	0	0	0	0	0	0	1.17607	Gast
ENSMUSG00000017167	2.9437	2.63599	3.49895	3.39944	1.434	1.12348	0.998859	1.51938	Cntnap1
ENSMUSG00000017176	43.1258	41.6343	41.6208	48.1773	29.2086	27.9532	26.6238	22.6204	Nt5c3b
ENSMUSG00000017188	476.2	480.674	504.738	502.392	365.407	349.175	356.593	370.939	Coa3
ENSMUSG00000017195	0	0	0	0.148334	0.476742	0	0	0	Zpbp2
ENSMUSG00000017204	0.119701	0	0	0.274739	0.294335	0.0781062	0.0694424	0.297684	Gsdma
ENSMUSG00000017210	44.937	45.6011	43.4318	53.7305	31.2806	27.8867	25.9823	31.3672	Med24
ENSMUSG00000017211	0.10584	0	0	0	0	0	0	0.263214	Gsdma2
ENSMUSG00000017221	271.516	256.098	242.849	258.291	176.237	178.624	152.522	171.218	Psmd3
ENSMUSG00000017264	78.7165	81.0327	72.5206	83.0765	44.3149	45.8537	42.0842	47.19	Exosc10
ENSMUSG00000017286	25.7567	27.222	25.8355	26.5652	28.3931	28.1526	32.3749	31.2613	Glod4
ENSMUSG00000017288	29.5387	30.5086	26.9106	30.9479	43.0247	40.5129	44.3871	44.3461	Vps53
ENSMUSG00000017291	8.98451	8.27734	10.1484	9.3861	6.65347	6.8567	11.0949	10.6055	Taok1
ENSMUSG00000017299	48.4384	43.7883	38.9318	50.3528	36.2989	35.62	37.2891	37.7317	Dnttip1
ENSMUSG00000017300	0	0	0	0	0	0	0	0	Tnnc2
ENSMUSG00000017307	27.8195	25.8884	26.8426	31.0493	40.4397	36.5185	32.1829	33.7781	Acot8
ENSMUSG00000017309	0	0	0	0	0.293152	0	0	0	Cd300lg
ENSMUSG00000017310	0	0	0	0	0	0	0	0	Spint4
ENSMUSG00000017311	0	0	0	0	0	0	0	0	Pyy
ENSMUSG00000017314	2.37585	1.96878	1.29097	2.02542	9.84794	8.99153	9.76625	9.62238	Mpp2
ENSMUSG00000017316	0	0	0	0	0	0	0	0	Ppy
ENSMUSG00000017344	0	0	0	0	0	0	0	0	Vtn
ENSMUSG00000017376	10.124	9.63501	9.54152	9.16637	10.3112	11.8049	16.0907	15.9407	Nlk
ENSMUSG00000017386	164.144	156.678	161.41	174.419	257.378	243.769	213.049	216.84	Traf4
ENSMUSG00000017390	56.101	63.5447	51.5873	68.2453	4.18022	4.30664	4.5251	5.05677	Aldoc
ENSMUSG00000017400	0	0	0	0.0795305	0	0	0	0	Stac2
ENSMUSG00000017404	4648.74	4641.05	4600	4685.63	4032.59	3880.22	3597.07	3669.16	Rpl19
ENSMUSG00000017405	11.5601	13.1805	13.8891	14.5332	17.5928	15.2899	14.1014	14.6592	Nek8
ENSMUSG00000017412	0	0	0	0	0.0447594	0	0	0	Cacnb4
ENSMUSG00000017417	0	0	0.160404	0	0	0	0	0	Plxdc1
ENSMUSG00000017418	3.974	4.82652	7.17838	6.4638	2.8084	2.20513	4.02998	3.89091	Arl5b
ENSMUSG00000017421	32.0523	29.1395	34.7194	35.7709	40.2504	40.1339	51.6893	50.3371	Zfp207
ENSMUSG00000017428	63.3901	63.6878	64.3489	64.3378	47.4525	44.7317	50.5353	50.0479	Psmd11
ENSMUSG00000017446	0.104218	0.686968	0.495504	0.478402	0.640655	0.748034	0.423219	1.03671	C1qtnf1
ENSMUSG00000017453	0.264215	1.04497	1.25621	0.606428	0	0	0	0	Pipox
ENSMUSG00000017466	224.126	216.525	217.82	224.976	903.166	963.321	957.383	1069.69	Timp2
ENSMUSG00000017478	25.8843	23.9665	22.0305	22.9001	17.4615	16.5422	17.3645	17.307	Zc3h18
ENSMUSG00000017485	6.1407	7.06515	7.299	5.92809	3.62386	3.83202	6.16621	6.14553	Top2b
ENSMUSG00000017491	0	0	0	0	0	0	0	0.0513762	Rarb
ENSMUSG00000017493	1076.75	1057.43	872.236	1002.71	2242.36	2405.21	1920.73	2231.84	Igfbp4
ENSMUSG00000017499	23.838	25.5853	20.3237	20.6248	3.29904	3.21677	3.14957	3.25899	Cdc6
ENSMUSG00000017548	28.5064	29.5775	33.0991	32.0577	7.95055	7.27666	11.7523	13.347	Suz12
ENSMUSG00000017550	3.33584	3.65527	3.81058	3.91108	0.426105	0.650173	1.05558	1.04147	Atad5
ENSMUSG00000017561	33.4653	33.114	30.5843	30.8762	28.0571	25.8839	23.5903	27.3606	Crlf3
ENSMUSG00000017588	0	0	0.25023	0	0	0	0	0.174513	Krt27
ENSMUSG00000017607	0.820975	1.33208	1.12596	1.06294	1.86342	1.6895	1.83182	1.93697	Tns4
ENSMUSG00000017615	180.284	181.811	189.671	197.353	157.564	145.68	151.8	164.115	Tnfaip1
ENSMUSG00000017631	22.8045	24.2722	21.2464	25.5547	20.0795	21.9045	24.0467	24.8256	Abr
ENSMUSG00000017639	9.63458	10.3345	10.6191	11.6933	4.09201	4.05775	3.86171	5.11876	Rab11fip4
ENSMUSG00000017652	0	0	0	0	0	0	0	0	Cd40
ENSMUSG00000017664	81.9516	81.112	77.8883	76.1568	73.0813	74.309	65.3892	63.8575	Slc35c2
ENSMUSG00000017667	5.20976	5.34775	4.96342	5.50713	4.79165	5.55324	5.92932	7.45058	Zfp334
ENSMUSG00000017670	23.5458	23.1516	22.9728	26.2706	45.7145	48.7483	46.6135	49.8132	Elmo2
ENSMUSG00000017677	39.3662	37.116	39.0093	39.5101	29.3815	31.8816	44.5831	40.7745	Wsb1
ENSMUSG00000017679	20.3427	21.9752	23.5933	24.499	40.8526	39.0701	42.6569	40.863	Ttpal
ENSMUSG00000017686	16.2761	16.6552	15.7839	14.8511	11.4509	11.7937	15.7014	14.983	Rhot1
ENSMUSG00000017688	1.24071	1.4721	1.17979	2.18322	0.152539	0.566701	1.07966	0.514251	Hnf4g
ENSMUSG00000017692	0.137856	0.0908702	0.245789	0.105469	0	0.584691	0.159949	0.342834	Rhbdl3
ENSMUSG00000017697	17.1139	14.8264	14.1426	15.8367	58.9143	61.5781	57.5842	57.6932	Ada
ENSMUSG00000017707	53.3646	57.8053	60.6025	61.1113	182.933	181.313	245.991	253.167	Serinc3
ENSMUSG00000017713	3.02758	3.99135	3.46538	4.97577	3.03296	3.43888	2.73216	3.34634	Tha1
ENSMUSG00000017715	39.5875	37.1053	41.0183	37.4493	55.9679	52.7403	46.2867	52.3442	Pgs1
ENSMUSG00000017716	101.383	102.424	91.4345	98.9926	18.5141	17.6493	19.8648	20.2753	Birc5
ENSMUSG00000017718	8.94368	8.38722	10.4115	10.7928	4.9878	6.19681	6.84668	7.10825	Afmid
ENSMUSG00000017720	0	0.460577	1.24579	1.33644	0	0	0	0.28961	Trp53tg5
ENSMUSG00000017721	176.693	167.342	165.161	186.652	121.727	128.711	116.005	128.864	Pigt
ENSMUSG00000017723	3276.23	3264.46	3245.74	3361.68	5129.8	5134.68	4743.79	4867.5	Wfdc2
ENSMUSG00000017724	114.691	111.564	102.587	117.343	66.9492	70.5838	60.254	63.8767	Etv4
ENSMUSG00000017733	0	0	0	0	0	0	0	0	Eppin
ENSMUSG00000017734	1.85866	2.2543	2.47436	2.10456	3.382	3.49284	2.67409	2.52685	Dbndd2
ENSMUSG00000017737	0.0922028	0	0	0	0.113359	0	0	0	Mmp9
ENSMUSG00000017740	0.0438171	0.231062	0.156246	0.0335231	0.592582	0.743367	0.711749	0.399551	Slc12a5
ENSMUSG00000017747	28.2427	29.0834	29.9681	32.1795	47.6883	49.6702	48.8017	49.4368	Ghdc
ENSMUSG00000017754	3.31146	3.52606	3.02776	4.38489	2.50541	4.32151	4.43325	2.95624	Pltp
ENSMUSG00000017756	17.1794	17.7926	17.4809	18.9762	16.2131	15.9323	15.2856	17.9775	Slc12a7
ENSMUSG00000017760	170.731	171.707	158.844	172.237	298.48	305.4	278.911	300.672	Ctsa
ENSMUSG00000017764	27.9255	25.2137	23.4303	31.5087	20.9172	16.767	17.6979	20.3285	Zswim1
ENSMUSG00000017765	56.278	54.2876	52.119	61.0843	116.538	116.684	102.856	117.137	Slc12a4
ENSMUSG00000017767	0	0	0	0	0	0	0	0	Spata25
ENSMUSG00000017774	252.026	262.942	236.247	252.869	333.98	328.446	302.219	320.323	Myo1c
ENSMUSG00000017776	53.6025	53.8406	59.1214	56.8433	59.0317	60.7693	90.5678	89.1549	Crk
ENSMUSG00000017778	282.452	298.577	295.264	283.197	260.003	271.465	260.266	249.449	Cox7c
ENSMUSG00000017781	131.818	147.63	117.136	128.662	148.171	144.902	151.752	155.655	Pitpna
ENSMUSG00000017801	90.2687	92.75	95.6543	95.4126	94.324	81.0557	86.4586	89.7142	Mlx
ENSMUSG00000017802	57.4604	58.2522	62.139	67.7502	99.1488	97.0558	97.4191	107.701	Retreg3
ENSMUSG00000017817	0.153375	0	0	0.0586713	0.659988	0.500394	0.489377	0.826427	Jph2
ENSMUSG00000017830	2.49317	2.8924	2.72637	3.73859	0.858266	0.130145	0.867818	0.661359	Dhx58
ENSMUSG00000017831	30.5955	35.5897	34.2274	31.4573	35.9137	37.85	50.1159	54.168	Rab5a
ENSMUSG00000017832	0	0	0	0	0.552587	0.293275	1.30372	0.745167	Hspb9
ENSMUSG00000017837	60.0082	57.8301	67.5333	70.1214	57.4073	57.0676	55.9752	59.497	Nkiras2
ENSMUSG00000017843	32.8826	31.1498	32.766	33.9249	25.8059	25.7988	33.2863	32.4164	Ppp2r5c
ENSMUSG00000017858	39.1288	47.1324	37.2353	43.2114	45.8162	50.2279	50.6016	54.9294	Ift52
ENSMUSG00000017861	97.7086	96.1217	86.6647	96.0965	5.9761	5.74583	6.04844	5.19735	Mybl2
ENSMUSG00000017868	25.6301	25.2157	24.0989	27.2182	5.29104	6.05305	5.21518	5.86656	Sgk2
ENSMUSG00000017897	91.9559	95.9664	88.75	95.0391	44.0037	49.0077	40.5688	50.2101	Eya2
ENSMUSG00000017922	0	0	0	0	0	0	0	0	Prl3c1
ENSMUSG00000017929	20.1479	20.4705	22.0577	19.5869	25.7022	24.4153	28.6059	29.3225	B4galt5
ENSMUSG00000017943	0	0.333472	0.300663	0.0967621	0.466486	0	0	0.104843	Gdap1l1
ENSMUSG00000017950	161.666	164.837	152.154	173.118	151.065	165.024	149.621	166.118	Hnf4a
ENSMUSG00000017969	0.127116	0	0.151093	0.680765	0.156283	0.0829441	0	0.526871	Ptgis
ENSMUSG00000017978	0.034111	0.0899392	0	0.156583	0	0	0	0	Cadps2
ENSMUSG00000017999	65.9115	65.3708	55.1549	63.1242	47.8882	52.6437	52.0703	52.7851	Ddx27
ENSMUSG00000018001	10.5115	11.3049	10.6448	10.6874	9.43749	8.88943	10.2102	11.58	Cyth3
ENSMUSG00000018008	0	0	0	0	1.58114	1.98347	1.76345	1.25992	Cyth4
ENSMUSG00000018012	5.55199	8.31747	4.49949	7.14378	15.5135	25.3591	18.0077	19.6648	Rac3
ENSMUSG00000018040	74.0535	76.2414	66.3032	72.1118	69.5445	66.4212	56.4296	60.088	Rrp7a
ENSMUSG00000018042	247.121	258.628	228.941	258.243	439.728	447.087	424.405	445.393	Cyb5r3
ENSMUSG00000018068	11.2265	11.0697	12.4301	10.4245	8.43272	8.95101	10.938	10.8871	Ints2
ENSMUSG00000018076	6.26088	5.85581	5.15398	7.62192	2.6265	3.53321	4.01252	4.41855	Med13l
ENSMUSG00000018102	13.549	16.7457	14.7627	16.1968	129.793	135.192	124.617	126.356	Hist1h2bc
ENSMUSG00000018126	0.119614	0	0.142176	0.183025	0.294119	0.624392	0.0693915	0.297466	Baiap2l2
ENSMUSG00000018143	34.6297	31.6487	35.3952	36.1574	80.3179	78.0498	80.3105	75.026	Mafk
ENSMUSG00000018160	17.7822	18.1842	18.4778	17.7972	8.47915	8.02728	11.0946	9.91993	Med1
ENSMUSG00000018166	25.7638	30.819	25.5949	29.5874	2.33398	2.72518	2.45435	2.56288	Erbb3
ENSMUSG00000018167	47.3359	41.2401	52.3393	45.3392	48.2722	55.7285	46.6198	54.449	Stard3
ENSMUSG00000018168	0	0	0	0	0	0	0	0	Ikzf3
ENSMUSG00000018169	0	0	0.136617	0	0	0	0	0	Mfng
ENSMUSG00000018171	92.2646	93.3429	108.363	105.818	104.605	115.555	145.382	136.579	Vmp1
ENSMUSG00000018189	18.2088	18.8507	20.9795	18.0333	8.10322	8.01812	13.6742	10.5568	Uchl5
ENSMUSG00000018196	5.0962	5.00209	4.46574	4.18354	6.76862	5.70402	6.84087	6.53729	Glrx2
ENSMUSG00000018199	3.79624	2.84051	4.55297	5.39012	4.03659	3.6152	6.68631	5.72688	Trove2
ENSMUSG00000018209	30.5703	26.9413	29.7841	28.458	35.7364	35.135	40.2828	41.2206	Stk4
ENSMUSG00000018211	0	0	0	0	0	0.372234	0	0	Wfdc15b
ENSMUSG00000018217	3.88129	3.47214	3.13053	2.43919	11.248	10.3112	11.5799	11.7207	Pmp22
ENSMUSG00000018238	0	0	0	0.122918	0.197527	0	0.0932053	0.133184	Gdf9
ENSMUSG00000018239	20.1742	19.7926	18.6818	19.742	12.9784	13.47	21.0938	17.5015	Zcchc10
ENSMUSG00000018259	0	0	0	0	0	0	0	0	Prl8a2
ENSMUSG00000018263	0	0	0	0	0	0	0	0	Tbx5
ENSMUSG00000018286	589.686	574.262	573.289	554.769	479.828	474.515	421.475	427.996	Psmb6
ENSMUSG00000018287	110.9	103.476	96.1777	100.533	114.119	95.5252	117.673	103.629	Spag7
ENSMUSG00000018293	1821.07	1763.65	1451.27	1600.85	1187.52	1246.43	1007.03	1111.45	Pfn1
ENSMUSG00000018322	71.9161	76.1304	70.0437	79.3284	74.1652	74.4511	78.5844	80.2589	Tomm34
ENSMUSG00000018326	211.394	213.563	208.607	213.919	269.983	280.532	312.832	335.92	Ywhab
ENSMUSG00000018334	8.36093	10.6591	10.9755	9.52472	7.85073	9.2625	8.10181	8.4161	Ksr1
ENSMUSG00000018339	0.179981	0.47455	0.641791	1.23928	4.42557	4.69757	2.92355	5.37112	Gpx3
ENSMUSG00000018340	31.6283	39.2006	32.0345	34.8482	20.4012	26.9599	18.2839	23.9107	Anxa6
ENSMUSG00000018341	0	0	0	0	0	0	0	0	Il12rb2
ENSMUSG00000018347	17.203	16.8733	15.2132	16.0043	20.9811	17.6907	16.2873	17.9114	Zkscan6
ENSMUSG00000018362	326.874	305.752	287.551	309.603	110.174	105.236	130.197	126.727	Kpna2
ENSMUSG00000018363	14.5625	12.0774	13.281	16.0435	14.9091	13.8559	19.2311	17.9101	Smurf2
ENSMUSG00000018372	5.36202	3.89303	5.72685	4.04285	6.87898	6.23693	7.34839	6.69959	Cep95
ENSMUSG00000018377	12.6948	11.5001	15.1737	13.619	12.6431	13.6515	19.2139	20.224	Vezf1
ENSMUSG00000018378	1.24221	1.41433	2.34901	1.68476	17.0773	18.7901	18.3109	19.4248	Cuedc1
ENSMUSG00000018379	59.7751	60.4963	76.6881	71.6585	24.3798	28.0037	51.8834	47.467	Srsf1
ENSMUSG00000018381	8.72139	9.11529	8.31186	10.2792	1.83539	2.05074	1.04837	2.34477	Abi3
ENSMUSG00000018387	0.993105	1.02869	0.843165	0.976876	4.18621	3.65663	2.42798	3.05778	Shroom1
ENSMUSG00000018395	14.2861	19.0738	16.2237	13.0184	19.9135	19.178	20.3764	20.2155	Kif3a
ENSMUSG00000018398	34.6301	38.8695	36.1922	35.8044	57.4053	59.3245	64.1573	66.2575	2022-09-08
ENSMUSG00000018401	35.8204	36.6755	33.1915	37.1669	29.1883	28.7985	29.4264	33.2918	Mtmr4
ENSMUSG00000018405	13.0841	12.2994	13.6588	16.7127	19.4434	15.8872	17.6891	15.6563	Mrm1
ENSMUSG00000018411	8.44903	7.19726	8.03419	7.72375	0.852324	1.30052	0.829491	1.18528	Mapt
ENSMUSG00000018412	14.2409	13.3923	13.3724	13.7643	18.6757	21.744	24.4267	25.027	Kansl1
ENSMUSG00000018415	10.5325	9.90544	10.127	10.8296	10.9697	10.3307	12.8042	11.9009	Gid4
ENSMUSG00000018417	1.1792	1.07625	1.04224	0.879036	1.22673	1.34159	1.77162	1.82971	Myo1b
ENSMUSG00000018425	24.3592	20.8332	27.1215	27.247	29.3799	31.3366	37.7437	35.1459	Dhx40
ENSMUSG00000018427	3.1641	3.55007	4.32107	4.17193	7.44915	8.91732	12.068	12.9472	Ypel2
ENSMUSG00000018428	50.544	53.209	47.0905	48.2232	38.1987	40.4495	36.7388	46.6436	Akap1
ENSMUSG00000018433	28.0195	30.1937	32.9428	31.5495	20.819	20.1113	23.4637	24.54	Nol11
ENSMUSG00000018442	18.4862	20.8436	20.0939	19.3539	18.0428	16.3742	19.8496	19.2563	Derl2
ENSMUSG00000018446	335.774	325.146	264.747	274.204	224.296	221.431	194.123	206.461	C1qbp
ENSMUSG00000018449	21.2409	26.943	24.2922	18.886	14.8219	13.785	11.8562	14.2767	Rpain
ENSMUSG00000018451	0	0.287938	0	0.334198	0	0	0.38012	0	6330403K07Rik
ENSMUSG00000018459	0	0	0	0	0	0	0	0	Slc13a3
ENSMUSG00000018470	5.69469	5.25524	7.31037	5.57674	9.38183	8.76938	10.2414	9.63022	Kcnab3
ENSMUSG00000018474	73.1995	69.4462	69.2747	72.5905	53.0279	55.581	51.3439	56.0983	Chd3
ENSMUSG00000018476	29.9372	28.3322	26.1025	32.0225	24.403	24.7087	19.6813	23.9222	Kdm6b
ENSMUSG00000018479	0	0	0.389805	0	0	0.641963	0.380502	0	1700125H20Rik
ENSMUSG00000018481	26.9608	25.1598	28.0255	27.232	18.9944	20.2936	25.3943	25.8651	Appbp2
ENSMUSG00000018486	0	0	0	0	0.266387	0	0	0.0598707	Wnt9b
ENSMUSG00000018500	0.17686	0.23316	0	0.270619	0	0.115402	0.102602	0	Adora2b
ENSMUSG00000018501	27.5084	28.5756	26.3092	26.9503	14.2171	16.2044	19.2684	22.2967	Ncor1
ENSMUSG00000018507	0.14551	0.287745	0.605349	0.333975	0.268347	0.28484	0.168829	0.48249	Trpv2
ENSMUSG00000018509	99.9999	111.88	99.8016	114.967	65.7923	60.0778	54.5635	58.4008	Cenpv
ENSMUSG00000018537	27.5778	31.2325	26.6197	30.3739	23.3243	22.3425	19.4883	22.0171	Pcgf2
ENSMUSG00000018541	12.9153	12.0038	12.2044	12.4502	14.5291	15.2114	14.0111	15.4171	Cwc25
ENSMUSG00000018543	1.56878	0.68939	0	1.6003	0	0.682428	1.51683	0	1700001P01Rik
ENSMUSG00000018547	32.5428	35.2145	35.4764	37.1303	45.7146	44.5556	45.9791	51.0948	Pip4k2b
ENSMUSG00000018548	11.489	12.2244	11.3443	13.5655	5.89477	4.51572	5.58926	5.24943	Trim37
ENSMUSG00000018554	1.03864	0	0.411518	0.264877	0	0.225907	0.100424	0	Ybx2
ENSMUSG00000018559	204.876	211.147	191.795	201.479	132.194	142.953	117.553	151.612	Ctdnep1
ENSMUSG00000018565	169.838	168.209	179.049	190.336	182.926	164.004	170.238	145.624	Elp5
ENSMUSG00000018566	0.18764	0.123686	0.111517	0.502451	0	0.489747	0.326567	0.23332	Slc2a4
ENSMUSG00000018567	457.607	523.027	454.321	489.545	1045.8	1005.7	939.93	932.506	Gabarap
ENSMUSG00000018569	0.167508	1.54582	0.597314	0.640776	0	0.327902	0.0971766	0.277716	Cldn7
ENSMUSG00000018570	2.34257	1.27164	2.94823	2.21392	1.35533	2.06803	1.99852	2.05613	2810408A11Rik
ENSMUSG00000018572	90.923	85.2998	88.8762	87.2579	75.2592	79.1692	71.7177	71.9008	Phf23
ENSMUSG00000018574	73.6193	70.6288	74.3655	76.1207	87.2256	82.9951	76.1146	77.0399	Acadvl
ENSMUSG00000018581	0.0451385	0.0595074	0.0536528	0.017267	0.0277478	0.0441799	0.0785586	0.0935454	Dnah11
ENSMUSG00000018583	152.39	151.574	145.226	150.94	98.3068	102.54	106.334	108.367	G3bp1
ENSMUSG00000018585	515.093	520.827	503.997	530.671	1153.11	1256.65	1079.46	1077.48	Atox1
ENSMUSG00000018589	0	0	0	0	0	0	0.0600952	0	Glra2
ENSMUSG00000018593	375.062	392.135	355.193	391.473	360.298	367.884	366.856	412.67	Sparc
ENSMUSG00000018595	0	0.21402	0.385926	0	0.199591	0.105929	0	0	Glra4
ENSMUSG00000018599	23.4277	22.0158	20.1354	24.6337	26.8831	30.652	25.5095	28.3841	Mief2
ENSMUSG00000018604	5.27094	4.35115	4.62569	3.73113	2.24088	3.08576	3.00068	2.49098	Tbx3
ENSMUSG00000018620	0	0	0	0	0	0	0	0	Mmp20
ENSMUSG00000018623	0	0	0	0	0	0	0	0	Mmp7
ENSMUSG00000018634	0	0	0	0	0	0	0.153902	0	Crhr1
ENSMUSG00000018648	61.5703	55.5141	56.0347	62.6362	186.048	174.056	162.632	148.807	Dusp14
ENSMUSG00000018651	18.8718	20.2505	21.5186	20.8178	13.2197	11.7413	17.1859	12.1878	Tada2a
ENSMUSG00000018654	0	0	0	0	0	0	0	0	Ikzf1
ENSMUSG00000018656	0	0	0	0	0	0.05767	0	0	Tcaf3
ENSMUSG00000018659	49.7547	57.2102	51.0511	52.1483	56.3707	54.8854	55.2044	57.4283	Pnpo
ENSMUSG00000018661	32.8465	32.7789	31.3427	32.9891	29.845	27.0683	29.3041	37.5884	Cog1
ENSMUSG00000018666	30.0876	28.8934	21.6938	28.2773	11.5481	14.3008	17.8978	18.4213	Cbx1
ENSMUSG00000018669	69.7637	78.4299	68.882	73.8722	89.4547	94.6735	83.8243	83.3768	Cdk5rap3
ENSMUSG00000018672	1.33005	2.72759	2.10791	1.46984	4.72402	7.42511	5.82989	6.61539	Copz2
ENSMUSG00000018677	543.685	547.87	513.247	574.204	596.09	598.502	523.391	545.899	Slc25a39
ENSMUSG00000018678	29.1515	25.2009	24.6528	30.5659	12.691	13.4711	13.5293	16.7178	Sp2
ENSMUSG00000018697	42.4232	42.5831	36.6361	42.2893	31.1826	31.0211	29.8895	32.2445	Aatf
ENSMUSG00000018698	0	0	0	0	0	0	0	0	Lhx1
ENSMUSG00000018707	73.8971	78.0796	76.8132	83.513	95.3368	95.9475	90.2614	106.295	Dync1h1
ENSMUSG00000018727	0.871699	0.383063	0.172687	0	0	0	0.421416	0.120434	Cpsf4l
ENSMUSG00000018733	9.59723	10.5842	9.98158	9.95478	11.0052	7.70742	9.95752	10.0977	Pex12
ENSMUSG00000018736	29.0897	30.4154	27.4229	32.8462	51.3035	46.6023	59.0071	61.4499	Ndel1
ENSMUSG00000018740	4.52586	5.03065	3.90282	4.07364	1.74568	1.79506	1.4415	2.0598	Slc25a35
ENSMUSG00000018750	8.96467	7.31363	7.69309	8.27336	21.895	24.1326	24.4642	23.7938	Zbtb4
ENSMUSG00000018752	1.31398	0.577422	1.04122	1.22868	1.07699	1.9053	1.01638	0.726163	Tnfsfm13
ENSMUSG00000018761	56.6316	64.5269	63.9481	73.1401	83.2196	77.9525	78.1449	84.502	Mpdu1
ENSMUSG00000018765	104.494	95.9508	90.3212	98.9702	118.138	105.385	98.9225	104.65	Fxr2
ENSMUSG00000018770	626.429	666.867	617.261	640.541	507.313	492.122	520.076	495.847	Atp5g3
ENSMUSG00000018774	8.04732	7.52899	8.02247	10.1288	27.1282	26.4241	25.3002	22.5951	Cd68
ENSMUSG00000018776	0	0.265871	0.239713	0.308586	0.495894	0.526372	0.233993	0.167179	Slc35g3
ENSMUSG00000018796	9.86731	9.72551	10.9146	10.645	3.44425	3.04661	3.64768	3.45764	Acsl1
ENSMUSG00000018800	3.50928	3.61084	4.67991	3.81989	2.17479	2.3643	3.88961	4.11526	Abca5
[truncated: 51,467 more rows]

## Sheet: IFNg high dose (1 ng)
ID	NSP3 PRO 0ng-1	NSP3 PRO 0ng-2	NSP3 PRO 0ng-3	NSP3 PRO IFNg 1ng-1	NSP3 PRO IFNg 1ng-2	NSP3 PRO IFNg 1ng-3	NSP3 SEN 0ng-1	NSP3 SEN 0ng-2	NSP3 SEN 0ng-3	NSP3 SEN IFNg 1ng-1	NSP3 SEN IFNg 1ng-2	NSP3 SEN IFNg 1ng-3	Gene_name
ENSMUSG00000000001	367.759	343.691	367.017	329.315	292.68	332.135	307.974	299.472	290.956	263.038	269.429	293.954	Gnai3
ENSMUSG00000000003	0	0	0	0	0	0	0	0	0	0	0.44209	0	Pbsn
ENSMUSG00000000028	45.3007	50.3451	46.9905	55.9564	51.3754	47.7604	18.1632	13.0714	16.3024	17.6855	21.0715	23.1647	Cdc45
ENSMUSG00000000031	0	0	0	0	0	0	0	0	0	0	0	0	H19
ENSMUSG00000000037	0	0	0	0	0	0.0680504	0.147883	0.138353	0.298237	0	0.196791	0	Scml2
ENSMUSG00000000049	0	0	0.305936	0.556726	0	0.259522	0.281989	0.791451	0	0	0.250166	0	Apoh
ENSMUSG00000000056	13.9905	14.5797	16.9454	11.5405	12.3988	11.9645	11.5038	14.175	17.5414	17.9253	17.0923	17.2294	Narf
ENSMUSG00000000058	223.306	248.478	260.428	204.36	149.071	172.17	260.934	244.749	247.349	215.612	209.366	232.151	Cav2
ENSMUSG00000000078	112.048	107.16	115.835	119.239	102.522	126.713	191.118	204.468	189.515	189.491	191.255	197.535	Klf6
ENSMUSG00000000085	12.0562	11.3294	11.4803	10.4457	12.9963	11.986	17.1517	16.7535	18.6434	15.6791	14.3908	16.2803	Scmh1
ENSMUSG00000000088	75.9246	75.2709	73.1145	65.0466	89.0193	77.7739	66.1078	72.8562	81.5455	69.4388	69.0863	72.1239	Cox5a
ENSMUSG00000000093	0.639429	0	0.13449	0	0	0.228173	0.123963	0.23195	0	0.358172	0.219947	0.342545	Tbx2
ENSMUSG00000000094	0	0	0	0	0	0	0	0.123647	0	0	0	0	Tbx4
ENSMUSG00000000103	0	0	0	0	0	0	0	0	0	0	0	0	Zfy2
ENSMUSG00000000120	0	0	0	0	0	0	0	0.122033	0.131528	0.125627	0.115718	0	Ngfr
ENSMUSG00000000125	0	0	0	0	0	0	0	0	0	0	0	0	Wnt3
ENSMUSG00000000126	0	0	0	0	0	0.24853	8.10136	8.96883	8.98596	6.50211	6.4684	7.58648	Wnt9a
ENSMUSG00000000127	41.7917	36.8486	35.525	43.5662	40.8277	40.0219	25.4966	26.1541	24.9266	35.4007	35.3641	32.3064	Fer
ENSMUSG00000000131	24.6656	22.8919	22.6538	26.6699	25.0638	27.0407	18.1709	16.8508	17.3048	17.7565	18.807	18.7191	Xpo6
ENSMUSG00000000134	24.5351	25.2205	24.5384	24.1475	24.7041	25.0592	26.452	24.6566	25.4985	26.6917	22.4335	23.5601	Tfe3
ENSMUSG00000000142	1.34752	0.618631	0.442846	0.644694	1.18494	0.375662	2.93891	2.74952	3.37506	2.83051	4.20057	4.58688	Axin2
ENSMUSG00000000148	12.833	14.5688	11.8384	12.8539	12.8114	12.9881	13.4578	15.0406	16.7244	13.2416	13.617	17.2872	Brat1
ENSMUSG00000000149	48.5977	37.4634	44.255	38.448	43.9282	45.6548	65.134	65.2453	68.0666	60.7038	57.7835	59.6309	Gna12
ENSMUSG00000000154	2.4564	2.29122	2.29623	1.3058	1.53603	2.43484	3.70386	3.96021	2.66772	2.29323	4.69411	2.92423	Slc22a18
ENSMUSG00000000157	0.315882	0.33147	0	0.604511	0.148145	0.140899	0.153096	0.716152	0.617502	0.884695	0.271638	0.564064	Itgb2l
ENSMUSG00000000159	5.70003	5.80539	5.81809	4.9729	4.56024	5.68322	10.2379	13.9871	13.1091	9.70371	8.93833	10.9268	Igsf5
ENSMUSG00000000167	2.8024	2.59472	1.38688	3.31245	3.09245	2.20589	0.958742	1.34544	1.61126	1.23117	1.41758	1.91336	Pih1d2
ENSMUSG00000000168	50.5853	44.6164	52.8982	48.3124	50.0293	51.0536	32.6584	28.4883	29.4063	24.3656	27.1774	28.3867	Dlat
ENSMUSG00000000171	343.171	364.059	364.063	313.95	291.499	304.462	236.612	273.29	234.171	235.973	246.515	240.14	Sdhd
ENSMUSG00000000182	0	0	0	0	0	0.228048	0	0	0.24986	0	0	0	Fgf23
ENSMUSG00000000183	0	0	0	0	0	0	0	0	0	0	0	0.0889033	Fgf6
ENSMUSG00000000184	173.579	173.973	171.192	142.889	128.281	145.44	299.963	287.203	288.066	235.435	227.036	237.439	Ccnd2
ENSMUSG00000000194	12.8587	14.1794	14.7834	18.4908	15.1276	15.0358	23.0273	22.5975	22.7582	24.0091	24.0833	23.0913	Gpr107
ENSMUSG00000000197	0.063026	0.297613	0.198843	0.0904609	0.118234	0.0843381	0.305464	0.314357	0.55443	0.147098	0.135496	0.281361	Nalcn
ENSMUSG00000000202	0	0	0	0	0	0	0	0	0.142217	0	0	0	Btbd17
ENSMUSG00000000204	0	0.122754	0	0.111935	0.438903	0.104359	0.113393	0	0.228681	0.436842	0.100597	0.313337	Slfn4
ENSMUSG00000000214	0	0	0	0	0	0	0	0	0	0	0	0.175136	Th
ENSMUSG00000000215	0	0	0	0	0	0	0	0	0	0	0	0.631132	Ins2
ENSMUSG00000000216	0	0	0	0	0	0	0	0	0	0	0	0.138423	Scnn1g
ENSMUSG00000000223	0.271083	0.625812	0.627181	0.518778	0.305123	0.580398	0.0525535	0.295001	0.264963	0.455535	0.139868	0.14522	Drp2
ENSMUSG00000000244	0	0	0	0	0	0	0	0	0	0	0	0	Tspan32
ENSMUSG00000000247	0	0	0	0	0	0	0.10232	0	0.103175	0	0	0.094246	Lhx2
ENSMUSG00000000248	0	0	0	0	0	0.145303	0	0.147708	0.159201	0	0	0	Clec2g
ENSMUSG00000000253	4.19199	2.30416	3.14891	1.52806	1.4979	1.24656	8.7073	5.79285	5.65826	4.09988	4.80646	4.63392	Gmpr
ENSMUSG00000000263	0	0	0.606042	0	0	0	0.186201	0	0.187757	0	0	0	Glra1
ENSMUSG00000000266	8.62963	7.97602	10.6379	7.32774	5.30691	7.59651	9.08509	9.48435	8.82585	8.16309	7.17521	8.98053	Mid2
ENSMUSG00000000275	105.25	98.0975	97.7188	136.645	132.738	136.814	105.225	97.4939	106.971	143.024	142.555	143.548	Trim25
ENSMUSG00000000276	9.23337	10.0371	9.59392	7.61826	8.50509	7.8918	6.64562	7.01961	7.34965	6.09079	6.51374	6.36806	Dgke
ENSMUSG00000000278	307.816	305.139	328.596	304.906	325.851	308.533	244.787	231.619	246.832	241.951	239.601	262.589	Scpep1
ENSMUSG00000000282	24.4535	18.7193	15.8092	23.6863	21.3387	24.05	28.1721	26.5384	28.8973	26.478	25.3375	27.1124	Mnt
ENSMUSG00000000290	0.151938	0.318871	0.159784	0.581535	0.855084	0.135543	1.17822	0.137787	0.74254	0.851069	0.783941	1.08525	Itgb2
ENSMUSG00000000295	23.6616	22.8873	23.6324	23.1468	25.9137	22.4056	23.9609	28.5305	26.0991	25.6686	24.326	22.5423	Hddc2
ENSMUSG00000000296	148.262	136.821	143.755	146.562	137.094	137.58	307.475	354.092	363.145	313.476	285.133	291.975	Tpd52l1
ENSMUSG00000000301	9.91784	8.78836	8.34403	8.64646	10.5431	9.0443	4.91363	5.1966	4.52385	6.58419	5.11723	2.7549	Pemt
ENSMUSG00000000303	391.734	388.299	386.696	430.712	395.109	398.394	322.819	308.268	303.419	341.861	309.404	333.191	Cdh1
ENSMUSG00000000305	0.0638989	0	0	0	0	0	0	0.0579474	0	0	0.329694	0.114103	Cdh4
ENSMUSG00000000308	0	0.194951	0	0.177769	0.34852	0	2.70126	3.70655	2.17907	2.60163	2.87571	3.64924	Ckmt1
ENSMUSG00000000317	0	0	0	0	0.116954	0	0	0	0	0.23281	0	0.111326	Bcl6b
ENSMUSG00000000318	0	0.50355	0	0.153057	0	0	0	0	0	0.149331	0.412658	0.285631	Clec10a
ENSMUSG00000000320	0.567582	0	0	0	0.106476	0	0.110034	0.205887	0.110954	0.105976	0	0.202704	Alox12
ENSMUSG00000000325	4.40258	4.5441	4.93354	4.07454	3.45254	2.76859	8.39515	7.5269	7.05442	8.01811	6.39265	7.28164	Arvcf
ENSMUSG00000000326	70.1432	61.4973	63.943	73.6013	70.2589	75.4816	109.71	98.4878	98.275	96.7723	100.321	91.0784	Comt
ENSMUSG00000000339	50.5646	43.2243	47.2098	42.955	52.0555	42.028	55.2299	62.4076	62.2008	53.1927	52.8151	60.3416	Rtca
ENSMUSG00000000340	50.2772	47.6714	50.2519	49.4337	35.9862	44.1109	25.2402	27.633	29.3771	25.085	29.419	23.6196	Dbt
ENSMUSG00000000346	508.155	510.314	521.312	477.73	458.534	494.556	409.612	399.798	389.454	411.336	383.915	385	Dazap2
ENSMUSG00000000355	58.1487	62.2572	62.7038	60.7243	55.0958	59.774	70.9571	81.3746	69.5305	62.8285	64.4725	69.8383	Mcts1
ENSMUSG00000000359	0	0	0	0	0	0	0	0	0	0	0	0	Rem1
ENSMUSG00000000365	0	0	0	0	0.0696928	0	0.144044	0	0	0	0	0.0663392	Rnf17
ENSMUSG00000000374	49.6348	49.45	52.738	54.8634	43.3989	52.4732	38.8216	40.7176	39.5364	38.3484	38.2673	41.3615	Trappc10
ENSMUSG00000000378	56.5412	58.535	62.2547	64.8743	60.2717	72.783	62.2862	60.5665	61.1994	69.6719	67.4398	59.0654	Ccm2
ENSMUSG00000000381	0	0	0	0	0	0	0	0	0	0	0	0	Wap
ENSMUSG00000000384	106.895	101.638	105.291	113.809	106.973	112.486	61.9022	56.5478	67.2021	65.5925	64.9503	62.1706	Tbrg4
ENSMUSG00000000385	84.2583	87.9541	85.831	61.0998	53.1471	58.9286	26.3234	31.8156	27.1173	24.9413	18.6822	20.7077	Tmprss2
ENSMUSG00000000386	0	0	0	0	0	0	0.123283	0.115339	0.870193	0.118736	0.656223	1.022	Mx1
ENSMUSG00000000392	0	0	0	0.156733	0	0	0	0	0.0800506	0.229377	0.352141	0.073123	Fap
ENSMUSG00000000394	0	0	0	0	0	0	0	0	0	0	0	0	Gcg
ENSMUSG00000000399	133.751	134.561	132.07	132.628	130.217	134.283	98.199	99.4768	93.4106	81.1836	86.3579	89.2681	Ndufa9
ENSMUSG00000000402	0	0	0	0	0	0	0.166232	0	0	0	0	0	Egfl6
ENSMUSG00000000409	2.37477	1.49518	1.49845	4.39318	5.04895	3.10718	0	0.287145	0.309489	0.295603	0.816862	0	Lck
ENSMUSG00000000411	0	0	0	0	0	0	0	0	0	0	0	0	Tssk3
ENSMUSG00000000416	0.210087	0.385795	0.276171	0.100512	0.24632	0.187418	0.560018	0.19052	0.25668	0.245164	0	0.281361	Cttnbp2
ENSMUSG00000000420	97.5488	99.365	106.209	114.887	105.054	122.477	125.994	126.79	115.96	173.745	173.769	191.67	Galnt1
ENSMUSG00000000435	0	0	0	0	0	0	0	0	0	0	0	0	Myf5
ENSMUSG00000000439	12.2466	10.8364	8.77165	9.12125	11.5491	11.5157	5.71087	7.14381	7.11736	6.11822	7.57112	7.6244	Mkrn2
ENSMUSG00000000440	64.854	62.4519	65.8913	58.1497	54.2034	61.4984	16.1348	15.807	18.1114	19.058	22.4162	18.7873	Pparg
ENSMUSG00000000441	24.1849	25.023	22.6554	25.7994	20.8421	26.8936	10.7037	12.0413	10.131	11.0678	13.399	13.4882	Raf1
ENSMUSG00000000486	0.83915	0.88056	1.41198	0.642361	0.314841	0	0.976092	1.06539	0.656166	0.626725	1.44323	0.899072	2022-09-01
ENSMUSG00000000489	47.6745	42.3563	47.2955	51.7004	50.5308	51.0364	55.4546	65.4277	65.393	72.6957	65.0487	65.5512	Pdgfb
ENSMUSG00000000530	0	0	0	0	0.101982	0	1.47547	1.87338	2.23169	2.03006	1.02847	2.13564	Acvrl1
ENSMUSG00000000531	26.9521	29.0073	25.4369	16.5317	23.7679	16.4403	20.7663	18.1747	22.7411	15.6992	15.6495	17.071	Grasp
ENSMUSG00000000532	52.4345	49.619	46.3019	45.3464	37.0592	39.5586	64.0674	58.7953	56.797	58.2708	52.0482	60.9823	Acvr1b
ENSMUSG00000000538	33.4399	33.4799	34.5548	34.4276	33.4999	34.3159	81.2406	72.9344	75.6617	69.7972	69.843	69.9171	Tom1l2
ENSMUSG00000000544	0.676461	1.77461	2.48989	6.63463	4.44153	8.75031	1.1475	0.766821	1.32238	2.21034	3.49028	1.96291	Gpa33
ENSMUSG00000000552	29.9562	24.0007	23.2017	19.9486	27.1489	26.3627	77.106	67.1811	79.3329	69.7268	63.1827	73.9133	Zfp385a
ENSMUSG00000000555	32.1531	32.6443	34.6918	32.2644	31.5297	31.7569	35.8216	34.8386	38.2637	42.297	38.5119	40.7312	Itga5
ENSMUSG00000000560	0	0	0	0	0	0	0	0	0	0	0	0	Gabra2
ENSMUSG00000000561	58.9102	65.4358	72.2276	63.7015	54.8969	67.508	46.7039	46.9083	46.8133	38.632	38.7974	40.2819	Wdr77
ENSMUSG00000000562	0	0	0	0	0	0	0	0	0.121546	0	0	0	Adora3
ENSMUSG00000000563	279.697	268.251	291.053	259.525	266.905	266.75	229.946	241.046	244.455	225.261	219.539	221.989	Atp5f1
ENSMUSG00000000567	15.588	13.886	14.2702	12.2329	9.78249	10.5045	28.4804	22.1703	23.0186	26.0689	23.3376	26.133	Sox9
ENSMUSG00000000568	109.024	109.772	119.893	118.138	105.574	127.242	41.5629	39.8566	39.4449	41.3838	41.8069	46.1652	Hnrnpd
ENSMUSG00000000579	4.29706	3.86495	1.54936	2.5845	2.53348	2.30004	2.97518	2.89479	2.76004	1.71926	2.21712	1.86349	Dynlt1c
ENSMUSG00000000581	37.7239	43.1178	38.0852	37.6516	32.7711	33.4463	35.7792	29.3683	27.4557	32.1838	31.0428	30.676	C1d
ENSMUSG00000000594	12.6968	14.3845	11.6982	13.3318	14.0171	12.7301	98.3499	99.6542	93.351	96.8201	97.7829	93.7997	Gm2a
ENSMUSG00000000600	7.76641	7.77113	7.81045	7.85778	6.80702	7.8749	8.5772	10.5838	9.74813	8.73626	9.65298	10.136	Krit1
ENSMUSG00000000605	14.2224	13.0516	14.2175	12.8844	10.9562	11.7711	17.7175	17.998	19.927	15.7009	15.9971	17.6231	Clcn4
ENSMUSG00000000606	0	0	0	0	0	0	0	0	0	0	0	0	Vmn2r88
ENSMUSG00000000617	0	0	0	0	0	0	0	0	0	0	0	0	Grm6
ENSMUSG00000000627	0.438293	0.367938	0.460928	0.251632	0.739995	0.2346	4.58837	4.29269	3.94127	4.99197	5.1259	5.24377	Sema4f
ENSMUSG00000000628	59.819	55.8417	64.1338	105.26	94.5834	101.878	85.169	80.7373	82.8433	150.202	146.839	156.967	Hk2
ENSMUSG00000000631	68.3268	61.0181	58.5973	64.494	60.6986	65.4426	67.3241	68.3087	71.2781	73.317	67.2855	70.5054	Myo18a
ENSMUSG00000000632	0	0.168402	0	0	0.225793	0	0	0	0	0.074911	0.207007	0.143285	Sez6
ENSMUSG00000000673	0	0	0	0	0	0	0	0	0	0	0	0	Haao
ENSMUSG00000000682	0	0	0.410836	0	0	0	0.378678	0	0	0	0	0	Cd52
ENSMUSG00000000686	0.305578	0.320657	0.803397	0.877188	0.573249	0.408908	0.148102	0	0.448019	0.855836	0.131389	0.545664	Abhd15
ENSMUSG00000000690	6.8471	7.43275	4.71771	3.61475	5.53657	2.7382	5.49275	7.70819	5.53865	7.27396	7.1063	6.11337	Hoxb6
ENSMUSG00000000693	0	0.211426	0	0.771168	0.85044	0.0898715	1.17182	1.46174	1.47701	2.35124	2.42568	2.3386	Loxl3
ENSMUSG00000000701	0	0	0	0	0	0	0	0	0	0	0	0	Tcl1b5
ENSMUSG00000000706	0.675476	0.708809	0.947146	1.07723	0.95037	0.301295	11.5674	7.96332	11.1138	7.88257	11.3269	9.34793	Btn1a1
ENSMUSG00000000708	19.6271	19.6958	20.5405	28.1707	22.5207	28.0489	26.1364	27.5626	25.9823	33.8003	35.3128	35.388	Kat2b
ENSMUSG00000000711	80.0268	78.532	78.2395	84.3906	75.4774	77.5955	119.729	120.922	119.111	115.003	110.014	108.409	Rab5b
ENSMUSG00000000724	0	0.305268	0	0	0	0	0	0	0	0	0.250166	0.259738	Cryba1
ENSMUSG00000000730	0	0	0	0	0	0	0	0	0	0	0	0.138562	Dnmt3l
ENSMUSG00000000731	0	0	0	0	0	0	0.352542	0	0	0	0	0	Aire
ENSMUSG00000000732	0.501855	0.105324	0.211109	0.480207	0.282437	0.0895408	0.194585	0.0910226	0	0.281111	0.258938	0.0896153	Icosl
ENSMUSG00000000738	33.2544	31.5567	33.6765	33.1948	30.9993	31.7721	59.0963	50.8204	60.2924	58.5454	52.6038	52.6005	Spg7
ENSMUSG00000000739	0	0	0	0	0	0	0	0	0.307703	0	0.0902387	0.0936915	Sult5a1
ENSMUSG00000000740	922.782	900.065	881.738	869.297	1101.04	886.818	581.826	595.865	665.984	625.093	609.442	574.845	Rpl13
ENSMUSG00000000743	113.519	104.398	108.353	108.894	120.436	116.695	165.399	166.822	170.383	174.646	163.065	168.924	Chmp1a
ENSMUSG00000000751	108.405	100.931	113.654	102.774	100.278	106.052	57.7778	54.1299	55.1729	52.5422	53.3307	51.7343	Rpa1
ENSMUSG00000000753	0.196572	0.206273	0.413448	0	0.36876	0.175362	0	0.178264	0.38427	0.734058	0	0	Serpinf1
ENSMUSG00000000759	24.6795	24.7047	24.9864	22.9416	24.4686	24.3823	12.6432	12.5156	13.754	12.9853	13.7762	13.965	Tubgcp3
ENSMUSG00000000766	0	0	0	0	0	0	0	0	0	0	0	0.0515146	Oprm1
ENSMUSG00000000776	31.5209	22.6761	25.9722	30.6276	29.4134	28.9894	18.5844	23.2806	19.3749	15.7753	15.7885	16.8278	Polr3d
ENSMUSG00000000782	12.8957	14.8296	13.3759	9.97293	7.62203	8.66755	4.79456	4.32539	3.9713	5.11247	3.79776	4.88941	Tcf7
ENSMUSG00000000787	533.487	510.111	577.764	569.921	448.965	564.741	308.178	298.28	294.778	265.719	285.566	290.608	Ddx3x
ENSMUSG00000000791	0.903706	0.592689	0.831579	0.864723	1.27148	1.51161	1.42348	0.921978	0.772893	4.11291	2.8171	3.53003	Il12rb1
ENSMUSG00000000792	0.950234	0.498563	0.499654	1.21232	0.297099	0.423851	0.460543	0.430865	0.773986	0	0.544761	0.282802	Slc5a5
ENSMUSG00000000794	0.310592	0.372479	0.139985	0.254738	0.208091	0.118748	0.860186	1.00594	1.30106	0.787035	0.839424	0.950774	Kcnn3
ENSMUSG00000000804	33.2087	32.5665	34.6697	34.1449	26.7315	31.2952	54.0208	50.8681	51.4623	47.6314	44.9649	49.866	Usp32
ENSMUSG00000000805	0	0	0	0	0	0	0	0	0	0	0	0	Car4
ENSMUSG00000000811	35.6452	30.7126	31.6396	27.2234	27.2996	28.0064	13.6305	16.7557	14.5435	16.7913	12.0923	14.4528	Txnrd3
ENSMUSG00000000817	0.239398	0	0	0	0	0	0	0.217101	0	0	0	0	Fasl
ENSMUSG00000000823	8.8521	8.4315	7.73385	8.73087	7.34501	8.20067	11.6168	11.9179	13.3112	12.6504	12.9994	14.7127	Zfp512b
ENSMUSG00000000826	124.048	117.433	123.301	129.674	120.42	128.096	224.131	220.272	213.944	211.07	207.44	212.638	Dnajc5
ENSMUSG00000000827	53.799	54.0121	57.0668	54.7736	51.4225	56.8787	73.0805	69.384	65.9582	66.8222	73.5578	56.5105	Tpd52l2
ENSMUSG00000000838	60.0977	62.9548	64.2891	68.2442	41.3317	56.8427	39.5046	40.6172	38.5204	43.0207	43.7191	46.0846	Fmr1
ENSMUSG00000000861	0	0	0	0	0	0	0	0	0	0	0	0	Bcl11a
ENSMUSG00000000869	2.64548	2.37945	6.35908	2.89298	3.89933	2.69717	4.02966	4.79816	2.21636	2.46974	3.24992	4.72397	Il4
ENSMUSG00000000876	15.338	10.9383	9.86599	8.40685	10.3361	11.2918	17.7544	22.9573	24.4526	22.9384	19.8486	24.4638	Pxmp4
ENSMUSG00000000881	23.6459	26.7279	23.4485	21.7148	20.8396	19.7495	23.6129	25.905	24.9735	21.6307	23.4046	20.6161	Dlg3
ENSMUSG00000000884	4.67723	4.67433	4.80167	4.9017	5.43168	5.06667	6.90859	5.85745	6.53093	6.2379	4.97977	4.87202	Gnb1l
ENSMUSG00000000889	0	0	0	0	0	0	0	0	0	0.321627	0	0	Dbh
ENSMUSG00000000901	12.0185	15.5893	14.7457	12.6181	11.2731	10.126	19.4164	21.6469	26.7575	18.7002	18.3736	24.2929	Mmp11
ENSMUSG00000000902	36.7229	33.7489	33.5767	35.6983	39.3267	35.6296	19.8955	22.2194	21.4906	18.7795	22.6788	19.0565	Smarcb1
ENSMUSG00000000903	0	0	0	0	0	0.481581	0	0	0	0	0	0.481982	Vpreb3
ENSMUSG00000000915	22.5281	20.9325	23.3607	32.3345	27.9777	29.5846	19.3362	20.8293	17.8986	27.6113	26.1911	26.6876	Hip1r
ENSMUSG00000000916	22.7722	22.2052	25.0778	24.1538	28.8155	25.1063	10.308	10.0334	10.0791	9.42636	8.77523	9.78233	Nsun5
ENSMUSG00000000934	32.4088	36.3094	29.4698	33.3424	41.1411	33.4769	25.5097	29.1693	30.9627	27.5261	24.3073	26.7603	Top1mt
ENSMUSG00000000938	0.567234	0	0	0	0.266026	0	0.137459	0	0.277215	0.264777	0.243893	0.50645	Hoxa10
ENSMUSG00000000942	0	0	0	0	0	0	0	0	0	0	0	0	Hoxa4
ENSMUSG00000000948	1.51134	1.95908	1.12192	1.95655	1.08405	0.951714	1.72351	2.49928	1.8248	2.15791	1.52901	1.19063	Gm38393
ENSMUSG00000000957	73.6029	66.703	71.7583	80.9251	78.8169	78.2241	143.369	126.016	126.772	126.314	124.112	126.291	Mmp14
ENSMUSG00000000958	0.839302	1.17429	1.61818	1.47234	1.44328	0.748739	4.06779	3.55194	2.87124	3.78715	3.84931	3.49702	Slc7a7
ENSMUSG00000000959	25.9064	23.3637	20.8982	22.0014	22.3478	24.7817	15.8335	15.6623	19.9319	19.4261	20.5779	20.0648	Oxa1l
ENSMUSG00000000976	29.1853	26.3046	29.2491	30.1383	28.5948	27.6473	22.548	23.4535	22.5952	22.2559	24.9111	25.0903	Heatr6
ENSMUSG00000000982	0	0	0	0	0	0	0	0	0	0	0	0	Ccl3
ENSMUSG00000000983	0	0	0	0	0	0	0	0	0	0	0	0	Wfdc18
ENSMUSG00000001014	0	0	0	0	0	0	0	0	0	0	0	0	Icam4
ENSMUSG00000001016	70.0435	66.1273	72.4104	65.8326	72.3907	72.7553	25.9845	24.6041	25.4093	23.9665	24.7717	28.1323	Ilf2
ENSMUSG00000001017	185.256	173.794	171.761	182.999	181.3	194.271	91.9496	101.287	96.0827	105.222	105.913	115.089	Chtop
ENSMUSG00000001018	80.9981	84.9952	92.8474	77.1166	72.9353	76.7744	105.797	102.101	101.931	87.9054	98.9076	97.2682	Snapin
ENSMUSG00000001020	1.58806	0.833215	5.84526	0	1.48956	1.41671	0	1.44015	1.55221	0	0	2.12683	S100a4
ENSMUSG00000001021	2.29399	1.89137	1.98167	1.95985	1.76748	2.04647	2.85895	2.67471	2.16213	2.14161	2.2545	2.9991	S100a3
ENSMUSG00000001023	0	0	1.12885	0	0	0	0	0	0	0	0	0	S100a5
ENSMUSG00000001025	8109.74	7983.12	8409.05	6615.74	6351.2	5890.76	10438.6	12619.1	12698.9	11465	10024.8	9638.82	S100a6
ENSMUSG00000001027	0	0	0	0	0.123549	0	0	0.11945	0.0643724	0	0.169904	0.0588017	Scn4a
ENSMUSG00000001029	0	0	0	0	0	0	0	0	0	0	0	0	Icam2
ENSMUSG00000001034	32.2932	28.9035	24.7493	29.3855	33.1609	29.4678	30.9958	34.4535	31.0485	29.5569	29.0407	29.3038	Mapk7
ENSMUSG00000001036	38.6724	39.0916	40.2965	40.7386	34.9426	36.5569	44.1924	46.4926	46.1222	49.7665	50.4177	50.9213	Epn2
ENSMUSG00000001039	20.3766	23.8259	18.0616	23.6757	19.1128	21.0345	18.9051	12.9352	11.0964	13.0444	15.52	11.9555	B9d1
ENSMUSG00000001052	73.5626	68.9481	79.7109	81.003	79.7654	88.3018	79.7435	73.4171	79.2805	70.9772	78.8918	78.6093	Sec24b
ENSMUSG00000001053	9.85902	10.3455	6.0779	9.27108	10.523	9.25014	2.30677	2.00397	1.66146	3.01514	3.06967	2.73182	N4bp3
ENSMUSG00000001054	28.5396	33.3255	27.0798	34.9055	30.3923	28.7144	29.9522	35.0275	35.6557	35.6585	34.5067	32.1869	Rmnd5b
ENSMUSG00000001056	319.663	320.577	320.853	319.038	390.926	366.752	204.349	228.243	231.369	209.278	214.693	197.257	Nhp2
ENSMUSG00000001062	13.0484	10.8594	13.1545	11.2801	11.8171	8.18847	8.63566	8.4872	8.79578	9.99735	10.6791	10.445	Vps9d1
ENSMUSG00000001065	13.5005	11.791	10.3176	11.7146	12.3486	11.2957	10.7292	13.4598	15.0809	11.9775	12.3307	13.7009	Zfp276
ENSMUSG00000001076	0	0	0.557966	0	0	0	0	0	0	0	0	0	C1ql4
ENSMUSG00000001082	63.9329	75.663	60.6629	73.5941	80.2573	69.1847	47.9933	46.7895	44.1657	43.5304	46.0219	40.3436	Mfsd10
ENSMUSG00000001089	77.9717	73.3015	77.9706	76.632	72.2776	84.8061	61.007	56.0388	60.2876	53.9537	57.3667	57.6222	Luzp1
ENSMUSG00000001095	0	0.40348	0	0.18396	0	0.171508	0	0	0	0.179482	0	0	Slc13a2
ENSMUSG00000001098	95.062	84.4528	83.7924	83.491	83.1353	84.0877	174.276	162.525	175.62	160.345	152.141	139.716	Kctd10
ENSMUSG00000001100	79.3082	78.4627	90.1072	84.0975	82.5525	89.6686	93.3913	82.8154	94.1717	75.1843	81.7979	78.9084	Poldip2
ENSMUSG00000001103	0	0	0	0	0	0	0	0	0	0	0	0	Sebox
ENSMUSG00000001105	35.5768	36.3752	42.2107	43.3527	36.7927	34.9931	29.4748	40.5358	43.0956	33.7812	33.9931	35.5652	Ift20
ENSMUSG00000001119	0.211742	0.222191	0.222677	0.202608	0	0.0944471	5.95216	3.45637	4.03576	2.66863	2.09397	2.26862	Col6a1
ENSMUSG00000001120	7.90512	5.47484	9.47723	6.20257	5.93185	8.18048	8.27565	6.02183	6.954	7.9704	7.06981	7.19917	Pcbp3
ENSMUSG00000001123	327.659	322.425	317.425	307.296	309.372	309.92	554.238	533.281	515.178	552.229	571.93	553.322	Lgals9
ENSMUSG00000001127	35.4467	36.6752	32.9532	37.7164	39.0998	35.1636	43.0868	46.1606	47.6044	47.5864	50.1123	51.65	Araf
ENSMUSG00000001128	6.41079	5.88626	5.61822	5.87866	5.01097	2.62123	4.40169	3.8758	3.65521	4.4887	5.97228	5.96231	Cfp
ENSMUSG00000001131	117.495	141.376	133.997	128.916	142.535	119.259	222.72	228.258	245.508	287.632	311.198	319.376	Timp1
ENSMUSG00000001134	23.1999	24.9385	28.5635	25.177	23.6185	23.7253	17.2775	15.3944	22.1231	15.0555	14.3546	18.4403	Uxt
ENSMUSG00000001138	7.0785	8.71631	7.89982	8.70834	7.04596	7.99005	7.56152	4.84717	5.64793	7.4849	6.02495	6.64242	Cnnm3
ENSMUSG00000001143	9.51499	8.46371	8.5485	9.40602	8.62931	8.8818	12.0328	11.3717	12.1334	10.4713	11.867	12.2086	Lman2l
ENSMUSG00000001150	55.089	52.8043	51.4291	54.3772	49.3756	53.2833	40.2212	41.4272	41.376	38.1962	37.3444	39.4636	Mcm3ap
ENSMUSG00000001151	25.0285	21.139	25.2377	26.0663	23.8698	27.2972	11.1319	10.3453	11.0384	10.935	11.0239	11.3436	Pcnt
ENSMUSG00000001155	0	0	0	0	0	0	0	0	0	0	0	0.129706	Ftcd
ENSMUSG00000001156	7.60617	5.91733	8.68855	6.5879	6.76538	7.07793	6.41948	6.18418	5.76812	9.18221	7.78133	10.3037	Mxd1
ENSMUSG00000001157	22.7822	24.8058	22.006	22.8928	17.0149	19.2409	20.4219	19.2354	20.7322	20.6021	19.9597	20.9147	Gmcl1
ENSMUSG00000001158	73.2047	78.1417	80.9673	68.8392	75.7675	74.7639	43.0649	59.2901	51.0735	48.782	44.2831	43.7237	Snrnp27
ENSMUSG00000001166	0.77125	0.202327	1.01385	2.21394	1.44683	2.75212	2.61658	1.74854	2.8269	4.32011	4.9742	5.68098	Oas1c
ENSMUSG00000001168	0	0	0	0	0	0	0	0	0	0	0	0	Oas1h
ENSMUSG00000001173	25.5175	24.5197	24.8818	21.8441	20.0373	22.9821	20.1385	19.7273	20.0678	17.844	17.5295	19.1604	Ocrl
ENSMUSG00000001175	632.113	580.07	627.556	446.917	478.023	478.904	515.395	519.981	509.011	426.011	453.843	447.366	Calm1
ENSMUSG00000001211	41.4307	42.6632	45.8239	46.8203	49.1904	46.4658	50.4883	48.2065	45.7901	51.5158	45.7121	48.2052	Agpat3
ENSMUSG00000001225	0	0.0764009	0	0	0	0	0.0705747	0	0	0	0	0	Slc26a3
ENSMUSG00000001227	22.0372	21.6565	19.8645	23.2064	24.0607	23.404	12.2064	10.151	10.7129	13.2801	11.9319	11.8679	Sema6b
ENSMUSG00000001228	185.311	189.543	188.011	230.763	198.328	215.727	48.6535	50.1588	51.082	54.7872	56.3645	55.702	Uhrf1
ENSMUSG00000001229	61.7277	55.5801	60.3086	67.9056	59.8415	62.8121	37.7535	34.9594	37.9911	33.1635	35.8217	39.2546	Dpp9
ENSMUSG00000001240	0.421431	0.294818	0.147732	0.403251	0.131764	0.125319	0.136168	0	0	0	0	0	Ramp2
ENSMUSG00000001247	75.3642	69.6739	73.1942	80.0804	88.5124	84.5641	111.959	104.163	101.208	114.606	99.324	109.415	Lsr
ENSMUSG00000001248	0.354048	0.650159	0.744664	0.592857	1.07929	0.868575	6.00579	5.7793	6.05597	5.1232	6.16529	4.82065	Gramd1a
ENSMUSG00000001249	0	0	0	0	0	0	0	0	0	0	0	0	Hpn
ENSMUSG00000001260	0	0	0	0	0	0	0	0	0	0	0	0	Gabrg1
ENSMUSG00000001270	39.724	39.8354	42.6178	25.749	36.8095	30.7222	27.7923	27.7444	27.868	19.5894	17.4933	20.5939	Ckb
ENSMUSG00000001280	70.2952	71.0169	73.2225	72.5927	59.8746	70.1142	47.5677	40.9159	43.6641	41.289	40.2836	41.5763	Sp1
ENSMUSG00000001281	7.77647	9.75678	7.11137	38.9844	39.9592	38.1555	1.63868	2.91286	0.66095	11.9946	11.3393	12.5278	Itgb7
ENSMUSG00000001285	48.6218	48.4357	47.5051	50.611	49.4579	53.4866	30.7303	30.5376	30.5054	31.437	32.7713	29.4788	Myg1
ENSMUSG00000001288	24.7149	20.3686	23.0242	32.1796	29.8507	30.2029	41.2407	35.9221	41.144	37.0855	41.3419	41.9161	Rarg
ENSMUSG00000001289	157.676	172.438	169.667	163.925	191.579	166.777	159.289	174.967	166.797	174.531	175.64	166.619	Pfdn5
ENSMUSG00000001300	43.8347	39.9642	41.1187	37.0892	33.8825	41.8808	72.5217	62.3272	70.4829	63.5314	65.7336	65.7121	Efnb2
ENSMUSG00000001305	36.221	39.06	41.8555	45.0697	36.7944	44.0627	16.0978	16.3588	15.6726	16.707	17.4821	16.4893	Rrp15
ENSMUSG00000001313	12.5832	11.4925	14.7034	6.46614	11.147	9.56242	12.649	15.215	11.6159	9.78943	10.6204	7.48986	Rnd2
ENSMUSG00000001323	7.62688	7.68312	7.59298	7.6871	6.00921	7.34824	8.37866	9.12981	10.4366	8.73416	11.4557	7.53594	Srr
ENSMUSG00000001333	1.45822	0	0	0.155035	0.30395	0.144542	0	0	0.475101	0.453785	0.278662	0	Sync
ENSMUSG00000001334	0	0	0	0	0	0	0.162682	0	0	0	0	0	Fndc5
ENSMUSG00000001348	1.14215	1.19852	1.44137	0.218577	0.642787	0.611348	1.77139	1.45008	3.57238	1.49279	2.16079	2.24347	Acp5
ENSMUSG00000001349	0	0	0	0	0	0	0	0.307401	0	0	0	0.302648	Cnn1
ENSMUSG00000001366	23.3127	23.5223	25.3025	20.5912	19.2035	20.7972	21.0042	17.8889	22.2022	17.8577	18.1198	18.9466	Fbxo9
ENSMUSG00000001376	18.5383	18.7808	19.5855	19.0874	14.9445	17.4525	20.4954	19.2521	20.4996	18.4234	18.2559	18.5349	Vps50
ENSMUSG00000001380	192.3	192.484	218.92	201.869	195.258	215.063	140.254	142.009	144.847	141.616	140.882	143.356	Hars
ENSMUSG00000001383	97.3861	95.5085	98.9584	93.3818	103.487	93.8429	69.5047	86.8252	68.479	72.6952	72.6151	64.5707	Zmat2
ENSMUSG00000001403	293.745	281.104	281.719	271.176	316.344	279.074	91.1082	92.5154	101.283	99.4029	113.034	112.582	Ube2c
ENSMUSG00000001415	113.062	114.934	109.156	112.969	102.61	106.453	71.6626	66.1377	69.655	72.38	73.0343	68.9244	Smg5
ENSMUSG00000001416	379.197	392.639	405.364	408.256	377.869	403.158	278.091	273.968	272.944	279.727	273.626	280.781	Cct3
ENSMUSG00000001418	52.7769	60.7183	50.5413	59.0345	54.8271	52.7373	138.255	134.159	121.687	133.431	140.465	126.622	Glmp
ENSMUSG00000001419	88.7139	82.0346	74.1474	85.7025	86.8452	83.2195	90.1985	88.5315	96.5562	97.7213	100.407	94.1495	Mef2d
ENSMUSG00000001420	1.59242	1.83811	1.5072	1.21899	2.68858	1.70472	0.463074	1.01088	0.466943	1.63531	1.09551	1.99049	Tmem79
ENSMUSG00000001424	79.9392	79.246	77.1203	76.8092	83.9413	78.1821	69.6556	62.5809	63.6877	58.6561	62.7348	63.4804	Snd1
ENSMUSG00000001435	138.17	148.661	132.178	149.21	141.432	125.382	158.772	150.696	151.835	144.838	139.377	148.956	Col18a1
ENSMUSG00000001436	36.0467	32.377	30.3476	39.1734	35.7778	33.4043	7.93674	8.42136	8.88144	6.05926	7.04107	8.64776	Slc19a1
ENSMUSG00000001440	773.678	719.78	800.091	794.909	668.533	810.283	410.885	406.869	409.779	402.232	397.252	406.672	Kpnb1
ENSMUSG00000001441	110.748	98.1163	114.911	109.604	98.809	114.356	127.062	120.392	124.791	120.093	112.17	116.289	Npepps
ENSMUSG00000001444	0	0	0	0.17834	0	0	0	0	0	0	0	0	Tbx21
ENSMUSG00000001445	101.539	98.8579	75.0908	88.3265	103.39	97.3646	115.267	109.317	116.231	106.453	121.404	119.262	Mrpl10
ENSMUSG00000001467	167.735	164.771	173.526	197.685	168.267	168.563	89.9999	84.5811	84.387	90.6023	83.0045	99.5905	Cyp51
ENSMUSG00000001472	142.125	136.139	128.837	151.882	146.706	153.499	164.952	165.401	162.967	185.292	179.037	188.576	Tcf25
ENSMUSG00000001473	477.966	504.876	437.425	569.98	568.879	530.224	349.717	319.761	367.86	332.383	377.658	367.366	Tubb6
ENSMUSG00000001482	60.489	61.9286	53.7667	55.8665	50.8168	54.6191	51.5976	44.8381	47.2988	43.9982	44.8701	42.4542	Def8
ENSMUSG00000001493	0	0	0	0	0	0	0.403492	0	0	0	0.536936	0.371654	Meox1
ENSMUSG00000001494	0	0	0	0	0	0	0	0	0	0	0	0	Sost
ENSMUSG00000001496	0	0	0	0	0	0	0	0	0	0	0	0	Nkx2-1
ENSMUSG00000001497	18.71	17.9009	16.3004	18.3417	16.5172	16.6911	3.02268	2.91107	2.86865	3.93866	2.52383	2.78417	Pax9
ENSMUSG00000001504	21.0522	19.5706	20.6536	21.7664	18.4212	25.0829	9.86085	12.1724	10.0813	12.1352	10.935	14.7595	Irx2
ENSMUSG00000001506	0.918526	1.26042	0.891657	1.14933	0.795281	0.819415	0.890351	0.704825	1.03591	1.0554	1.03291	1.76636	Col1a1
ENSMUSG00000001507	437.564	431.632	425.914	516.834	469.459	495.327	898.902	825.804	847.356	898.119	902.842	950.584	Itga3
ENSMUSG00000001508	0.26727	0	0	0	0	0	0	0	0	0.249516	0.229836	0	Sgca
ENSMUSG00000001510	1.60085	2.05315	2.80588	1.8722	1.6684	0.952079	2.41383	3.54873	2.60786	4.48354	4.1299	3.33505	Dlx3
ENSMUSG00000001517	112.987	110.275	105.007	133.329	119.208	127.9	39.762	35.738	39.3853	42.0572	41.4427	46.4822	Foxm1
ENSMUSG00000001518	13.7886	12.0689	11.8204	13.6315	14.4044	13.4084	7.03121	5.15581	5.62087	6.10077	6.46251	7.05986	Itfg2
ENSMUSG00000001520	1.11084	0.777105	0.519204	1.41723	0.231542	1.10109	0.478563	0.671586	0.965124	0.460911	1.06139	1.102	Nrip2
ENSMUSG00000001521	19.0112	17.2408	16.5477	19.331	18.4839	18.0226	12.3656	14.1345	14.8462	12.2338	13.1043	13.1626	Tulp3
ENSMUSG00000001524	41.9904	42.5938	46.3669	47.4113	47.5258	39.3325	19.9442	20.6899	24.4887	24.4353	19.7396	21.7446	Gtf2h4
ENSMUSG00000001525	2237.73	2148.96	2090.92	2456.75	2411.13	2377.13	1101.1	1059.59	1110.71	1102.77	1106.04	1094.73	Tubb5
ENSMUSG00000001542	6.69998	5.84234	5.90474	9.16497	7.03678	7.36607	13.0804	11.9808	12.8669	14.5361	13.9982	12.9329	Ell2
ENSMUSG00000001552	56.3431	51.4118	50.9181	45.226	47.7799	45.7	106.506	96.0489	97.748	98.5416	95.1063	96.1721	Jup
ENSMUSG00000001555	0	0	0	0	0	0	0	0	0.154428	0	0	0.282128	Fkbp10
ENSMUSG00000001558	0.429166	0.225172	0.45133	0.205327	0.201274	0	0.208001	0.194597	0.419478	0.600986	0	0.383177	Klhl10
ENSMUSG00000001566	0.618285	1.08133	0.216739	0.197205	0.773249	0.551571	0.199774	1.3083	0.402886	0.192405	0.354458	0.73604	Mnx1
ENSMUSG00000001569	24.9136	25.4051	25.5663	27.6839	24.9702	25.9445	16.0671	16.5349	20.3254	16.7406	14.7291	18.1628	Nom1
ENSMUSG00000001576	94.0932	89.0889	90.7946	84.0549	87.1118	88.4898	181.996	162.191	165.966	142.627	148.178	148.14	Ergic1
ENSMUSG00000001583	0.278591	0.146169	0.146489	0	0.261311	0	0.135023	0	0.136151	0	0	0	Tnk1
ENSMUSG00000001588	0.0950623	0.199507	0.199943	0.54577	0.356665	0.0848049	0.0921465	0	0.278749	0.35499	0.163495	0.169751	Acap1
ENSMUSG00000001604	15.5675	26.4153	17.0682	17.4315	17.0874	19.2065	15.4111	13.8172	20.0723	18.8625	21.9321	20.4054	Tcea3
ENSMUSG00000001622	0.558423	0.58598	0.352357	0.3206	0.419029	0.498168	14.9397	16.0026	13.3179	16.3697	13.83	13.362	Csn3
ENSMUSG00000001627	73.8555	73.6791	81.3325	77.941	72.6158	80.7866	32.0736	33.4524	33.889	32.3685	37.1672	35.1969	Ifrd1
ENSMUSG00000001630	20.9051	22.1362	24.3831	36.8244	36.0975	39.9268	18.8823	21.0262	19.6902	33.8877	32.0319	39.1964	Stk38l
ENSMUSG00000001632	23.5996	20.3138	21.797	23.367	22.2	24.1043	21.9474	18.1138	18.8546	21.3294	20.8235	20.1545	Brpf1
ENSMUSG00000001642	68.7496	65.1196	63.3425	75.0985	74.4981	74.9496	29.4335	27.4866	28.5982	31.8074	32.8657	33.0863	Akr1b3
ENSMUSG00000001655	0	0	0	0	0	0	0	0	0	0	0	0	Hoxc13
ENSMUSG00000001656	0	0	0	0	0	0.20469	0	0	0	0	0	0	Hoxc11
ENSMUSG00000001657	0	0	0	0	0	0	0	0	0	0.152864	0.140807	0	Hoxc8
ENSMUSG00000001661	0.577717	0	0	0.552796	0.180628	0.171793	0.186665	0.349273	0.941126	1.07868	0.4968	0.515809	Hoxc6
ENSMUSG00000001663	4.85565	8.91671	3.82981	6.38851	3.70051	4.87318	2.05918	3.02734	1.77976	1.69991	3.13166	2.70957	Gstt1
ENSMUSG00000001665	2.17253	2.15309	2.03087	1.96332	2.94346	2.15345	3.7438	4.15927	3.06726	2.36625	3.84026	3.77168	Gstt3
ENSMUSG00000001666	34.1937	29.5861	41.0065	47.0689	39.3877	35.8557	28.4929	37.5371	32.2491	38.0827	42.301	27.8515	Ddt
ENSMUSG00000001670	0	0	0	0	0	0	0	0	0	0	0	0	Tat
ENSMUSG00000001672	0.282408	0.592689	0.296993	0.405339	0.132446	0.251936	0.410619	0.384158	0.41405	0.395472	1.21427	0.378218	Marveld3
ENSMUSG00000001674	153.14	158.345	176.564	164.582	163.611	172.935	92.6859	87.7292	88.8969	88.5697	82.2262	76.8685	Ddx18
ENSMUSG00000001687	47.929	43.9848	41.3712	34.081	35.4493	38.5174	64.9979	65.2753	63.3582	60.4086	59.0908	59.7669	Ubl3
ENSMUSG00000001700	15.8428	17.5586	15.725	13.1154	14.1923	15.8802	31.0588	27.4431	30.1004	27.2543	28.7784	25.4294	Gramd3
ENSMUSG00000001707	35.4513	41.2345	43.5707	38.9626	36.0569	36.8335	38.9181	34.8608	36.7384	32.9634	35.1383	35.4659	Eef1e1
ENSMUSG00000001729	391.634	377.713	369.495	386.65	391.861	383.899	354.393	342.946	355.474	350.934	351.668	354.011	Akt1
ENSMUSG00000001739	1.96489	0	1.37758	0.62671	0.20478	1.16858	0	0.197987	0	0	0.187742	0.584778	Cldn15
ENSMUSG00000001741	0.0589592	0	0	0	0	0	0.0571507	0.0534678	0	0.110085	0.0507012	0.0526412	Il16
ENSMUSG00000001750	27.1797	24.1666	25.0922	48.7387	53.9069	45.4399	44.044	53.718	55.9714	97.2354	95.8998	93.2709	Tcirg1
ENSMUSG00000001751	19.714	23.6159	18.5304	20.366	16.6912	17.8981	57.666	47.6215	46.7229	52.6073	47.7077	51.7139	Naglu
ENSMUSG00000001755	39.465	38.1878	34.3592	32.1911	41.4168	37.9482	48.2885	50.4571	50.5891	50.7352	49.3762	47.3664	Coasy
ENSMUSG00000001761	51.5605	52.4601	49.6251	53.0464	50.9934	50.8543	40.4629	40.6235	48.7032	40.2797	35.8257	40.0691	Smo
ENSMUSG00000001763	3.4812	2.529	2.6284	2.81857	1.92568	3.10557	1.29785	1.45706	2.00667	1.99997	2.30278	1.51423	Tspan33
ENSMUSG00000001767	55.8532	61.9007	69.521	60.9468	57.0281	61.2339	47.0071	44.5248	49.7581	38.7412	39.7312	42.1131	Crnkl1
ENSMUSG00000001768	37.104	34.8793	32.9684	24.1621	23.7657	23.676	44.4578	47.123	42.8985	33.0356	34.9353	37.1156	Rin2
ENSMUSG00000001773	0	0	0	0	0	0	0	0	0	0	0.124226	0	Folh1
ENSMUSG00000001774	32.6542	35.4986	39.8038	33.9086	24.3058	33.1031	34.7699	34.4922	33.8514	31.8707	27.6019	32.9098	Chordc1
ENSMUSG00000001783	211.553	214.736	216.138	258.082	239.016	238.083	198.188	195.548	204.178	230.113	236.819	231.314	Rtcb
ENSMUSG00000001785	142.014	131.987	143.215	138.905	127.736	130.628	78.3782	79.7596	77.3384	68.5711	66.9578	70.7863	Pwp1
ENSMUSG00000001786	10.1297	7.32258	9.15352	9.90811	9.64215	9.23748	6.83691	6.53242	7.70079	9.10653	9.09803	11.054	Fbxo7
ENSMUSG00000001794	390.141	384.052	371.899	330.678	374.196	358.232	432.614	409.15	418.48	387.295	405.687	383.435	Capns1
ENSMUSG00000001802	0.39465	0.414125	0.103758	0.28322	0.462715	0	0.191273	0.53684	0.482177	0.460543	0.254531	0	Lrp3
ENSMUSG00000001804	0	0.139907	0.140213	0.127576	0.125058	0	0.129238	0	0.130318	0	0	0.11904	Dsg4
ENSMUSG00000001815	0	0	0	0	0	0	0	0	0	0	0	0	Evx2
ENSMUSG00000001819	0	0	0	0	0	0	0	0	0	0	0.160598	0	Hoxd13
ENSMUSG00000001823	0	0	0	0	0	0	0	0.165953	0	0	0	0	Hoxd12
ENSMUSG00000001827	0	0	0	0	0	0	0	0	0.197321	0.565403	0.173602	0	Folr1
ENSMUSG00000001829	14.4329	15.5359	14.9824	14.2558	15.9832	14.8692	11.7337	11.1464	11.6497	11.9529	10.2894	10.8494	Clpb
ENSMUSG00000001833	74.1959	77.3971	78.2372	73.2842	59.8336	67.9328	80.0357	78.2043	73.5731	62.6047	70.0778	68.7724	2022-09-07
ENSMUSG00000001844	25.0963	26.1648	24.349	23.394	28.8551	25.4216	24.4834	25.6955	26.2706	21.6153	25.8974	25.0091	Zdhhc4
ENSMUSG00000001847	289.512	270.139	298.823	370.483	330.181	383.959	310.324	325.027	311.708	413.075	440.451	442.478	Rac1
ENSMUSG00000001855	38.6949	35.4658	37.7144	43.1354	38.1861	41.2008	30.3414	26.3399	30.2665	27.7432	28.4449	30.5191	Nup214
ENSMUSG00000001864	16.1012	16.2923	16.207	16.5071	16.0734	18.8782	73.1314	77.2839	66.9977	70.0044	68.5377	71.0575	Aif1l
ENSMUSG00000001865	0	0	0	0	0	0	0	0	0	0	0	0	Cpa3
ENSMUSG00000001870	18.4512	18.4796	17.4963	17.7823	16.6427	14.8419	9.47876	7.34313	7.52527	7.35287	7.38171	7.78268	Ltbp1
ENSMUSG00000001891	131	121.768	139.99	112.193	107.144	133.849	107.356	107.152	96.4385	93.2401	102.127	108.059	Ugp2
ENSMUSG00000001901	0.13066	0	0.137408	0	0	0	0	0.355473	0.255422	0.243962	0.11236	0.116659	Kcnh6
ENSMUSG00000001909	61.3285	65.6667	53.7464	65.2268	68.7675	62.3207	39.4177	40.0118	44.6346	41.6022	45.34	43.3982	Trmt1
ENSMUSG00000001910	194.76	189.886	180.435	210.505	188.142	196.064	148.332	150.9	149.782	151.317	153.664	157.521	Nacc1
ENSMUSG00000001911	10.7239	9.39965	8.15976	15.8748	17.2182	18.7396	6.60386	5.66344	5.48754	9.01038	11.5545	9.68738	Nfix
ENSMUSG00000001918	63.3398	69.4973	64.7411	79.2151	81.2995	77.4222	22.9431	24.2862	23.2434	29.5661	27.6163	26.9864	Slc1a5
ENSMUSG00000001924	555.61	540.417	536.033	577.957	536.944	577.467	553.865	528.295	534.415	524.272	511.882	547.534	Uba1
ENSMUSG00000001930	0	0	0	0	0	0.0515038	0.0559625	0.13089	0.028215	0.0269491	0.124118	0.128867	Vwf
ENSMUSG00000001942	3.71077	2.27144	2.83389	3.59297	3.27344	3.50742	3.16874	3.60553	2.80661	2.92814	3.07706	2.95815	Siae
ENSMUSG00000001943	0	0	0	0	0	0	0	0	0	0	0	0	Vsig2
ENSMUSG00000001946	0.485226	0.339447	0.34019	0.154765	0.75855	0.14429	0.627123	0.58671	0.948545	0.301995	0.834527	0.433229	Esam
ENSMUSG00000001948	1.74822	4.58622	1.8385	0.836401	2.45968	2.33937	0.423648	1.98174	0.854376	0.408021	1.12752	0.390219	Spa17
ENSMUSG00000001962	50.8707	51.0417	45.1855	50.0338	52.278	50.9866	77.0106	86.384	81.0217	88.1715	70.9341	82.3341	Fam50a
ENSMUSG00000001964	113.119	120.248	113.536	100.307	123.038	111.268	89.4695	85.3747	84.4547	83.4174	82.2244	74.3497	Emd
ENSMUSG00000001983	41.912	28.4992	31.735	32.7249	27.9904	28.117	24.0508	20.9806	18.6804	16.9032	15.8583	16.1657	Taco1
ENSMUSG00000001985	0	0	0	0	0	0	0.0500937	0.0937311	0	0.0964918	0	0	Grik3
ENSMUSG00000001986	0	0	0	0	0	0	0.0911838	0.383885	0.32181	0	0.12134	0.0419944	Gria3
ENSMUSG00000001988	1.38698	0.646856	0.972407	0.147461	1.44551	0.274961	0.597528	1.2578	0.15063	1.58259	0.927668	0.687974	Npas1
ENSMUSG00000001995	1.73585	1.41673	1.72408	2.16849	1.85433	2.83901	0.747826	0.699635	0.848335	1.30544	1.07808	0.947125	Sipa1l2
ENSMUSG00000001998	10.4466	12.4005	11.9306	10.8101	8.8232	12.3977	5.86491	6.12997	6.83797	6.84007	7.07289	7.1747	Ap4e1
ENSMUSG00000001999	61.2345	63.4606	65.5931	61.6769	63.1268	67.988	45.5738	47.7947	55.0344	48.8484	61.2983	52.4722	Blvra
ENSMUSG00000002006	0.817632	1.83853	0.737021	0.894128	1.0956	0.833609	3.05699	3.07184	2.8542	1.96282	1.60711	2.39862	Pdzd4
ENSMUSG00000002007	0.333128	0	0.175166	0.159379	0.156233	0.148591	0.32291	0	0	0.155499	0	0	Srpk3
ENSMUSG00000002010	143.183	157.275	138.661	140.456	158.457	133.247	103.012	102.913	107.229	102.418	109.546	87.679	Idh3g
ENSMUSG00000002012	0	0.246878	0.247419	0	0	0	0.228052	0	0	0	0	0	Pnck
ENSMUSG00000002014	83.7262	87.5435	91.8304	73.2352	95.2512	90.9932	93.2083	97.5247	99.9894	100.957	100.722	99.0926	Ssr4
ENSMUSG00000002015	361.765	380.017	402.851	381.468	366.445	356.327	508.12	553.685	516.827	488.667	502.79	504.707	Bcap31
ENSMUSG00000002017	80.3736	83.7804	89.8509	93.104	77.6388	80.9759	69.6394	62.8551	69.9607	60.7244	62.6974	69.1426	Fam98a
ENSMUSG00000002020	0.396627	1.42697	0.417111	0.271084	0.31888	0.252736	0.274615	0.513837	0.443056	0.317383	0.877049	0.758839	Ltbp2
ENSMUSG00000002028	25.8144	22.8266	26.621	27.7885	24.4742	25.2624	28.1774	24.7219	24.7423	26.1253	25.5238	26.3017	Kmt2a
ENSMUSG00000002031	19.731	21.0839	19.5338	18.949	22.6425	19.7942	28.1632	29.691	25.0077	28.0015	27.3467	25.4892	Ift46
ENSMUSG00000002032	0.721846	1.06046	0.91095	0.414425	1.08332	0.901541	0.979587	0.392769	0.705552	0.539116	0.744891	0.386696	Tmem25
ENSMUSG00000002033	0	0	0	0	0	0	0	0	0	0	0	0	Cd3g
ENSMUSG00000002043	9.92214	10.1055	14.7311	12.5658	12.3177	14.3186	22.6301	30.1698	29.3797	32.4206	29.1106	29.1822	Trappc6a
ENSMUSG00000002052	111.043	109.322	116.709	122.325	105.259	116.903	113.719	103.961	102.084	104.704	99.368	105.621	Supt6
ENSMUSG00000002055	86.5754	93.7029	85.4969	86.0755	81.979	85.6926	22.6184	19.9644	23.2103	21.8611	22.0512	22.0115	Spag5
ENSMUSG00000002057	7.93537	9.53816	7.73826	6.76473	6.76653	6.17815	7.69196	4.84113	7.89726	4.71433	6.57577	5.02392	Foxn1
ENSMUSG00000002058	21.2157	19.8773	19.7216	15.4066	17.59	16.5607	22.9519	27.1417	25.3655	21.5748	24.597	20.6335	Unc119
ENSMUSG00000002059	65.3283	58.7589	55.4115	64.3706	55.4405	51.6881	60.8744	67.0018	70.695	72.424	67.3804	65.7923	Rab34
ENSMUSG00000002064	55.0947	50.7475	56.6525	52.7181	51.6775	48.8769	67.6461	79.9413	68.2113	82.8674	79.7529	73.7862	Sdf2
ENSMUSG00000002068	45.4656	42.7738	40.1194	35.8369	35.9465	41.3368	32.42	23.696	32.0099	26.6707	32.2068	30.7951	Ccne1
ENSMUSG00000002076	1.8717	1.80039	2.46045	2.38795	1.90191	2.50461	1.81429	1.55593	1.82945	2.47544	2.01193	3.48152	Hsf2bp
ENSMUSG00000002083	7.85956	4.5819	3.44394	7.72943	14.7442	8.56961	14.3905	12.0772	13.4437	18.5475	15.2071	11.6956	Bbc3
ENSMUSG00000002100	0	0.233772	0	0	0	0	0	0.101015	0.108875	0	0	0	Mybpc3
ENSMUSG00000002102	434.009	428.176	410.781	445.243	451.47	457.315	306.212	301.642	317.811	304.382	311.425	297.931	Psmc3
ENSMUSG00000002103	22.8012	27.2104	26.6117	25.0689	23.6515	25.3663	36.143	35.5978	36.7072	35.0602	35.5244	36.4844	Acp2
ENSMUSG00000002104	0.257333	0.540064	0	0	0	0.229566	0	0	0.251524	0.240239	0.88516	0.689272	Rapsn
ENSMUSG00000002105	41.9047	40.0751	37.759	36.0874	41.0923	39.4222	53.2668	48.7114	55.946	47.1231	49.7125	50.6793	Slc39a13
ENSMUSG00000002107	11.2328	10.8095	11.6998	8.57114	8.26753	9.78099	20.4914	19.7233	18.8415	15.5375	15.3904	16.6991	Celf2
ENSMUSG00000002108	2.95007	5.03043	5.81704	5.29277	3.63181	4.93453	2.32341	3.34413	1.62196	4.30329	3.80531	3.62167	Nr1h3
ENSMUSG00000002109	10.1692	12.2716	6.95132	9.89268	8.26664	8.01351	3.9429	6.30172	6.79207	4.43037	6.26714	6.80958	Ddb2
ENSMUSG00000002111	0.516194	0.180556	0	0.164642	0.484177	0.153499	0	0.312078	0.504541	0	0.147965	0.153626	Spi1
ENSMUSG00000002129	100.483	95.5463	103.292	104.449	93.8258	102.292	62.0819	58.5601	57.5867	53.6648	59.0979	62.3694	Sf3a1
ENSMUSG00000002147	62.7836	58.8073	53.3969	61.2849	59.0872	63.6212	71.5795	67.3489	67.5442	75.6266	76.8179	73.3616	Stat6
ENSMUSG00000002190	0	0.241788	0.121158	0	0.108063	0	0	0	0	0	0	0.102863	Clgn
ENSMUSG00000002204	0	0	0	0	0.163516	0	0.168981	0.158092	0	0.488245	0.449735	0.311295	Napsa
ENSMUSG00000002205	18.1525	12.5546	12.2928	14.4088	15.0273	14.2923	15.1296	14.0923	17.0035	13.4803	13.777	12.6466	Vrk3
ENSMUSG00000002210	27.5573	29.3115	23.843	28.526	29.4903	25.5895	18.6984	20.9013	17.6303	18.4765	16.2651	15.4336	Smg9
ENSMUSG00000002221	26.7727	24.4459	24.7368	28.253	24.9851	25.4949	11.1158	10.4404	11.1646	11.5066	10.2496	11.2465	Paxip1
ENSMUSG00000002222	19.0736	19.4409	20.49	18.2508	14.1714	17.4424	28.4286	29.4485	29.7353	24.1889	24.5737	20.692	Rmnd5a
ENSMUSG00000002227	52.7643	48.4254	50.5318	107.386	105.81	105.799	46.9772	47.2499	45.4297	108.942	108.883	117.628	Mov10
ENSMUSG00000002228	11.2478	16.6312	15.8611	15.41	20.3809	12.5426	12.1417	15.3002	14.4919	14.7963	13.1896	16.6613	Ppm1j
ENSMUSG00000002233	431.902	445.095	410.203	477.99	515.599	479.131	569.78	574.388	610.678	656.857	638.073	606.193	Rhoc
ENSMUSG00000002240	0	0	0	0	0	0	0	0	0	0	0	0	Prr27
ENSMUSG00000002249	21.2984	20.1366	17.7412	23.0027	19.9774	20.4111	17.1702	16.4462	18.6534	17.3243	16.7739	16.0036	Tead3
ENSMUSG00000002250	43.057	35.1998	31.3805	37.8462	40.0108	40.1976	85.705	81.9074	86.6169	77.0283	81.1135	81.1774	Ppard
ENSMUSG00000002257	3.85816	5.78365	3.47778	5.4497	4.65282	4.42525	11.3975	12.3292	11.6724	10.1195	10.4273	11.4824	Def6
ENSMUSG00000002265	10.2669	11.4309	11.3095	10.7564	9.46685	10.1215	17.7786	20.0415	20.4104	19.852	19.9323	18.6751	Peg3
ENSMUSG00000002266	0.114696	0.0601778	0.120619	0.164622	0.107582	0.15348	0	0	0	0.0535383	0	0	Zim1
ENSMUSG00000002274	1.94023	4.41127	2.3805	1.85653	3.63977	4.32718	0.313452	2.63928	3.79286	3.32079	2.22463	2.02103	Metrn
ENSMUSG00000002279	4.09635	3.9734	3.58389	4.01846	4.00372	4.08427	3.90397	5.21324	4.27305	4.17774	4.44026	4.51795	Lmf1
ENSMUSG00000002280	28.8458	24.0374	30.8453	30.2688	30.5808	28.6526	31.2505	33.5233	34.3548	38.2446	38.3548	37.0088	Narfl
ENSMUSG00000002289	65.6199	64.7118	71.3833	67.7854	74.7864	65.3375	195.472	195.289	180.554	185.627	184.577	174.126	Angptl4
ENSMUSG00000002297	62.9584	63.3892	67.1038	59.2258	58.6548	66.4028	20.8574	17.8752	19.7854	20.9809	20.9708	20.5873	Dbf4
ENSMUSG00000002307	48.3731	44.8726	54.2201	54.1217	56.8937	55.3285	38.217	36.8543	42.0935	55.9188	52.6818	45.3557	Daxx
ENSMUSG00000002308	19.1425	21.7767	22.5769	18.8303	27.8558	19.3114	13.3529	17.5219	18.1858	16.0337	13.9998	14.2161	Cd320
ENSMUSG00000002319	33.47	26.2631	25.6939	35.5425	34.6546	30.7446	27.341	25.5791	26.1134	22.2528	26.4761	27.0458	Ipo4
ENSMUSG00000002320	32.6273	27.9668	30.1647	33.6214	31.1641	31.9854	30.5839	25.7951	27.8022	29.5673	27.4408	28.8109	Tm9sf1
ENSMUSG00000002324	0	0	0	0	0	0	0.306297	0.573117	0.308856	0.147499	0	0.423192	Rec8
ENSMUSG00000002325	3.35775	4.24621	4.8893	16.4765	16.4743	17.7422	3.33821	3.82579	3.78687	18.2456	17.917	19.4481	Irf9
ENSMUSG00000002326	5.55275	7.06651	7.4547	5.42627	6.42732	6.32375	4.12271	2.89278	3.92621	3.52946	4.97821	4.21934	Gmpr2
ENSMUSG00000002329	18.7129	15.0864	22.3192	20.7444	21.6192	18.526	16.148	18.8325	22.0824	19.8133	20.8017	19.5601	Mdp1
ENSMUSG00000002332	48.7236	44.7811	44.5257	32.6353	29.4696	29.8268	52.9291	45.7092	46.9668	37.017	32.9414	31.8017	Dhrs1
ENSMUSG00000002341	0	0	0	0	0	0	0.0624726	0	0	0.0601682	0.0554225	0.0575431	Ncan
ENSMUSG00000002342	29.1636	29.5429	22.3053	31.6505	29.96	29.8461	36.1012	32.8588	36.2795	41.6056	35.2841	35.3943	Tmem161a
ENSMUSG00000002343	22.8872	25.6575	25.1156	25.0284	22.9343	20.4176	11.2993	12.6338	13.4779	10.2189	10.1464	10.6615	Armc6
ENSMUSG00000002345	49.2775	39.1134	36.2092	38.6887	39.4065	38.0426	68.8933	71.0423	62.3677	72.8399	76.3303	70.2259	Borcs8
ENSMUSG00000002346	3.71219	5.03153	4.79854	3.33005	3.48194	3.44962	6.2221	6.03154	7.63474	6.78679	7.24906	5.04064	Slc25a42
ENSMUSG00000002365	118.477	117.058	113.269	119.807	119.066	129.028	111.86	103.605	102.455	100.552	100.725	100.801	Snx9
ENSMUSG00000002372	147.369	145.534	137.501	155.502	166.117	151.402	100.245	94.2873	96.0283	112.753	103.86	103.712	Ranbp3
ENSMUSG00000002379	59.598	56.8703	45.4491	36.1839	54.7573	45.3943	61.1483	60.3684	62.6812	58.242	66.236	52.1224	Ndufa11
ENSMUSG00000002384	0	0	0	0	0.224202	0	0.115848	0	0.116816	0	0	0.106707	Bmp8b
ENSMUSG00000002393	13.9907	11.5818	8.3375	10.2635	19.6844	12.3424	9.19172	13.8154	13.8268	12.7711	9.35754	12.6303	Nr2f6
ENSMUSG00000002395	58.7273	62.5089	65.7447	61.0279	65.5489	59.9017	66.3116	72.1554	69.9518	62.6865	75.3001	69.5363	Use1
ENSMUSG00000002396	6.82602	6.95821	6.15303	5.90951	7.37828	7.0174	5.2303	6.24921	7.30735	7.76848	7.9943	6.73302	Ocel1
ENSMUSG00000002409	4.98987	5.23611	3.79996	3.1282	4.68038	3.53047	15.678	14.6676	14.2953	15.4209	14.6485	12.9046	Dyrk1b
ENSMUSG00000002413	9.46697	9.96924	8.90048	9.95485	8.78565	9.43027	8.39836	8.67624	9.44944	7.43274	8.02592	7.97461	Braf
ENSMUSG00000002416	2.47182	1.81566	2.25288	1.26144	1.46839	1.54358	2.6356	2.46576	2.97976	2.2307	3.11756	2.13338	Ndufb2
ENSMUSG00000002428	29.5539	31.5045	29.929	28.7279	23.4673	27.2019	30.3146	31.6936	32.402	25.4739	30.5915	30.5055	Hltf
ENSMUSG00000002455	121.126	116.637	117.524	128.089	116.882	122.206	124.748	124.991	124.734	120.82	121.727	117.373	Prpf6
ENSMUSG00000002458	26.6168	16.5836	22.9617	21.6881	22.0402	20.2202	31.2426	22.4405	29.4712	20.3837	25.0346	24.5072	Rgs19
ENSMUSG00000002459	11.158	7.69097	10.0086	9.52529	11.0816	10.8323	10.4977	10.5156	13.1515	7.14879	8.37227	9.96233	Rgs20
ENSMUSG00000002475	0.236348	0.992044	0.497107	1.35691	0.665065	1.26507	1.60369	1.50034	3.00316	2.42712	3.45515	4.00939	Abhd3
ENSMUSG00000002477	390.584	416.253	429.399	359.422	389.223	381.553	188.496	192.929	199.277	202.232	173.894	197.366	Snrpd1
ENSMUSG00000002486	6.83315	7.49927	4.8786	6.29845	5.70372	4.86549	4.25366	5.45767	5.39214	5.38431	5.12135	4.02996	Tchp
ENSMUSG00000002489	6.45672	6.72625	6.05211	5.86481	6.23179	6.4696	5.12485	5.13404	4.6189	4.28062	3.98322	4.72047	Tiam1
ENSMUSG00000002496	42.8526	39.7573	36.8028	39.6203	37.5723	38.0137	48.3132	45.8118	47.916	46.5311	45.1408	47.4706	Tsc2
ENSMUSG00000002500	0	0	0	0	0	0	0.273579	0.255949	0	0	0	0	Rpl3l
ENSMUSG00000002504	14.7928	14.0137	8.85872	6.68417	13.2972	8.06462	36.0469	42.2947	45.9873	42.7732	33.9224	40.7235	Slc9a3r2
ENSMUSG00000002524	163.115	157.95	140.69	162.883	163.698	162.167	112.588	111.782	115.701	111.616	114.788	116.403	Puf60
ENSMUSG00000002546	48.7321	51.4024	42.8256	52.7613	48.4774	50.8448	69.4667	58.7205	61.4767	66.6682	58.8722	68.5772	Golga2
ENSMUSG00000002550	69.7847	73.4053	71.0841	58.5485	66.8793	62.8563	86.4342	86.5201	86.4974	83.0886	83.7826	83.2259	Uck1
ENSMUSG00000002565	0.463869	0.324506	0.162608	0.295906	0	0.137939	1.04916	0.841329	1.20906	0.288703	0.132966	0	Scin
ENSMUSG00000002578	0.0773501	0	0	0.0740135	0.217658	0.276016	0	0.0701459	0.151208	0.0722119	0.0665162	0	Ikzf4
ENSMUSG00000002580	43.4538	41.0383	33.947	30.8875	29.6956	40.9802	64.3848	72.6207	71.5971	71.2825	57.6527	69.2809	Mien1
ENSMUSG00000002588	0	0	0	0	0.150087	0	0	0	0.1564	0	0.1376	0.142865	Pon1
ENSMUSG00000002602	487.761	495.879	496.673	581.153	533.817	573.791	752.068	698.925	694.053	757.529	748.803	766.349	Axl
ENSMUSG00000002603	13.7955	14.5728	10.9294	12.4084	14.1476	13.2915	16.4035	17.3481	17.799	15.5408	15.4223	17.5726	Tgfb1
ENSMUSG00000002608	42.616	38.6659	36.3982	41.2283	40.3041	43.4788	39.5971	40.2482	42.4595	46.4893	45.5558	43.5149	Ccdc97
ENSMUSG00000002617	6.72499	9.66247	8.59556	5.9399	7.08423	6.73774	5.0144	5.81716	6.57318	5.9885	6.40586	6.92809	Zfp40
ENSMUSG00000002625	42.4606	38.6933	37.6028	38.9183	41.2943	40.6701	45.0574	51.8816	50.2394	52.3665	53.617	47.4879	Akap8l
ENSMUSG00000002633	0	0	0	0	0	0	0	0	0	0	0	0	Shh
ENSMUSG00000002635	29.9364	30.7854	24.5562	31.223	24.4292	26.4391	13.3483	15.203	17.849	16.7686	21.8819	21.3827	Pdcd2l
ENSMUSG00000002658	230.102	260.728	243.689	240.591	246.482	231.776	241.892	236.346	260.016	254.401	244.786	239.202	Gtf2f1
ENSMUSG00000002660	176.726	179.803	174.54	161.383	192.071	176.85	140.396	156.782	168.231	159.607	143.384	176.311	Clpp
ENSMUSG00000002661	37.8542	26.9544	20.8524	21.9915	38.0425	23.7192	24.8989	31.0591	29.0712	31.974	27.5144	26.5554	Alkbh7
ENSMUSG00000002664	8.8047	4.10631	4.11529	3.7444	0	2.61822	3.79317	1.77436	5.7373	5.47988	3.3651	0.873466	Pspn
ENSMUSG00000002668	2.94422	1.54475	4.6444	2.46506	1.2082	1.47742	7.31314	7.34249	5.39579	7.04339	7.1208	5.42173	Dennd1c
ENSMUSG00000002679	81.3983	77.3444	75.8286	75.1273	83.8644	59.1786	39.7614	41.849	45.4186	43.3808	45.7463	38.0546	Med6
ENSMUSG00000002688	0.126941	0.399615	0.533985	0.121465	0.595336	0.566217	0.492188	1.49653	0.372225	0.592541	0.109161	0.340013	Prkd1
ENSMUSG00000002699	0	0	0	0.0995091	0	0	0	0.0943091	0	0	0	0	Lcp2
ENSMUSG00000002718	209.036	199.511	223.069	211.379	193.844	223.275	93.3419	87.6458	86.9875	76.6809	92.1855	94.0639	Cse1l
ENSMUSG00000002728	65.7085	65.5363	79.1052	62.9938	68.3245	70.4537	38.7011	39.2717	38.7798	42.0642	43.8049	45.2575	Naa20
ENSMUSG00000002731	55.5634	53.0266	45.6882	44.8524	45.8974	43.4485	51.1994	67.1844	59.4495	46.1088	54.0731	54.5089	Prkra
ENSMUSG00000002732	6.24531	6.22583	7.55301	5.37831	4.97926	9.47143	7.86987	7.92908	6.71476	7.57958	5.37057	10.0369	Fkbp7
ENSMUSG00000002733	51.4743	47.4767	49.2966	48.4022	41.0464	53.0662	66.719	77.8899	72.2062	70.3514	70.4153	71.9176	Plekha3
ENSMUSG00000002741	177.156	179.702	178.297	158.213	159.609	180.083	174.283	177.004	183.334	165.098	172.789	171.631	Ykt6
ENSMUSG00000002748	66.5357	63.9801	68.4375	71.8145	62.6635	71.1611	42.0976	40.8924	41.8192	46.2147	42.5695	44.6831	Baz1b
ENSMUSG00000002763	21.9886	20.1253	18.7562	20.3387	20.3956	19.289	19.6563	19.4974	16.4773	20.4139	17.333	21.2683	Pex6
ENSMUSG00000002767	108.2	98.9831	102.534	113.393	138.664	102.536	67.9998	68.2903	77.478	77.7019	69.869	75.3734	Mrpl2
ENSMUSG00000002768	210.327	216.072	211.32	198.613	242.849	229.986	294.844	311.388	285.977	299.945	319.012	277.987	Mea1
ENSMUSG00000002769	0	0	1.61745	0	0.360657	0.686034	0.745424	0.348694	0.375826	0	0.330651	0	Gnmt
ENSMUSG00000002771	0.139295	0.730846	0.146489	0.599789	0.195983	0.434928	0.540091	0.505286	0.272302	0.260084	0.23957	0.684027	Grin2d
ENSMUSG00000002778	177.419	153.198	167.845	179	155.042	162.469	216.35	217.219	203.646	190.351	204.276	188.674	Kdelr1
ENSMUSG00000002781	3.76251	4.07763	4.28115	4.07237	5.49621	4.01683	5.32118	5.6495	3.73787	4.60666	4.8798	4.57088	Tmem143
ENSMUSG00000002791	0	0	0.173917	0	0.310237	0.147532	0	0.449919	0.161643	0.15439	0.284426	0.147654	Pdxk-ps
ENSMUSG00000002797	2.21529	3.26702	2.45562	2.52076	1.85325	1.38872	2.84377	3.47496	3.27718	3.46552	4.78827	4.33	Ggct
ENSMUSG00000002799	2.72969	3.63289	1.47034	2.166	2.56038	2.31636	4.45296	4.9509	4.36001	4.72379	4.29395	3.32883	Jag2
ENSMUSG00000002803	16.3617	13.819	12.5902	15.274	16.8441	12.2822	10.8311	14.6568	10.7266	11.5492	10.8099	8.01679	Btbd6
ENSMUSG00000002804	30.3883	23.6093	24.8901	16.4959	32.0664	28.152	37.67	36.3024	38.5559	32.1887	36.1828	32.6105	Nudt14
ENSMUSG00000002808	23.1435	23.931	21.8515	23.9232	24.8771	20.797	45.0309	36.1544	38.6374	29.4915	36.6079	38.1595	Epdr1
ENSMUSG00000002812	143.651	139.925	130.359	134.284	140.956	138.659	142.367	136.03	144.906	149.487	148.538	141.239	Flii
ENSMUSG00000002814	16.9393	15.0243	15.7994	20.7432	18.9151	19.5191	10.6533	9.60102	10.5452	10.0721	10.6649	12.2433	Top3a
ENSMUSG00000002820	10.98	8.44043	9.0631	9.83445	8.98167	9.45356	4.95033	5.09446	5.61566	4.82733	5.59939	6.15562	Atg4d
ENSMUSG00000002825	37.1347	42.1734	35.345	39.1311	46.295	44.0307	18.6813	24.0848	20.6752	31.8155	25.8702	26.6502	Qtrt1
ENSMUSG00000002831	3.53184	3.6219	2.70126	2.76503	1.65639	2.50627	8.94779	9.1719	11.7686	11.2405	12.4938	11.7535	Plin4
ENSMUSG00000002833	64.6689	62.4713	49.3063	68.2492	61.2823	65.9205	41.4829	48.9864	52.0545	51.4947	45.6339	47.0403	Hdgfl2
ENSMUSG00000002835	100.929	100.32	106.879	116.025	104.399	120.677	34.9211	37.7557	36.5831	43.579	41.5882	45.0569	Chaf1a
ENSMUSG00000002844	65.3242	60.2483	64.0769	73.9985	77.2089	64.8088	79.5056	74.1164	85.61	78.7607	80.3575	83.1707	Adprh
ENSMUSG00000002845	20.5013	24.6032	20.8453	22.1097	22.5232	18.4912	10.7597	11.5043	10.8496	11.103	12.7597	13.349	Tmem39a
ENSMUSG00000002846	42.1086	40.9135	44.8299	35.5665	39.7406	38.2606	42.3287	43.3725	45.7311	36.3994	39.1165	42.934	Timmdc1
ENSMUSG00000002847	21.3986	18.2597	17.5578	47.7012	43.2306	47.4094	82.9688	71.6512	74.2386	148.401	127.799	152.214	Pla1a
ENSMUSG00000002870	118.462	115.493	111.96	137.91	125.746	128.1	44.5872	38.0866	40.5941	47.2368	44.1989	45.7115	Mcm2
ENSMUSG00000002871	24.681	28.3489	24.4357	25.9567	25.5486	19.9351	45.2616	45.6719	48.8997	50.3384	40.9186	48.2414	Tpra1
ENSMUSG00000002881	30.6504	32.7563	31.8764	34.8475	28.2189	30.2692	29.8199	29.4367	29.4057	29.7758	30.5395	34.7375	Nab1
ENSMUSG00000002885	61.4665	65.2768	62.564	61.059	54.2967	56.3757	163.429	144.951	135.238	150.142	144.668	158.688	Adgre5
ENSMUSG00000002897	10.6533	12.2464	10.7531	13.1648	13.7586	12.9424	10.1709	10.3893	11.6163	11.395	10.3121	13.1443	Il17ra
ENSMUSG00000002900	74.1606	78.3109	73.4665	82.7735	70.0433	70.6636	99.8968	88.9644	86.152	76.9172	73.9868	79.2392	Lamb1
ENSMUSG00000002908	0.707652	0.212164	0.318942	0.386929	0.0948229	0.72148	1.46988	0.550065	0.8893	1.79318	0.869337	0.99286	Kcnn1
ENSMUSG00000002910	6.16946	5.26946	4.37568	6.31519	4.17188	5.75976	6.81468	8.45733	7.43257	6.96514	6.78591	8.96707	Arrdc2
ENSMUSG00000002930	0	0	0	0	0	0	0	0	0	0	0	0	Ppp1r17
ENSMUSG00000002944	0	0	0	0	0	0.115231	0	0.234275	0	0.241176	0	0	Cd36
ENSMUSG00000002948	25.4322	27.831	26.2362	27.9275	25.7859	24.0925	28.9956	28.8843	29.2379	29.1697	26.9731	28.7621	Map2k7
ENSMUSG00000002949	57.8377	52.1924	62.0225	56.3116	59.5923	58.0324	37.4166	41.3179	39.3374	38.2814	40.8124	40.5661	Timm44
ENSMUSG00000002957	116.604	105.689	111.431	113.768	96.8524	108.113	128.346	121.561	135.262	128.505	134.635	135.034	Ap2a2
ENSMUSG00000002963	42.2337	41.0239	35.7119	39.5927	44.1644	39.9677	30.5653	35.4534	41.0014	36.6309	40.6127	33.504	Pnkp
ENSMUSG00000002968	35.2542	30.4243	27.8061	30.8254	36.6024	31.4502	21.6821	24.5843	26.4379	24.0033	22.4759	22.956	Med25
ENSMUSG00000002980	3.91381	2.12953	1.52442	1.94184	2.31141	4.00876	12.2243	7.75584	7.08419	11.3675	9.59828	10.7421	Bcam
ENSMUSG00000002981	83.2595	79.3757	77.6647	85.0267	82.4379	82.4026	100.538	96.3617	92.328	88.1158	93.1735	98.7387	Clptm1
ENSMUSG00000002983	3.81952	6.01201	5.02097	4.91109	5.82176	4.89812	7.52043	8.76769	7.46661	8.80307	7.49288	7.14016	Relb
ENSMUSG00000002984	91.3454	84.8553	77.3689	93.5008	101.004	95.9719	46.6123	45.379	45.4954	40.0967	43.8261	44.3104	Tomm40
ENSMUSG00000002985	9.54323	6.82784	7.07087	8.71649	8.54444	6.57861	4.62525	3.73712	2.33195	3.23974	2.23816	3.87299	Apoe
ENSMUSG00000002992	3.99262	2.39408	1.19966	0.54577	1.06999	5.59713	0.552879	1.0345	0	0	0.980971	1.01851	Apoc2
ENSMUSG00000002996	10.3014	9.07389	10.8334	9.85704	8.46348	10.2631	18.586	20.9342	18.5208	18.3217	19.3337	19.0664	Hbp1
ENSMUSG00000002997	44.9493	45.0356	48.2054	36.4494	33.2289	37.7204	30.7702	29.4782	30.5308	22.1671	20.7462	23.2406	Prkar2b
ENSMUSG00000003031	40.9519	42.6521	44.1381	49.5178	39.3674	40.8044	15.6018	13.3031	11.2515	16.0725	13.2279	13.6431	Cdkn1b
ENSMUSG00000003032	79.8458	69.1035	67.8152	92.555	92.8679	88.1899	51.1555	49.1003	49.2045	73.9739	74.6785	70.8822	Klf4
ENSMUSG00000003033	148.697	140.6	149.484	158.866	147.671	137.59	81.1737	87.9615	83.8449	87.1532	86.4157	82.1804	Ap1m1
ENSMUSG00000003037	70.8755	64.5953	66.1961	69.7152	65.4567	66.6767	56.2103	65.4429	59.6836	59.782	62.3976	61.9529	Rab8a
ENSMUSG00000003038	143.66	127.533	132.912	133.693	147.543	144.112	36.2824	34.3566	36.2893	35.227	36.7489	36.3961	Hmgn2
ENSMUSG00000003039	73.6221	64.3425	64.7045	62.2946	66.8854	64.3646	103.783	93.948	97.8658	92.3948	92.8853	91.5564	Fam32a
ENSMUSG00000003051	20.0796	26.5576	23.9762	21.2149	26.878	27.6159	9.93461	7.01823	7.97321	11.7161	8.81347	11.9519	Elf3
ENSMUSG00000003053	0	0.158967	0	0	0	0	0	0	0	0	0	0	Cyp2c29
ENSMUSG00000003062	16.8924	18.3343	14.9782	14.2621	16.1554	14.0355	15.4111	15.9949	16.2683	13.5285	14.4552	17.1524	Stard3nl
ENSMUSG00000003068	71.3796	70.2273	61.9693	67.2348	78.1585	72.8905	39.1587	42.6952	50.4707	48.6788	47.2771	45.2894	Stk11
ENSMUSG00000003070	2.39364	1.37005	2.28842	1.04109	0.408215	2.13537	0.210929	1.57869	0.425384	0.609447	0.561377	0.777142	Efna2
ENSMUSG00000003072	291.024	265.761	234.978	241.187	305.459	264.771	255.053	262.173	289.156	262.261	254.812	241.8	Atp5d
ENSMUSG00000003099	91.6782	82.5478	78.6852	82.0639	85.7145	82.8412	58.193	53.9065	59.5464	56.0465	54.2961	50.6967	Ppp5c
ENSMUSG00000003119	22.4148	24.641	27.3556	26.7437	23.4348	27.7902	19.5814	18.0327	20.0928	22.1807	22.5049	21.0364	Cdk12
ENSMUSG00000003123	9.05999	7.93635	6.04813	8.36764	7.6852	6.88761	7.48387	8.71627	9.62552	9.4143	8.67174	9.00355	Lipe
ENSMUSG00000003131	54.2477	56.807	60.353	55.2894	46.884	54.9503	69.876	69.2904	65.525	59.7046	63.2929	73.6285	Pafah1b2
ENSMUSG00000003134	0.44256	0.371519	0.651581	0.338775	0.249066	0.552729	13.5559	14.5285	14.1883	11.1554	10.9605	12.0121	Tbc1d8
ENSMUSG00000003135	35.1619	38.0068	37.9509	39.4635	36.5767	40.2122	31.6488	29.2497	30.7505	29.6176	26.0311	23.4865	Cnot11
ENSMUSG00000003153	0.0640047	0	0	0	0	0.228394	0.0620415	0.0580434	0	0.059753	0.05504	0.057146	Slc2a3
ENSMUSG00000003154	18.1287	18.1131	16.5108	19.7537	20.991	22.9821	14.5458	16.9122	16.1086	14.7381	16.9322	16.1086	Foxj2
ENSMUSG00000003161	87.6393	91.8638	92.1653	75.9942	81.576	71.8737	57.3443	60.1492	58.2905	54.3369	50.7085	54.9527	Sri
ENSMUSG00000003166	27.3143	30.9346	30.7819	30.8151	26.4064	30.0381	24.3096	19.7655	24.8541	21.0651	21.6864	23.5765	Dgcr2
ENSMUSG00000003184	34.7583	38.3114	34.2865	35.3215	36.3935	32.4501	30.2969	33.8423	33.9737	35.0907	33.2497	32.8379	Irf3
ENSMUSG00000003190	11.2643	8.86514	7.65057	9.65565	9.9053	9.63017	6.3693	5.3204	6.42252	4.60077	7.66855	6.49529	Bcl2l12
ENSMUSG00000003198	12.6915	14.3117	14.5422	11.419	11.3713	11.3221	8.62992	9.79162	9.25748	9.37265	11.0768	10.4859	Zfp959
ENSMUSG00000003199	113.062	112.308	99.6481	99.9071	122.277	105.169	120.319	114.39	126.044	103.485	109.336	114.418	Mpnd
ENSMUSG00000003200	158.674	143.255	148.746	150.759	155.76	153.133	121.484	115.482	128.405	118.465	125.672	115.894	Sh3gl1
ENSMUSG00000003206	0.792674	0.415895	0	0	1.48702	0.353571	1.15254	0	0.38739	0	0.340825	0.353866	Ebi3
ENSMUSG00000003208	29.3579	21.5276	22.3186	31.8145	31.8501	27.7679	14.0573	15.7175	17.9777	21.7941	16.7293	18.3168	Ccdc94
ENSMUSG00000003226	98.6895	101.61	110.605	97.3833	87.2279	107.864	85.4292	76.9121	83.5538	69.4325	65.9621	71.3808	Ranbp2
ENSMUSG00000003227	0	0	0	0	0	0	0	0	0	0.11903	0.219282	0.113836	Edar
ENSMUSG00000003228	5.86053	5.84224	6.7795	6.44888	6.45901	5.62028	4.40259	7.30769	4.58259	7.65971	5.41766	6.1482	Grk5
ENSMUSG00000003233	15.5234	17.382	15.7278	17.6615	18.2895	16.4661	22.5709	24.0349	24.7023	23.7708	22.7912	24.1703	Dvl3
ENSMUSG00000003234	54.2325	61.4232	52.3719	54.8869	52.8253	57.801	51.6844	50.9548	50.4598	47.5873	45.2912	50.5161	Abcf3
ENSMUSG00000003235	188.434	167.709	184.792	184.315	157.093	175.578	104.073	91.7317	103.813	92.0053	94.0682	88.6362	Eif2b5
ENSMUSG00000003269	51.1499	56.499	47.4214	54.6106	61.613	56.6782	60.6714	60.6678	59.2049	53.784	55.4451	56.3648	Cyth2
ENSMUSG00000003271	8.21772	11.2102	7.16061	8.53722	10.1305	9.63504	3.64144	4.79079	3.55712	3.94551	3.43241	4.50708	Sult2b1
ENSMUSG00000003273	0	0.252647	0	0.460759	0	0	0.466761	0.436682	0.23533	0	0.621129	0.42993	Car11
ENSMUSG00000003279	0.654963	0.601374	0.57399	0.88784	0.870315	0.998165	1.05812	1.01468	0.986942	1.42673	1.14992	1.26702	Dlgap1
ENSMUSG00000003282	1.74842	1.54803	1.7238	2.09125	2.25497	1.60851	0.95332	1.33783	0.961286	0.918156	1.08066	0.780531	Plag1
ENSMUSG00000003283	0.221661	0	0	0	0	0	0	0.201016	0	0	0.953071	0.197908	Hck
ENSMUSG00000003299	45.5386	47.228	40.9957	43.7438	57.8386	47.8963	24.0461	22.3358	27.7109	28.9489	24.8371	21.0413	Mrpl4
ENSMUSG00000003308	35.0775	25.1956	27.2251	38.4808	39.2041	33.6725	18.9642	21.5056	22.8893	30.3489	24.0465	25.496	Keap1
ENSMUSG00000003309	0	0	0	0	0	0	0	0	0	0	0	0.263709	Ap1m2
ENSMUSG00000003316	72.6638	78.034	79.8555	85.9885	72.7579	85.1863	82.3537	78.1737	71.471	64.5397	69.2917	77.257	Glg1
ENSMUSG00000003341	0.393562	0.412983	0.517358	0.376585	0.0922878	0.263322	0.286117	0.0892265	0.384678	0.826691	0.338438	0.527082	Atp8b3
ENSMUSG00000003344	8.79324	13.9764	13.871	14.9718	15.4041	11.4206	18.5512	14.424	16.6839	14.0038	13.2329	15.3556	Btbd2
ENSMUSG00000003345	86.9884	78.1978	69.2914	79.198	82.7624	77.8588	98.8228	96.2814	106.117	106.37	103.011	93.1658	Csnk1g2
ENSMUSG00000003346	104.013	69.1994	81.6448	84.0383	112.745	87.9769	195.835	207.408	201.866	207.361	198.738	197.243	Abhd17a
ENSMUSG00000003348	11.9705	13.4584	13.4879	9.13603	9.75769	10.2975	14.366	12.6648	12.8146	15.4326	11.3968	14.3776	Mob3a
ENSMUSG00000003352	65.9901	67.0631	65.8031	65.1345	64.267	63.908	66.8473	70.357	64.0646	70.7642	67.9945	67.0133	Cacnb3
ENSMUSG00000003354	0.490703	0.257459	1.80616	0.704303	1.15067	0.87551	2.14043	2.4475	3.35738	2.51959	1.26592	3.28589	Ccdc65
ENSMUSG00000003355	118.625	122.481	132.756	99.5466	145.183	111.484	99.6135	107.576	115.327	127.327	135.831	106.479	Fkbp11
ENSMUSG00000003360	113.972	106.387	103.937	114.753	109.695	125.955	75.1899	69.8046	76.317	66.6199	72.4096	70.6998	Ddx23
ENSMUSG00000003363	25.2156	23.4645	19.3464	24.7349	24.9904	22.7778	51.9589	47.6038	51.308	52.1151	49.0955	49.8413	Pld3
ENSMUSG00000003378	0.717824	0.188312	0.188724	0.257572	0.336651	0.240138	0.956733	0.97645	0.70162	0.67014	0.848764	1.04147	Grik5
ENSMUSG00000003379	0.318266	0.333972	0	0.304537	0.597052	0	0.308504	0	0.622164	0	0.547378	0.284161	Cd79a
ENSMUSG00000003380	55.7188	50.8004	45.4682	48.3624	74.2532	57.312	68.4713	69.8573	81.5427	74.7574	85.0942	70.1365	Rabac1
ENSMUSG00000003382	12.0058	12.9298	11.4867	11.1856	10.7532	12.9249	11.4188	11.9518	12.2201	11.419	12.032	11.6462	Etv3
ENSMUSG00000003402	104.675	118.491	105.86	122.059	127.891	120.281	115.027	106.533	108.673	113.114	106.431	118.444	Prkcsh
ENSMUSG00000003410	0	0.0706237	0	0.0643993	0	0	0.0652381	0	0	0	0	0	Elavl3
ENSMUSG00000003411	14.343	16.2936	15.7757	15.4871	15.0579	15.6127	15.3061	11.9332	10.6752	11.5476	10.4104	8.45903	Rab3b
ENSMUSG00000003418	0.0605055	0.0634913	0.0636302	0	0	0	0.0586496	0.16461	0.0591397	0	0.0520309	0.270109	St8sia6
ENSMUSG00000003420	1.10303	0.462985	0.231999	0.42218	0.62077	0.196802	0.213839	1.40041	1.72501	2.67737	1.70737	0.196966	Fcgrt
ENSMUSG00000003421	44.2185	49.0073	42.3221	47.8574	45.3593	43.4362	36.6014	38.448	36.2597	41.1265	37.5978	39.7757	Nosip
ENSMUSG00000003423	43.8462	46.9735	54.5602	40.4172	49.5243	50.1739	36.2708	41.2197	44.2027	41.3622	43.2324	47.961	Pih1d1
ENSMUSG00000003429	1759.97	1760.19	1774.19	1549.65	1897.7	1758.01	1279.88	1423.95	1360.79	1335.27	1378.85	1230.1	Rps11
ENSMUSG00000003435	85.1966	79.4393	75.8905	95.3778	82.8553	87.5586	95.3724	93.385	100.652	102.595	103.911	100.489	Supt5
ENSMUSG00000003436	0	0.170736	0	0.155688	0	0	0	0	0	0	0.139917	0	Dll3
ENSMUSG00000003437	51.5238	49.3957	48.7946	51.1081	49.5932	51.7399	43.6678	41.71	39.4185	40.546	40.2476	40.8242	Paf1
ENSMUSG00000003438	89.8403	96.9932	79.7629	86.4608	114.896	92.4766	46.8917	44.6533	49.8166	47.0976	47.2456	49.2076	Timm50
ENSMUSG00000003444	35.4754	42.544	34.262	39.4871	45.8381	40.3668	30.5275	35.7823	29.3672	32.4429	26.1485	32.3203	Med29
ENSMUSG00000003452	4.55701	4.74634	5.55842	5.99763	4.11547	5.06274	3.33345	2.91892	3.03014	2.60951	2.91356	2.85867	Bicd1
ENSMUSG00000003458	73.261	65.1245	71.8918	76.575	75.9389	71.0798	110.139	99.2332	101.254	96.2749	100.719	105.719	Ncstn
ENSMUSG00000003464	68.7974	66.4528	72.8617	72.1103	73.7652	80.1333	70.3397	65.0352	59.4032	65.816	71.2864	66.2002	Pex19
ENSMUSG00000003469	0	0	0	0.152478	0	0.142158	0.154464	0	0.155755	0.148767	0	0.142276	Phyhip
ENSMUSG00000003476	0	0	0	0	0	0	0.0878769	0	0	0	0.311839	0.0809428	Crhr2
ENSMUSG00000003477	0	0	0	0	0	0	0	0	0.283279	0.270569	0	0	Inmt
ENSMUSG00000003484	0	0	0	0	0	0	0	0	0	0.233375	0	0	Cyp4f18
ENSMUSG00000003500	104.033	98.2354	105.112	101.566	105.635	99.966	66.7276	62.0446	62.4693	60.7179	66.3397	60.2055	Impdh1
ENSMUSG00000003505	0	0	0	0	0	0	0	0	0	0	0	0	Psg18
ENSMUSG00000003518	36.7445	28.2688	33.7468	33.2641	28.7058	30.1291	68.7388	68.5306	69.7972	53.6284	54.7641	55.2679	Dusp3
ENSMUSG00000003526	8.84286	12.3723	7.89051	10.5127	12.0646	10.2792	4.93517	5.58917	5.50024	5.62871	3.91737	5.02426	Prodh
ENSMUSG00000003527	35.6956	32.4513	33.7333	39.1926	35.1789	37.5671	31.2523	26.5532	26.3684	30.4066	23.3403	29.6675	Dgcr14
ENSMUSG00000003528	222.48	194.326	173.685	205.543	241.463	217.866	160.296	166.973	176.216	183.43	185.455	175.617	Slc25a1
ENSMUSG00000003531	19.4185	14.6713	12.9063	15.4593	17.0484	15.9374	14.1548	14.7923	14.5768	13.7777	14.1605	15.2571	Dgcr6
ENSMUSG00000003534	83.826	74.1006	71.6068	84.6713	91.2908	83.2729	131.345	121.207	126.556	131.125	121.367	128.699	Ddr1
ENSMUSG00000003541	307.913	273.2	287.164	341.708	352.654	358.814	314.763	322.365	330.617	365.161	313.088	323.97	Ier3
ENSMUSG00000003545	2.74827	2.41623	1.87472	2.27435	1.67209	1.59031	1.94398	2.62702	2.75883	2.21899	1.59685	1.92322	Fosb
ENSMUSG00000003546	40.1406	33.5295	36.1231	28.8546	37.8383	27.9705	63.3003	53.4258	52.1175	56.3045	55.6416	56.8791	Klc4
ENSMUSG00000003549	31.4509	33.6286	32.9184	20.8235	25.8651	24.7329	32.3645	34.8747	32.3435	37.7109	32.1729	33.8032	Ercc1
ENSMUSG00000003555	0	0	0	0	0.200809	0	0	0	0	0	0.184102	0	Cyp17a1
ENSMUSG00000003559	3.44277	3.89056	3.89907	1.26702	2.98083	2.12627	2.05364	3.60244	1.0354	0.741709	1.36641	0.709348	As3mt
ENSMUSG00000003573	22.2421	23.4812	22.9655	19.4768	23.7707	23.5701	82.4501	78.9706	86.1695	80.919	81.4917	72.0929	Homer3
ENSMUSG00000003575	8.87451	9.22542	8.15532	9.24563	8.20739	8.28689	8.07973	7.7471	9.36325	6.89126	6.52602	7.8865	Crtc1
ENSMUSG00000003581	23.4766	20.9289	16.168	25.0482	16.9538	17.0513	30.6105	31.8408	32.4908	30.0632	29.1213	38.9537	Rnf215
ENSMUSG00000003585	11.2456	9.16275	8.90453	7.84881	8.81074	7.08151	5.38619	5.15907	6.98297	4.56995	6.02982	5.19743	Sec14l2
ENSMUSG00000003604	23.0883	25.3953	27.1086	23.0684	25.5701	25.9738	12.4933	15.5563	13.3228	14.0235	12.5187	11.5903	Aven
ENSMUSG00000003617	0.484752	0.813878	0.968595	0.974067	1.18218	1.08112	8.31694	8.74811	8.52857	10.1824	9.17084	9.1755	Cp
ENSMUSG00000003623	32.8068	33.1771	32.3559	29.1958	24.4741	26.234	67.473	68.9056	68.5352	54.3519	53.1345	58.5065	Crot
ENSMUSG00000003644	68.3918	56.7964	54.9736	56.3757	48.0103	53.3371	12.1398	13.1352	12.1348	13.4204	10.4889	11.1819	Rps6ka1
ENSMUSG00000003657	0	0	0	0	0	0	0	0.723794	0	0	0	0	Calb2
ENSMUSG00000003660	219.67	201.821	210.058	237.943	203.319	228.981	128.886	119.236	117.384	118.207	113.882	114.692	Snrnp200
ENSMUSG00000003662	59.7592	61.795	60.2523	55.2383	57.6853	60.9454	50.3339	52.6149	55.2912	55.1125	54.5074	46.8803	Ciao1
ENSMUSG00000003665	0.221873	0.698465	0	0.424604	0.832445	0.197932	0	0	0.216864	0.207134	0.953983	0.198097	Has1
ENSMUSG00000003680	20.4116	23.9825	19.6424	20.8885	22.8417	19.6153	16.7298	16.0091	18.7954	17.8785	16.3328	18.0836	Taf6l
ENSMUSG00000003721	32.1783	30.1234	32.7167	34.1119	36.8201	26.443	40.8981	47.3438	46.8515	46.3699	43.5162	44.5852	Insig2
ENSMUSG00000003731	51.1333	49.4624	56.6729	56.2469	51.323	56.4973	54.7752	49.933	46.8806	52.2401	52.1493	52.6681	Kpna6
ENSMUSG00000003746	19.3234	19.016	19.7653	21.4335	15.4197	20.7118	13.3258	12.1184	13.2023	13.283	13.4754	12.3172	Man1a
ENSMUSG00000003752	5.35223	6.16878	6.27455	5.96092	4.27957	4.5399	5.61331	5.09244	5.14565	6.63496	5.3571	5.71876	Itpkc
ENSMUSG00000003762	7.72027	7.31725	5.23804	7.70497	8.33153	8.96081	11.2654	11.744	11.2784	14.9573	13.2779	12.3036	Coq8b
ENSMUSG00000003778	25.5996	27.2747	26.6006	27.2077	25.4026	24.0045	12.386	15.3055	15.9423	16.8555	15.2635	15.6918	Brd8
ENSMUSG00000003779	153.553	149.466	156.345	169.138	162.935	173.71	57.7849	51.8455	50.1484	53.4866	54.4152	52.2436	Kif20a
ENSMUSG00000003808	65.296	68.411	64.2622	72.8437	73.802	73.2005	43.5821	47.075	46.2435	49.8925	49.1206	46.1647	Farsa
ENSMUSG00000003809	48.9981	46.6455	55.2471	45.2733	45.6432	43.1103	40.9666	46.4196	47.892	41.1847	44.3072	45.1005	Gcdh
ENSMUSG00000003810	59.5034	57.6024	56.1337	68.4864	63.8917	71.3724	56.9727	57.7018	60.5317	69.0845	67.391	73.5439	Mast2
ENSMUSG00000003812	11.8747	10.9256	11.221	11.1978	9.20107	11.0539	13.262	11.549	11.943	11.9695	11.0994	9.91073	Dnase2a
ENSMUSG00000003813	89.9717	94.4116	80.9931	86.9515	92.4928	95.6742	65.2345	59.3989	52.2368	62.8283	61.7412	65.0676	Rad23a
ENSMUSG00000003814	1261.21	1292.52	1383.4	1542.36	1426.28	1421.45	1366.58	1272.38	1284.67	1197.87	1121.11	1189.88	Calr
ENSMUSG00000003824	8.24695	12.61	9.91183	10.5968	9.94556	11.5611	4.11119	5.12835	1.84246	4.17952	4.66036	4.6283	Syce2
ENSMUSG00000003847	38.2517	37.5446	39.2985	34.6702	27.5247	32.8413	46.7149	49.5165	52.457	49.3261	50.7081	53.5044	Nfat5
ENSMUSG00000003848	68.5062	64.2096	66.0288	66.3148	74.4884	73.3371	28.4961	26.6598	28.7342	25.5822	31.8005	29.573	Nob1
ENSMUSG00000003849	74.9467	59.2189	74.421	46.8568	45.9319	49.2791	8.39358	6.76955	9.33927	6.69018	7.70312	3.19914	Nqo1
ENSMUSG00000003863	5.22478	4.80499	3.51902	5.842	6.44252	7.38431	1.76405	2.12951	2.00831	2.08262	1.36304	2.46348	Ppfia3
ENSMUSG00000003865	49.9638	41.5574	43.9904	52.8117	45.8657	50.9648	46.7417	43.0271	47.3216	48.0007	46.7959	47.2033	Gys1
ENSMUSG00000003868	152.121	153.089	149.559	171.246	172.362	160.796	74.502	74.0482	77.4673	74.7375	75.9879	64.914	Ruvbl2
ENSMUSG00000003872	0.633922	0.332602	0.66666	1.51644	0.297302	0.848281	1.22896	0.86232	0.929418	0.887718	0.272566	1.41498	Lin7b
ENSMUSG00000003873	154.179	153.76	140.172	142.46	153.172	132.031	177.115	183.579	180.896	191.459	203.684	185.207	Bax
ENSMUSG00000003882	0	0	0	0	0	0	0	0.0901832	0	0	0	0	Il7r
ENSMUSG00000003923	30.0923	30.5905	34.1737	29.994	29.4999	31.972	35.0436	35.1543	32.2726	34.0437	28.573	32.465	Tfam
ENSMUSG00000003929	6.28623	5.8635	4.40725	7.35174	5.7653	5.48331	5.75489	4.75062	4.30103	4.4993	3.48371	4.73953	Zfp81
ENSMUSG00000003934	3.64212	3.66897	1.68529	3.2062	3.96281	2.5993	1.83581	0.660579	1.70875	2.44813	2.00447	2.86161	Efnb3
ENSMUSG00000003948	21.6253	20.5183	21.7889	18.0904	17.2475	17.9057	29.3719	27.4791	23.1623	21.8813	22.0484	21.8515	Mmd
ENSMUSG00000003949	0	0	0	0	0	0	0	0	0	0	0	0.0619702	Hlf
ENSMUSG00000003955	157.006	149.428	140.539	129.27	169.871	168.077	152.19	179.468	129.193	212.706	205.348	188.429	Fam162a
ENSMUSG00000003970	6682.97	6762.69	6367.89	6743.68	7462.31	6672.61	3632.95	3714.47	3918.85	3897.7	3603.69	3357.33	Rpl8
ENSMUSG00000003974	0	0	0	0	0	0	0	0	0	0	0	0.271579	Grm3
ENSMUSG00000003992	4.01913	2.50603	2.57277	3.79002	3.82448	3.9492	3.44415	2.7468	3.98533	3.20836	4.05727	4.42054	Ssbp2
ENSMUSG00000004018	8.93874	9.52415	8.67726	7.10569	6.44947	7.60619	5.06543	4.11545	4.16686	4.49344	4.73031	4.54295	Fancl
ENSMUSG00000004031	0	0	0	0	0	0	0	0	0	0.0493796	0	0	Brinp2
ENSMUSG00000004032	53.7009	49.1166	51.5136	38.5383	38.4582	43.6984	58.3845	64.1645	51.7793	50.1336	51.1717	49.5661	Gstm5
ENSMUSG00000004035	3.18604	3.95113	3.65518	2.21717	2.44508	1.80871	5.89588	10.2439	9.90857	8.6528	7.47217	3.62044	Gstm7
ENSMUSG00000004038	0.35371	1.1135	0	0	0	0	0	0	0	0.330214	0	0.315807	Gstm3
ENSMUSG00000004040	25.4563	22.3711	26.7198	47.9713	43.9198	49.4139	30.5259	27.8525	26.1186	59.4815	58.4314	60.754	Stat3
ENSMUSG00000004043	2.27534	3.47911	2.25611	1.61734	2.80497	2.20381	3.96998	3.18356	3.11357	2.97387	3.07473	3.59868	Stat5a
ENSMUSG00000004044	429.197	400.32	406.09	397.695	430.224	418.292	187.34	186.288	191.432	189.723	180.984	185.831	Cavin1
ENSMUSG00000004054	53.6791	46.8547	45.161	55.3325	58.131	52.1315	43.9912	43.8115	43.7625	44.9881	39.9709	42.9163	Map3k11
ENSMUSG00000004056	45.7797	40.8057	41.9207	45.796	43.9161	46.177	38.2612	39.3928	41.0598	46.0169	44.0649	43.3124	Akt2
ENSMUSG00000004069	64.8394	65.3026	62.5783	57.0518	53.5908	59.4293	43.6622	47.7282	45.1856	43.6009	45.5644	43.2861	Dnaja3
ENSMUSG00000004070	34.721	34.0201	33.6546	35.2247	42.5732	37.1322	37.5082	41.1609	36.3905	36.7105	41.5492	34.3618	Hmox2
ENSMUSG00000004071	19.4492	16.7675	20.5385	16.9114	17.7887	15.6227	38.4093	43.9114	39.1246	35.2597	36.5731	32.9287	Cdip1
ENSMUSG00000004085	26.6607	24.0071	25.3536	23.4611	19.108	24.3125	34.7665	34.2206	38.0861	28.1232	26.5713	27.8728	Map3k20
ENSMUSG00000004096	188.024	182.126	184.386	183.02	158.92	165.893	132.472	155.789	150.601	131.995	148.997	149.691	Cwc15
ENSMUSG00000004098	0	0	0	0	0	0	0.132028	0.0617601	0.0665658	0	0.117129	0.182416	Col5a3
ENSMUSG00000004099	116.73	116.356	118.461	129.98	121.813	129.425	53.254	50.1642	54.682	51.3483	54.4335	52.8683	Dnmt1
ENSMUSG00000004100	55.011	54.8091	53.9546	53.6354	56.7046	56.6173	23.5747	30.7726	29.5448	28.976	30.0767	30.5037	Ppan
ENSMUSG00000004105	4.27862	5.80573	3.87895	4.23523	3.73647	3.02724	8.08024	7.62644	7.64303	7.50672	7.61244	7.77198	Angptl2
ENSMUSG00000004110	0	0	0	0	0	0	0.0534514	0	0	0	0.0316129	0.0164112	Cacna1e
ENSMUSG00000004113	0.23321	0.146831	0.245253	0.0892599	0.174996	0.124828	0.135634	0.126893	0.273534	0.522523	0.360982	0.208219	Cacna1b
ENSMUSG00000004127	14.1277	15.3129	15.3464	18.4694	15.869	16.1301	10.6512	9.96479	10.5129	7.27307	9.0492	9.75881	Trmt10a
ENSMUSG00000004151	0.662648	0.40257	0.366773	0.533948	0.32713	0.404469	0.169032	0.284651	0.170445	0.0651189	0.239931	0.186833	Etv1
ENSMUSG00000004187	1.918	2.16747	2.01706	1.55292	2.35259	0.526476	4.14738	4.6829	5.3357	4.68309	4.18684	4.08358	Kifc2
ENSMUSG00000004207	318.719	315.65	313.142	354.128	331.445	319.455	1782.89	1673.21	1655.74	1707.19	1641.85	1743.75	Psap
ENSMUSG00000004221	87.025	89.8195	89.8958	94.268	74.977	84.776	91.5054	88.4605	87.799	96.2439	94.3071	97.9156	Ikbkg
ENSMUSG00000004231	40.7218	30.6766	29.3913	36.3402	34.2558	32.5039	26.0935	24.8008	29.0768	31.6139	26.835	26.9432	Pax2
ENSMUSG00000004233	9.74845	11.2934	11.3181	9.85029	9.65586	9.74016	8.69347	9.33556	7.92762	7.42632	8.11479	7.10231	Wars2
ENSMUSG00000004263	4.33472	2.43299	2.22628	2.79731	4.34953	3.50727	2.83374	2.55971	1.97064	1.22344	2.77402	3.6002	Atn1
ENSMUSG00000004264	162.761	160.454	163.691	175.074	186.124	168.787	111.224	114.349	119.712	102.813	97.8143	106.011	Phb2
ENSMUSG00000004266	2.31692	2.60491	5.22122	1.4252	2.79413	3.24801	1.76459	1.95104	1.9411	1.69951	0.711572	2.06864	Ptpn6
ENSMUSG00000004267	0.197115	0.310264	0	0.282919	0.554669	0.0879232	0.191069	0.536269	0.770663	0.460054	0.169507	0.615974	Eno2
ENSMUSG00000004268	79.1878	78.7884	81.277	79.412	86.2956	80.4673	35.7108	37.1318	37.7705	44.7677	40.1175	40.0436	Emg1
ENSMUSG00000004270	144.024	135.348	132.063	152.339	145.339	134.686	132.591	131.382	119.553	137.768	137.64	141.639	Lpcat3
ENSMUSG00000004285	168.822	182.646	178.458	156.113	182.492	161.113	283.733	263.866	292.926	283.041	288.101	272.25	Atp6v1f
ENSMUSG00000004296	0	0	0	0	0	0	0	0	0	0	0	0	Il12b
ENSMUSG00000004317	59.9281	57.7866	67.7923	53.8172	47.5136	52.5226	62.0149	52.6941	55.0529	39.8057	40.0088	41.1058	Clcn5
ENSMUSG00000004319	17.8467	16.4755	18.9397	19.858	16.9181	19.0955	19.8796	17.2191	16.7004	15.5707	14.2958	16.104	Clcn3
ENSMUSG00000004328	0.34554	0	0	0	0	0	0	0	0	0	0	0	Hif3a
ENSMUSG00000004341	0	0	0	0	0	0	0	0	0	0	0	0.302648	Gpx6
ENSMUSG00000004344	0	0	0	0	0	0	0	0	0	0	0	0	Gpx5
ENSMUSG00000004347	0	0	0	0	0	0	0	0	0.06776	0	0	0.10316	Pde1c
ENSMUSG00000004356	63.9715	61.7848	69.666	64.997	56.0803	69.4805	41.9566	37.0675	37.6854	34.1269	33.6246	34.9924	Utp20
ENSMUSG00000004359	0	0	0	0	0	0	0	0	0	0	0.103818	0	Spic
ENSMUSG00000004360	1.68857	0.590633	1.26841	1.61573	1.433	1.21944	2.33825	3.57304	4.24403	3.90348	3.31901	4.88183	9330159F19Rik
ENSMUSG00000004364	103.915	98.9571	110.782	98.0662	88.9006	99.5783	86.5221	82.6724	81.0132	73.3807	71.6025	71.8783	Cul3
ENSMUSG00000004366	0	0.81235	0	0	0	0	0.750401	0	0	0	0	0	Sst
ENSMUSG00000004371	0	0	0	0	0.648538	0.616817	0.223405	0.209008	0.450543	0.430329	0.59458	0.823107	Il11
ENSMUSG00000004383	13.0812	14.7029	14.3682	15.1872	14.3966	13.6925	24.1765	20.8786	23.4692	21.5478	20.7982	19.3619	Large1
ENSMUSG00000004393	143.16	154.259	142.852	150.473	138.23	145.678	97.5996	101.935	101.099	89.0432	100.282	84.5044	Ddx56
ENSMUSG00000004394	92.828	105.005	101.876	109.604	96.057	101.235	117.429	119.709	118.202	104.749	121.021	128.503	Tmed4
ENSMUSG00000004415	0	0	0	0	0	0	0	0	0	0	0	0.151916	Col26a1
ENSMUSG00000004446	30.6966	30.9778	28.0234	41.7463	42.1475	42.1836	44.6958	47.62	46.7291	76.0947	72.0023	67.993	Bid
ENSMUSG00000004451	33.2971	32.6701	30.9611	28.8007	29.7321	30.963	40.6638	41.5407	41.2794	40.1298	36.8028	37.7911	Ralb
ENSMUSG00000004455	161.433	142.824	148.122	143.973	139.988	141.115	95.1754	94.4461	98.221	99.5037	89.4426	91.7766	Ppp1cc
ENSMUSG00000004460	100.309	97.4398	101.571	97.6274	104.84	104.442	86.1199	74.9823	76.895	65.4182	67.652	74.2068	Dnajb11
ENSMUSG00000004462	18.8781	17.4685	19.492	20.0343	18.512	19.75	12.9757	12.2951	15.2648	13.1379	15.9388	15.3228	Tbccd1
ENSMUSG00000004473	0	0	0	0	0.292111	0.138912	0.301874	0.14121	0.304396	0	0.401711	0.139027	Clec11a
ENSMUSG00000004500	8.93252	8.35448	7.04537	5.85297	6.28386	9.35454	7.1527	5.19492	6.83286	7.25143	6.17852	5.28798	Zfp324
ENSMUSG00000004508	16.7653	16.0937	15.8917	18.2002	15.1613	17.639	23.247	24.2715	23.6617	24.3547	26.5714	23.5606	Gab2
ENSMUSG00000004530	64.4421	59.6162	64.0359	65.0598	58.9148	66.0499	64.6049	62.6174	65.4731	63.7002	59.0472	62.0349	Coro1c
ENSMUSG00000004535	64.1894	67.1622	74.8747	75.8541	69.9598	82.1063	74.3677	74.4578	70.6794	76.5209	75.0752	79.0667	Tax1bp1
ENSMUSG00000004540	6.18285	7.64653	4.17996	5.91614	4.34953	2.95485	2.78256	4.80599	4.53246	5.35984	6.45619	5.32315	Psg17
ENSMUSG00000004542	0.434054	0.151824	0.304313	0.138443	0.407132	0.387219	0.280493	0.131209	0.282837	0.40522	0.12442	0.645901	Psg19
ENSMUSG00000004552	0.146282	0	0.769183	0	0	0	17.299	19.2353	13.5831	12.8371	14.8436	17.1095	Ctse
ENSMUSG00000004558	16.2443	14.6108	13.925	8.22896	11.3956	11.9342	11.2472	11.3889	12.1417	10.7049	10.3301	11.091	Ndrg2
ENSMUSG00000004561	8.76034	7.84439	7.49304	7.93538	6.24491	8.12769	4.64209	4.76665	5.25172	5.23418	5.32356	6.15298	Mettl17
ENSMUSG00000004562	34.0427	28.0242	26.9094	25.4686	23.6652	23.1462	33.302	34.4014	34.892	33.3265	30.1593	32.5115	Arhgef40
ENSMUSG00000004565	24.1946	24.937	22.075	26.0791	21.9764	24.3566	26.975	26.9712	26.733	24.4623	27.2614	27.7068	Pnpla6
ENSMUSG00000004567	16.7563	18.1629	15.8789	19.851	20.15	18.8359	29.0339	27.6082	24.2971	28.9944	30.0327	30.3598	Mcoln1
ENSMUSG00000004568	43.0848	40.3421	40.4884	42.6005	39.6353	41.8853	50.0624	48.9401	49.0769	47.4423	46.3128	51.3891	Arhgef18
ENSMUSG00000004591	48.831	50.107	53.7008	54.064	47.2209	59.7211	41.8528	37.8168	37.0988	37.754	38.74	41.7334	Pkn2
ENSMUSG00000004609	0	0	0	0	0	0	0	0.0541146	0.0583254	0.111417	0.0513145	0	Cd33
ENSMUSG00000004610	13.5449	15.0494	16.7581	13.723	10.8364	12.7942	17.3772	19.5089	17.5224	13.389	14.3884	10.6707	Etfb
ENSMUSG00000004612	0	0	0	0	0	0	0	0	0	0	0	0	Nkg7
ENSMUSG00000004626	63.4415	59.6693	51.0058	58.5711	57.8333	57.0934	81.7059	80.1818	85.9849	84.9375	87.7302	82.0281	Stxbp2
ENSMUSG00000004630	0	0	0	0	0	0	0	0	0	0	0	0	Pcp2
ENSMUSG00000004631	0	0.0458535	0	0	0.0409869	0.0389821	0.0423568	0	0.0427107	0.0407944	0	0	Sgce
ENSMUSG00000004633	27.6856	23.0238	26.766	29.3161	28.5129	31.3889	25.7537	22.5746	23.3954	24.2078	22.9845	22.5105	Chn2
ENSMUSG00000004637	2.78055	2.43944	2.58859	2.70422	2.6936	2.43986	3.66733	3.84437	4.27717	4.12782	4.15502	4.06982	Wwox
ENSMUSG00000004642	37.9305	34.5167	35.2343	38.4851	35.7927	36.493	16.0532	17.5795	17.9031	19.0236	18.5731	18.1254	Slbp
ENSMUSG00000004651	0	0	0	0	0	0	0	0	0	0	0.112202	0	Tyr
ENSMUSG00000004654	0	0	0	0	0	0	0	0	0	0	0	0	Ghrhr
ENSMUSG00000004655	5.64859	4.07505	2.97015	1.52014	3.64254	0.944831	1.71104	0.160078	0.517601	0.164793	0.151795	0.157603	Aqp1
ENSMUSG00000004661	4.70923	4.45356	4.52445	5.50744	6.21672	5.394	2.19786	2.47802	3.01179	2.98522	2.34979	2.95879	Arid3b
ENSMUSG00000004665	245.052	247.057	222.62	242.598	253.015	266.705	559.67	572.324	584.43	596.924	592.636	571.385	Cnn2
ENSMUSG00000004667	188.438	201.564	168.764	187.788	204.444	177.092	142.928	146.475	161.098	154.356	160.999	157.391	Polr2e
ENSMUSG00000004668	0	0	0.024708	0	0.0440748	0.0419191	0.022774	0.0426128	0.0459286	0.0877358	0.0404078	0.041954	Abca13
ENSMUSG00000004677	49.7985	45.0505	43.3275	53.6881	47.4641	49.9438	74.1755	78.652	78.2418	74.3271	80.8062	77.933	Myo9b
ENSMUSG00000004698	0	0.0331809	0.133014	0.0605129	0.0296592	0.0282086	0.0919517	0.0860261	0.09272	0.0885599	0.108766	0.112928	Hdac9
ENSMUSG00000004707	0	0	0	0	0	0	0	0.127162	0.137057	0	0	0.125196	Ly9
ENSMUSG00000004709	0	0	0	0	0	0	0	0.172487	0	0	0	0	Cd244
ENSMUSG00000004730	0	0	0	0	0	0	0.138518	0	0	0.133408	0.122886	0	Adgre1
ENSMUSG00000004748	1.33405	2.51978	4.20882	2.553	2.5026	2.61822	0.258625	0	1.30393	1.7436	1.14719	0.238218	Mtfp1
ENSMUSG00000004768	14.4403	14.3894	15.4804	15.4241	10.9198	13.5313	9.11459	8.78102	8.04191	7.8901	8.47104	8.39539	Rab23
ENSMUSG00000004771	85.3965	76.9253	94.0444	80.2298	65.1266	79.0856	128.297	131.976	124.067	116.186	123.681	125.646	Rab11a
ENSMUSG00000004788	140.713	148.432	134.786	149.473	151.599	155.596	134.489	134.077	140.903	141.471	149.986	139.033	Eif2b2
ENSMUSG00000004789	129.766	120.695	124.275	117.856	115.12	120.222	73.2614	71.4878	76.6711	72.6877	69.2488	71.6386	Dlst
ENSMUSG00000004791	5.59077	5.86666	5.54352	8.10082	6.14297	4.98751	32.3608	24.9157	29.6648	35.1936	29.2583	28.3812	Pgf
ENSMUSG00000004798	7.06006	6.2687	6.20082	4.23147	4.14795	6.36748	28.5021	28.6353	29.8777	24.4811	24.5517	24.8677	Ulk2
ENSMUSG00000004814	0	0	0	0	0	0	0.347097	0.324729	0	0	0	0.319709	Ccl24
ENSMUSG00000004815	8.70794	8.59617	6.71561	7.59166	8.71236	7.42308	11.1294	10.2952	11.7898	12.8265	10.4281	11.7486	Dgkq
ENSMUSG00000004821	0	0	0	0	0	0	0	0	0	0	0	0	Tmed11
ENSMUSG00000004837	0	0	0.271981	0.247468	0	0.461437	0	0.234537	0.252787	0	0.444802	1.38546	Grap
ENSMUSG00000004842	0	0	0.125331	0.114035	0	0	0	0	0	0.222519	0	0	Pou1f1
ENSMUSG00000004843	184.678	164.141	165.561	147.501	129.445	153.948	128.391	135.904	133.656	147.208	145.577	145.291	Chmp2b
ENSMUSG00000004846	49.0496	51.0394	42.0863	62.6438	61.8886	61.8824	48.6393	48.4827	48.7448	64.951	60.2692	59.5518	Plod3
ENSMUSG00000004849	308.229	287.796	280.661	292.106	306.921	283.816	281.596	275.312	287.455	285.193	286.828	288.573	Ap1s1
ENSMUSG00000004864	0	0	0.322528	0.29346	0.575334	0	1.48641	1.1125	1.7986	0.572633	1.84613	3.01207	Mapk13
ENSMUSG00000004865	52.9231	46.4555	52.2694	46.9606	42.1562	48.8421	36.25	40.627	40.5464	39.7594	37.6154	43.6468	Srpk1
ENSMUSG00000004872	2.92304	3.46053	3.15282	3.4424	3.44475	3.47685	3.48724	3.46642	4.46873	3.70846	4.96281	4.68427	Pax3
ENSMUSG00000004880	70.1269	75.0184	76.3092	81.1746	78.5674	72.813	22.5642	21.5518	23.9904	23.5505	23.1168	24.0883	Lbr
ENSMUSG00000004885	0.350767	0	1.84441	0	1.64506	2.19043	0.340008	0.318097	0.342849	1.30987	1.20655	0.939537	Crabp2
ENSMUSG00000004891	106.822	117.554	116.671	113.279	100.468	109.545	186.284	186.142	179.716	160.857	154.385	162.486	Nes
ENSMUSG00000004892	0.114103	0	0.119996	0.655085	0.107026	0.203582	0	0.310427	0.446109	0.213047	0.196242	0.101876	Bcan
ENSMUSG00000004894	0	0	0	0	0	0.174474	0	0.177362	0	0.182586	0	0	Hapln2
ENSMUSG00000004895	132.111	114.289	115.701	128.315	124.331	129.287	89.2985	91.157	95.0111	90.3358	102.778	88.1697	Prcc
ENSMUSG00000004896	10.3096	12.4296	9.91933	11.2642	11.5905	9.13198	12.1197	12.2006	13.6503	12.4235	11.8208	12.7301	Rrnad1
ENSMUSG00000004897	1125.63	1136.13	1137.43	1198.47	1120.46	1239.74	564.953	539.232	547.587	563.401	578.507	558.275	Hdgf
ENSMUSG00000004902	0	0.509259	0.255187	0	0.227605	0	0.470424	0.880219	0.237178	0.226536	0	0.433305	Slc25a18
ENSMUSG00000004929	102.569	78.5827	80.7789	88.4966	101.882	93.0552	39.8046	42.227	46.8567	44.7543	42.722	40.6739	Thop1
ENSMUSG00000004931	43.0019	33.8429	27.3361	41.9146	47.7093	39.9364	28.1515	28.6655	31.6802	28.611	26.0784	29.5116	Apba3
ENSMUSG00000004933	0.908452	0.529601	0.636912	0.676094	0.852106	0.900476	1.07627	1.00692	0.493302	1.31927	0.69441	0.36049	Matk
ENSMUSG00000004934	36.1433	29.367	24.812	30.9817	38.6101	33.363	22.14	23.3309	23.1836	28.2358	27.5196	22.4099	Pias4
ENSMUSG00000004936	94.4932	85.0936	98.5103	107.82	105.564	110.648	102.067	100.078	112.81	124.218	121.593	126.612	Map2k1
ENSMUSG00000004937	166.879	149.228	140.737	166.623	166.964	158.653	166.449	160.256	176.192	177.018	174.009	193.479	Sgta
ENSMUSG00000004939	0	0	0	0	0	0	0	0	0	0	0	0	Nmrk2
ENSMUSG00000004945	63.36	51.653	60.2609	53.139	60.1404	48.4164	51.8737	53.1092	50.3333	47.6037	47.7563	45.076	Tmem242
ENSMUSG00000004947	11.0126	7.81933	8.94602	10.4744	11.1955	9.8831	6.64775	6.57817	7.02558	8.86506	6.18108	7.30074	Dtx2
ENSMUSG00000004948	0	0	0	0.335382	0	0.312682	0	0	0	0	0	0	Zp3
ENSMUSG00000004951	118.29	109.496	122.507	72.7324	76.7812	76.2356	48.8292	59.9584	50.9957	34.0114	46.413	32.9291	Hspb1
ENSMUSG00000004952	7.43429	6.17592	5.66821	8.35848	7.84484	6.79792	3.24282	2.02256	2.48271	4.62697	3.88909	4.92291	Rasa4
ENSMUSG00000004961	0	0	0	0	0	0	0.188862	0.706764	0.761759	0	0	0.347918	Syt5
ENSMUSG00000004980	524.918	542.027	561.433	568.05	477.827	522.753	246.865	276.432	284.105	289.637	262.855	272.976	Hnrnpa2b1
ENSMUSG00000004988	0.947806	0.745934	0.249189	0.22673	0	0.211384	0.68905	0.214882	0.231603	0	0.61129	0.42312	Fxyd4
ENSMUSG00000004994	10.3277	11.3792	11.9472	13.9998	17.9212	12.8987	14.8495	11.3951	11.9452	13.659	16.7262	15.8294	Ccdc130
ENSMUSG00000004996	36.5531	45.1957	36.0569	35.383	37.6082	34.6312	39.0025	38.2879	46.9449	45.8967	50.4395	43.1353	Mri1
ENSMUSG00000005034	27.1716	28.5124	28.6304	26.5053	22.3625	25.4658	34.588	33.5576	29.5551	25.6627	25.1842	28.9325	Prkacb
ENSMUSG00000005043	11.2409	11.024	9.61182	9.34869	10.5437	9.93428	26.9857	24.294	20.5368	20.5961	23.1273	23.637	Sgsh
ENSMUSG00000005045	0.435503	0.558549	0.661547	0.833434	0.363103	0.43168	0.891195	0.702117	0.709454	0.903497	0.291282	0.820873	Chd5
ENSMUSG00000005054	322.985	367.974	354.222	263.43	324.591	244.914	684.299	823.614	728.351	714.338	745.287	703.77	Cstb
ENSMUSG00000005057	1.62978	0.990117	0.541245	1.39532	1.60915	1.07131	1.66293	1.24462	2.26372	1.20119	2.28666	2.83367	Sh2b2
ENSMUSG00000005069	44.5721	44.18	39.5769	36.9103	44.2343	44.1691	51.4127	49.9126	49.5433	47.1008	40.2507	49.2459	Pex5
ENSMUSG00000005078	26.6997	28.0173	29.8901	26.5369	28.1136	25.9702	41.7432	34.9916	37.7144	27.66	32.8848	31.3747	Jkamp
ENSMUSG00000005087	200.309	219.888	224.903	220.087	193.533	204.275	603.721	581.572	568.565	467.027	468.678	507.508	Cd44
ENSMUSG00000005089	0.176545	0.185258	0.14853	0.236502	0.264952	0.188995	0.308034	0.576368	0.276096	0.659271	0.759089	0.441355	Slc1a2
ENSMUSG00000005102	29.9732	25.188	25.8316	25.8836	28.1141	27.904	19.7711	27.0688	25.9536	23.3959	24.9195	25.7064	Eif2ak4
ENSMUSG00000005103	163.412	156.713	161.495	157.012	142.329	151.079	188.959	181.318	182.032	178	179.823	181.586	Wdr1
ENSMUSG00000005107	2.37194	2.10607	2.11068	4.36466	2.99495	3.174	12.7339	14.3126	13.0187	13.9676	14.1211	15.6389	Slc2a9
ENSMUSG00000005124	0.336147	0.264551	0.26513	0.643292	0.55177	0.599751	0.0814589	0.381048	0.0821396	0.0784542	0.144532	0.150063	Wisp1
ENSMUSG00000005125	21.5223	16.7538	15.7549	27.795	23.6839	26.8549	5.3178	6.31456	4.81226	6.04092	7.92328	6.46812	Ndrg1
ENSMUSG00000005131	0.524119	0.687479	0.551186	0.125377	0.245805	0.233783	0.508042	1.30708	1.28072	1.59023	0.563386	1.28687	4930550C14Rik
ENSMUSG00000005142	26.5772	26.4943	23.1497	27.8632	25.0371	25.3588	56.1723	51.9761	53.0839	50.6483	49.1873	53.3391	Man2b1
ENSMUSG00000005148	59.9146	62.8713	68.5408	64.411	54.944	65.3804	30.9397	31.2099	29.0196	29.5488	30.2083	29.2148	Klf5
ENSMUSG00000005150	23.5313	23.6564	22.8429	20.7842	25.0044	25.1026	11.8035	11.1921	14.3147	13.5189	11.745	13.3698	Wdr83
ENSMUSG00000005161	243.412	250.957	247.508	240.186	259.545	233.559	512.714	520.623	522.051	524.035	503.49	480.945	Prdx2
ENSMUSG00000005198	190.289	190.453	178.379	213.222	182.056	202.303	120.466	111.811	110.89	111.49	113.699	120.51	Polr2a
ENSMUSG00000005202	0	0	0	0	0	0	0	0	0.30096	0	0	0.274915	Shbg
ENSMUSG00000005204	125.121	111.869	111.308	117.158	126.103	118.91	98.2641	94.8264	103.453	104.294	102.107	109.433	Senp3
ENSMUSG00000005220	0	0	0	0	0	0	0	0	0	0	0	0.0766709	Corin
ENSMUSG00000005225	14.4973	12.9898	15.3156	11.4016	10.3072	11.87	17.1968	15.008	12.6171	12.36	14.8576	13.4166	Plekha8
ENSMUSG00000005232	0.234911	0	0	0	0	0	0.227705	0	0	0	0	0	G6pc2
ENSMUSG00000005233	61.3825	61.2063	55.3744	44.8165	52.6636	52.2937	28.6219	34.2962	31.9888	30.961	33.3972	36.2335	Spc25
ENSMUSG00000005237	0.526666	0.162546	0.716767	0.326084	0.319647	0.4422	0.450451	0.252854	0.575339	0.318146	0.4529	0.387247	Dnah2
ENSMUSG00000005251	41.8786	34.713	42.5609	32.327	31.0287	29.9297	41.2763	41.0631	42.1944	39.7537	39.0392	39.6951	Ripk4
ENSMUSG00000005262	38.1794	40.2879	36.2147	40.6257	36.7142	47.989	42.6062	42.0912	43.7985	39.7367	39.9133	40.5811	Ufd1
ENSMUSG00000005267	0.243037	0.892605	0.958455	0.581382	1.13981	0.975657	0.883432	1.5428	0.593876	1.02102	0.783736	1.89869	Zfp287
ENSMUSG00000005268	0	0	0	0	0	0	0	0.109662	0.0295486	0.141114	0.0519936	0	Prlr
ENSMUSG00000005299	36.5685	36.5074	33.252	36.1406	34.2553	37.8955	27.7147	27.8026	25.7857	28.6663	23.4713	27.9733	Letm1
ENSMUSG00000005312	130.295	114.747	129.829	131.623	114.809	126.657	104.874	97.9251	105.648	93.4403	95.6637	102.049	Ubqln1
ENSMUSG00000005320	4.45124	3.84662	3.16664	2.25488	2.33317	1.98547	1.01522	0.831076	1.02371	0.488888	0.675491	0.701337	Fgfr4
ENSMUSG00000005338	0	0	0	0	0	0.0570748	0	0	0	0.0597283	0	0	Cadm3
ENSMUSG00000005339	0	0	0	0	0	0	0	0	0	0	0	0	Fcer1a
ENSMUSG00000005354	133.891	138.532	118.671	132.966	141.091	129.864	121.025	119.422	128.499	123.145	126.32	114.82	Txn2
ENSMUSG00000005355	0	0.203257	0	0	0	0	0.375514	0.175658	0.378652	0	0.166568	0	Casp14
ENSMUSG00000005357	0	0	0	0	0	0	0	0	0	0	0	0	Slc1a6
ENSMUSG00000005360	0	0.0569986	0	0	0	0	0.052652	0	0.053092	0	0.0934203	0.0484974	Slc1a3
ENSMUSG00000005362	15.2092	15.9597	15.1565	15.697	14.2658	15.4641	17.3822	17.8883	16.9432	16.307	17.4195	18.7384	Crbn
ENSMUSG00000005364	586.939	613.725	672.496	508.499	423.273	489.703	776.77	728.007	744.338	560.786	570.206	608.121	Il5ra
ENSMUSG00000005370	97.5609	94.7115	102.026	104.096	94.8839	105.219	75.0207	75.7221	81.5076	65.3335	62.7112	69.3931	Msh6
ENSMUSG00000005371	70.609	62.586	82.493	64.2438	59.0923	71.8746	61.8266	57.8424	58.7339	53.487	51.7701	56.0489	Fbxo11
ENSMUSG00000005373	0	0.17573	0.0880574	0.0801211	0.235619	0.0746982	0	0.227803	0.163686	0.390855	0.504036	1.27093	Mlxipl
ENSMUSG00000005374	22.433	20.6905	20.4874	27.7355	25.9144	25.1736	6.23736	5.19298	6.28948	7.88112	6.70108	7.48456	Tbl2
ENSMUSG00000005378	54.6432	56.9086	45.9433	55.038	53.6947	52.5345	26.0189	26.4535	36.5435	31.8354	29.3244	25.9223	Bud23
ENSMUSG00000005397	457.369	444.056	473.755	515.735	429.377	482.615	346.1	302.598	314.72	332.212	334.841	356.896	Nid1
ENSMUSG00000005410	213.682	204.607	205.055	238.024	234.524	242.323	43.2267	44.6537	45.7446	50.9562	53.8277	52.1546	Mcm5
ENSMUSG00000005413	320.177	324.306	271.542	395.311	417.564	406.827	207.931	195.492	208.892	241.55	243.677	239.523	Hmox1
ENSMUSG00000005417	159.988	151.343	151.198	160.744	154.144	159.58	169.718	168.532	176.816	169.078	169.476	173.693	Mprip
ENSMUSG00000005442	52.3897	47.0337	42.2571	54.4401	56.6613	51.961	57.7692	55.0677	56.5347	56.0168	52.6444	54.5783	Cic
ENSMUSG00000005447	68.4457	61.4309	52.5388	53.4896	72.0448	60.2749	52.2663	61.8712	59.5867	70.0629	70.2144	69.1675	Pafah1b3
ENSMUSG00000005465	0.530717	0	0.418594	0.126956	0.2489	0.473452	0	0	0	0.123866	0.114096	0	Il27ra
ENSMUSG00000005469	148.172	135.535	144.064	139.641	140.381	143.158	135.859	127.78	146.285	131.718	133.99	131.462	Prkaca
ENSMUSG00000005470	107.301	94.2809	106.376	104.57	106.785	110.055	31.3374	26.9798	33.7318	34.6254	35.8172	29.9272	Asf1b
ENSMUSG00000005474	0	0	0	0	0	0	0.747282	0	0.376763	0	0	0	Myl10
ENSMUSG00000005481	201.587	202.474	203.295	198.142	204.44	202.787	85.1896	89.8152	85.9014	86.6661	95.6881	89.7116	Ddx39
ENSMUSG00000005483	63.6811	60.2931	64.8389	70.3512	67.4692	63.5237	65.7962	64.4437	67.1948	71.0708	69.3233	71.9758	Dnajb1
ENSMUSG00000005493	0.134507	0.141145	0.212181	0.0643526	0.252329	0.179991	0.0651908	0.12198	0.131471	0.125572	0.115668	0.18014	Msh4
ENSMUSG00000005501	13.3985	12.4201	12.1597	12.4842	10.9553	12.6498	10.905	10.9816	10.5761	11.1956	10.9508	10.184	Usp40
ENSMUSG00000005503	0	0	0	0	0	0	0	0	0	0	0	0	Evx1
ENSMUSG00000005505	18.4658	14.1065	12.7392	16.2557	14.4107	12.6515	11.4556	11.5212	14.006	12.9639	13.0847	12.7939	Kbtbd4
ENSMUSG00000005506	126.278	127.439	131.414	131.285	115.716	133.958	93.0806	91.7128	93.5901	86.1105	92.68	93.8732	Celf1
ENSMUSG00000005510	98.3636	95.3981	93.8156	77.2114	95.4579	91.3587	85.0276	92.2914	87.611	85.6678	86.6004	91.4348	Ndufs3
ENSMUSG00000005514	116.13	120.893	116.064	125.245	131.535	121.295	159.965	144.846	145.521	157.725	159.07	164.023	Por
ENSMUSG00000005533	20.105	19.0976	19.8654	21.7482	19.7129	21.3109	21.3622	19.9105	20.2451	18.8984	18.8327	19.6026	Igf1r
ENSMUSG00000005534	12.1444	13.1331	11.8847	13.0731	12.2455	15.3181	18.1156	16.3364	15.2335	16.1562	16.1583	15.5417	Insr
ENSMUSG00000005540	0	0.314746	0	0	0	0.13379	0	0	0	0.14001	0	0	Fcer2a
ENSMUSG00000005547	0	0	0	0	0	0	0	0.405716	0	0	0.192361	0	Cyp2a5
ENSMUSG00000005553	0	0.388139	0	0	0	0.439966	0	0	0	0	0.212053	0	Atp4a
ENSMUSG00000005566	310.927	284.609	299.188	319.497	296.977	315.383	183.558	179.011	186.073	169.708	173.584	189.387	Trim28
ENSMUSG00000005575	155.817	157.933	165.726	148.155	160.731	167.086	142.075	122.214	136.532	138.487	136.023	131.918	Ube2m
ENSMUSG00000005580	4.63982	3.93248	3.65958	6.23261	4.26834	4.29837	5.96784	4.36951	4.36065	3.6652	4.29687	5.8156	Adcy9
ENSMUSG00000005583	0	0	0	0	0	0	0	0	0	0	0	0.0263457	Mef2c
ENSMUSG00000005609	33.7352	34.9742	34.3192	36.4398	31.4797	36.0934	36.8582	33.0112	38.0727	31.2237	31.8015	34.2604	Ctr9
ENSMUSG00000005610	478.676	469.653	512.894	487.838	424.77	512.764	319.056	303.79	298.449	262.489	278.539	290.419	Eif4g2
ENSMUSG00000005611	0.883006	0.427653	0.428588	0.259974	0.700817	0.424161	0.526721	0.739167	0.531122	0.82435	0.642509	0.849028	Mrvi1
ENSMUSG00000005615	44.9926	42.8131	45.9594	46.678	39.7818	49.417	58.619	60.6181	55.9563	63.9843	62.3352	59.033	Pcyt1a
ENSMUSG00000005621	19.019	17.3972	16.7774	18.5578	17.1939	16.2413	17.7079	15.9427	15.471	17.7556	19.8522	17.1485	Zfp592
ENSMUSG00000005625	290.482	304.99	290.895	320.3	326.369	288.603	244.594	264.176	253.579	264.556	257.039	247.411	Psmd4
ENSMUSG00000005628	0.270072	1.417	1.70412	0.516844	1.01328	0.481862	0.523576	0.734754	0	0.252132	0.46449	0.241131	Tmod4
ENSMUSG00000005640	0.081154	0	0.0853451	0.854186	0.685085	0.506781	0.15733	0.294382	0.0793221	1.36374	1.04681	0.797033	Insrr
ENSMUSG00000005649	0	0	0.193057	0	0	0	0	0	0	0.171382	0	0	Cabp5
ENSMUSG00000005656	148.642	152.894	162.337	147.41	130.283	151.783	172.869	175.897	166.452	180.355	179.963	190.301	Snx6
ENSMUSG00000005667	142.027	147.64	160.689	176.237	159.038	169.766	44.601	41.7268	49.3931	52.1429	51.6896	54.3798	Mthfd2
ENSMUSG00000005672	0	0	0	0	0	0	0	0.141575	0	0	0.0447497	0	Kit
ENSMUSG00000005674	6.86315	7.29659	5.69809	7.25837	8.63976	8.3783	5.60222	5.56878	4.58984	5.31127	6.60078	4.11201	Tomm40l
ENSMUSG00000005677	0.105055	0	0	0	0.0985393	0	0	0	0.102684	0.0980767	0	0	Nr1i3
ENSMUSG00000005681	1.72705	3.62456	0	0.826277	1.61994	2.31105	2.51112	1.5662	2.5321	4.83699	1.48516	3.08397	Apoa2
ENSMUSG00000005682	22.0034	22.7446	19.5134	24.7728	21.6655	22.3636	10.6643	12.31	13.2143	14.4099	13.9794	16.3224	Pan2
ENSMUSG00000005683	375.048	360.549	358.131	380.444	373.085	382.468	279.93	265.02	278.505	266.608	268.971	273.818	Cs
ENSMUSG00000005686	0.576861	0.864755	0.433323	0.473123	0.850272	0.955717	5.67155	3.88613	5.1551	5.00074	3.25985	3.75247	Ampd3
ENSMUSG00000005687	61.0539	59.744	61.9853	65.3943	58.9514	61.0623	51.7068	55.3675	56.8881	53.744	55.7726	49.9845	Bcas2
ENSMUSG00000005696	0	0	0	0	0	0	0	0	0	0	0	0	Sh2d1a
ENSMUSG00000005698	77.9536	76.4939	81.9794	79.2471	67.2118	78.9053	38.4749	36.7743	37.7705	33.4927	33.6406	41.9134	Ctcf
ENSMUSG00000005699	14.3628	19.9929	12.022	15.1456	15.3966	17.2584	7.95558	5.848	6.30305	9.30402	7.05778	8.37467	Pard6a
ENSMUSG00000005705	0.915526	0	2.88842	1.75207	1.28811	0.40837	0.443722	1.66051	0.44743	0	0.787295	1.63484	Agrp
ENSMUSG00000005716	0	0	0	0	0	0	0.431787	0	0	0	0.383059	0	Pvalb
ENSMUSG00000005718	25.4571	20.2653	22.6175	25.6189	25.3191	27.2131	7.23269	7.96071	9.22366	6.14639	6.22775	6.2701	Tfap4
ENSMUSG00000005732	324.266	352.535	326.962	354.223	369.423	373.701	162.421	172.652	169.491	172.021	187.893	186.882	Ranbp1
ENSMUSG00000005763	0	0	0	0	0	0	0	0	0	0.0812367	0	0	Cd247
ENSMUSG00000005774	4.13353	5.04567	5.94385	9.60553	10.4446	12.4171	6.45984	6.27306	6.59627	11.1831	12.84	12.4275	Rfx5
ENSMUSG00000005779	492.711	475.873	483.663	582.442	654.547	604.933	361.712	344.438	373.33	453.99	427.584	438.002	Psmb4
ENSMUSG00000005800	0	0	0	0	0	0	0	0	0	0	0	0	Mmp8
ENSMUSG00000005802	109.627	110.066	118.491	116.553	96.4798	115.607	62.4793	60.064	60.7691	56.3052	58.7745	66.0835	Slc30a4
ENSMUSG00000005803	77.4371	76.85	76.8987	51.0637	48.9907	53.3811	78.3637	80.6246	80.9051	78.7592	80.8465	88.2992	Sqor
ENSMUSG00000005804	36.2741	32.6977	34.7705	38.2372	35.586	33.5272	38.3894	33.8663	39.8727	45.3007	41.7276	40.5634	Bloc1s6
ENSMUSG00000005813	87.1783	78.7593	84.5048	83.798	73.7555	82.0856	55.2873	56.5305	60.1523	55.3507	59.7577	58.7321	Metap1
ENSMUSG00000005823	71.2725	73.1638	59.823	77.0934	71.627	69.3084	99.7676	95.9478	104.495	113.445	102.594	117.191	Gpr108
ENSMUSG00000005824	0	0	0	0	0	0	0	0.22621	0	0	0.214505	0	Tnfsf14
ENSMUSG00000005836	39.4897	31.9929	37.2541	37.7863	32.6827	33.545	47.0037	48.4512	44.2745	45.8121	42.0738	48.4798	Gata6
ENSMUSG00000005846	330.022	311.612	365.638	334.846	315.909	355.053	197.274	204.489	195.912	183.287	193.201	203.711	Rsl1d1
ENSMUSG00000005864	0	0	0	0	0	0	0	0.135872	0	0	0.128842	0	Cnga2
ENSMUSG00000005871	26.9639	25.082	27.7373	25.9979	22.7513	25.8139	29.1614	26.3745	26.0675	23.1666	23.086	25.336	Apc
ENSMUSG00000005873	88.2883	87.2647	87.6241	90.6127	84.0147	84.0508	141.029	133.539	134.376	123.561	124.011	135.623	Reep5
ENSMUSG00000005881	183.431	186.518	183.707	192.045	208.351	188.798	232.48	242.084	231.004	238.397	252.871	236.78	Ergic3
ENSMUSG00000005882	30.3823	31.2376	32.7582	29.292	29.9372	35.3174	27.1449	28.4571	29.0966	24.353	25.9289	26.0305	Uqcc1
ENSMUSG00000005883	1.53744	1.7374	1.74121	1.47111	1.22022	1.16054	1.37564	1.07249	0.924757	1.54571	2.034	1.90064	Spo11
ENSMUSG00000005886	13.4294	12.4434	13.6553	14.1549	13.3194	13.6994	14.1669	11.4258	13.358	10.4616	11.4974	12.5197	Ncoa2
ENSMUSG00000005891	0	0.555477	0	0	0	0.472236	0	0	0	0	0	0	Prl4a1
ENSMUSG00000005892	0	0	0	0	0	0	0	0.303847	0	0.312797	0	0	Trh
ENSMUSG00000005893	8.19689	8.37332	8.91407	8.49691	7.25164	7.7833	7.76488	6.41979	6.49446	6.95671	6.5949	6.81952	Nr2c2
ENSMUSG00000005897	14.1922	14.8926	14.6076	13.869	13.8785	13.3792	20.2939	17.5257	17.4136	17.9479	17.4844	16.6256	Nr2c1
ENSMUSG00000005899	30.8069	26.9302	27.6994	29.6768	27.9216	30.3099	15.0569	13.5212	14.7765	15.714	13.8938	14.2399	Smpd4
ENSMUSG00000005907	4.70162	5.92036	5.27406	5.35572	4.91401	4.75355	4.60081	5.52253	4.63925	5.72699	5.54482	6.75645	Pex1
ENSMUSG00000005917	0.855245	0.089745	0.719531	0.736517	0.48132	0.762963	0.165802	0.69803	0.41797	0.47906	0.588366	1.06904	Otx1
ENSMUSG00000005936	61.6309	58.1161	61.2501	61.8095	59.6955	64.3332	60.2537	61.4605	57.9625	58.5255	57.6429	66.4668	Kctd20
ENSMUSG00000005947	0.303677	0.531104	0	0	0.189894	0.0903031	0.196241	0.183595	0.0989405	0.0945013	0.174095	0.180756	Itgae
ENSMUSG00000005949	15.1791	17.9371	13.2306	15.1785	13.9811	11.8333	24.5225	23.3142	26.064	30.6395	24.8126	25.762	Ctns
ENSMUSG00000005950	0	1.21903	0.61085	0.185265	0	0.863629	1.12607	1.93143	1.51398	1.6268	1.66499	1.03722	P2rx5
ENSMUSG00000005951	1.70883	2.44521	2.7773	2.2297	4.5171	3.46464	7.83032	5.77605	7.59207	6.81635	7.74819	7.76726	Shpk
ENSMUSG00000005952	0	0	0	0	0	0	0.122111	0.114242	0	0.235214	0.108331	0	Trpv1
ENSMUSG00000005958	1.40095	1.31534	1.00805	1.48162	1.17573	0.460447	4.1454	4.4132	3.17107	4.40551	3.36056	5.20079	Ephb3
ENSMUSG00000005968	204.558	187.645	201.198	256.518	222.988	248.579	353.593	337.283	343.606	374.578	375.609	377.495	Tuft1
ENSMUSG00000005973	6.23896	5.17657	6.86633	17.2153	13.8815	16.6973	6.18823	8.28944	5.9563	18.2863	18.8403	19.4316	Rcn1
ENSMUSG00000005980	3.45943	3.94581	2.37267	3.59804	2.2573	2.95197	1.02058	2.86442	1.76418	2.10628	2.45752	3.3573	Dnase1
ENSMUSG00000005981	122.011	126.141	132.292	148.306	150.281	150.648	99.4015	101.495	104.107	114.411	111.586	106.04	Trap1
ENSMUSG00000005982	21.5144	18.367	22.3698	20.47	22.0042	22.9882	19.3228	22.7072	21.0287	18.837	19.1282	21.8135	Naa60
ENSMUSG00000005983	2.29917	3.92052	2.26679	2.61249	3.50442	2.69205	1.11432	1.30314	2.10682	1.60983	1.48286	2.30939	1700037C18Rik
ENSMUSG00000005986	4.14704	5.3407	2.77531	5.95222	3.5362	2.69059	9.68414	12.8209	8.84383	10.5588	11.1849	12.7909	Ankrd13d
ENSMUSG00000005994	0	0	0	0	0.153802	0	0	0.1487	0	0.45924	0	0	Tyrp1
ENSMUSG00000006005	106.43	98.0056	110.3	113.506	91.7478	115.48	68.0488	69.1125	65.1196	65.8275	62.9908	67.255	Tpr
ENSMUSG00000006007	0	0	0	0.132451	0.129837	0	0	0	0	0	0	0	Pdc
ENSMUSG00000006010	25.5608	27.5343	31.5196	23.9171	23.5511	29.6638	29.491	31.6932	25.7577	28.8255	29.6642	27.4669	BC003331
ENSMUSG00000006014	0.108344	0.113691	0.11394	0	0.101624	0	0.105021	0.29476	0.317696	0.303442	0.559016	0.483671	Prg4
ENSMUSG00000006019	28.856	22.0218	21.7517	25.97	25.552	26.9125	14.6701	17.2931	20.5125	18.4618	16.2248	18.9175	Dhx34
ENSMUSG00000006021	13.6019	14.7101	10.6553	12.3511	14.5809	12.8772	11.3012	12.2092	9.49633	9.71814	10.2645	7.43531	Kptn
ENSMUSG00000006024	78.5105	83.9271	79.7313	78.8741	90.529	84.5714	153.511	157.391	146.653	154.252	150.616	147.522	Napa
ENSMUSG00000006050	44.5498	46.3327	45.4971	46.7961	48.5654	47.4264	51.1482	60.6906	60.3812	58.2267	57.7204	53.83	Sra1
ENSMUSG00000006056	0	0	0.60168	0	0	0	0	0.259423	0.279609	0.267064	0	0	Calcoco2
ENSMUSG00000006057	105.827	109.266	102.556	81.3891	102.274	91.208	60.8532	60.9555	61.7308	56.4934	61.6981	55.2929	Atp5g1
ENSMUSG00000006058	77.7765	77.6157	75.7816	80.3884	84.4884	71.7022	66.1559	62.2068	65.5235	62.7453	66.138	68.6687	Snf8
ENSMUSG00000006095	92.2926	99.5466	80.4879	93.2347	103.158	93.8092	97.8779	97.9863	96.4956	87.0625	87.1088	105.659	Tbcb
ENSMUSG00000006127	12.0624	11.4683	8.68392	10.9998	9.49181	9.53309	16.0869	20.4829	15.0344	20.8595	19.5623	18.7206	Inpp5k
ENSMUSG00000006134	58.0993	49.6297	61.6047	53.985	49.0912	61.1469	56.4336	58.6753	55.8491	55.0244	56.0521	54.4456	Crkl
ENSMUSG00000006143	27.047	22.0332	20.9586	58.2307	52.7418	58.7341	12.7637	18.0732	19.4795	59.8035	59.677	54.3345	Upk3bl
ENSMUSG00000006154	0	0.161232	0.0807922	0.441064	0.216179	0.13707	0	0.348347	0.225272	0.215164	0.462451	0.137184	Eps8l1
ENSMUSG00000006169	68.7627	62.2783	65.4335	75.0591	65.3744	69.9787	75.3249	69.5022	67.9935	80.3995	83.2434	85.0576	Clint1
ENSMUSG00000006179	0.775998	1.62858	1.04924	1.48505	0.831848	1.08785	0.107456	0.100532	0.108354	0.310479	0.19066	0.494887	Prss16
ENSMUSG00000006191	2.9709	2.81336	3.27673	3.12009	3.02452	3.39372	2.5637	2.85848	1.84146	2.19855	2.30554	2.71724	Cdkal1
ENSMUSG00000006200	0	0	0	0	0	0	0	0	0	0	0.394817	0	Rhox6
ENSMUSG00000006204	0.216385	0.0567659	0	0.0517628	0	0.0482593	0.0524371	0.0981158	0.10575	0	0.0465195	0.0482994	5430419D17Rik
ENSMUSG00000006205	69.0981	61.1838	59.1157	76.9058	71.1576	77.3043	142.388	137.448	129.881	141.797	130.059	142.657	Htra1
ENSMUSG00000006215	18.2998	17.0692	18.6159	16.2515	15.9307	19.7396	13.5647	12.3652	13.6781	13.7343	10.6968	10.9993	Zbtb17
ENSMUSG00000006216	0	0	0	0	0	0	0	0	0	0	0	0	Clcnkb
ENSMUSG00000006218	1.94158	1.69783	2.38216	0.309638	2.12468	1.73208	1.56835	1.76074	0.632584	0.906303	1.39136	1.15568	Fam131c
ENSMUSG00000006219	35.7904	33.517	30.855	35.242	35.3271	39.3538	89.2526	88.0299	91.5238	83.3379	80.9697	89.0841	Fblim1
ENSMUSG00000006221	0.167466	0	0	0	0	0	0	0	0	0	0	0	Hspb7
ENSMUSG00000006235	0.932557	0.244644	1.47108	0.669247	0.437358	1.66387	0.225988	0.634275	0.227876	0.435305	0.200485	0	Epor
ENSMUSG00000006241	4.46083	3.78935	3.57425	4.2684	3.18793	2.4635	5.35353	7.51281	7.05926	7.33747	5.29738	7.01733	Ccdc159
ENSMUSG00000006262	21.5925	22.6904	25.7569	21.1628	16.5787	20.2808	31.0963	31.554	29.1551	24.2762	26.8708	27.5685	Mob1b
ENSMUSG00000006269	0	0	0	0	0	0	0	0	0	0	0	0	Atp6v1b1
ENSMUSG00000006270	0	0	0	0	0	0	0	0	0	0	0	0	Vax1
ENSMUSG00000006273	68.3552	67.3256	65.9102	73.2687	70.4287	66.9839	89.3897	90.3672	80.3113	90.4175	99.9731	101.613	Atp6v1b2
ENSMUSG00000006276	35.9191	32.565	36.0373	35.489	31.8195	32.5958	32.6829	36.4425	36.1171	33.2119	33.5509	33.6059	Eps15l1
ENSMUSG00000006281	9.4507	10.3748	8.20585	10.2488	11.3648	9.42537	10.7111	8.70233	9.75844	12.2163	10.711	10.4285	Tep1
ENSMUSG00000006288	11.1793	11.2522	11.0369	8.95062	11.5559	11.9066	14.0431	16.1382	15.0525	15.6551	15.4993	13.4443	Ttc5
ENSMUSG00000006289	8.08421	7.10217	7.31542	7.28574	6.26021	7.63121	5.28491	4.43285	4.31838	4.73894	5.33519	5.70718	Osgep
ENSMUSG00000006299	100.574	98.3608	88.2812	92.8996	92.8268	92.7128	106.588	106.53	108.003	119.307	104.246	108.953	Aamp
ENSMUSG00000006301	21.2461	20.6417	22.1122	20.9605	23.3299	23.0711	52.0186	47.3377	47.8345	47.5008	48.8258	48.8952	Tmbim1
ENSMUSG00000006304	616.993	574.439	640.701	539.524	505.341	572.598	678.326	707.838	702.721	641.168	647.478	650.258	Arpc2
ENSMUSG00000006307	36.8227	37.2706	33.185	41.4303	38.7994	37.031	24.9196	25.4611	27.4895	27.6998	24.1436	28.6916	Kmt2b
ENSMUSG00000006310	2.16413	3.09672	2.89659	5.45932	1.47629	4.38776	3.43268	5.8877	2.69217	3.6734	2.70693	2.45919	Zbtb32
ENSMUSG00000006311	0	0	0	0	0	0	0	0	0	0	0	0	Etv2
ENSMUSG00000006313	1.30532	1.71217	1.37273	1.56126	2.7548	0.873354	0.948959	0.591871	2.23274	0.609304	0	1.74816	Upk1a
ENSMUSG00000006315	195.994	200.415	178.488	154.022	189.705	165.918	170.176	188.328	181.38	182.585	190.059	169.407	Tmem147
ENSMUSG00000006333	1164.43	1262.99	1195.18	1150.8	1285.37	1183.46	921.438	962.938	999.586	975.851	904.099	872.206	Rps9
ENSMUSG00000006335	25.8691	26.3354	21.1144	35.8368	27.5241	26.5223	20.9588	22.7594	16.6052	23.0693	25.2341	21.7181	Tfpt
ENSMUSG00000006342	0	0.283317	0.141969	0	0	0.240861	0.130856	0.122423	0.527798	0	0.696532	0.482122	Susd2
ENSMUSG00000006344	0	0	0	0	0	0	0.151804	0.0710106	0	0	0	0	Ggt5
ENSMUSG00000006345	0	0	0	0	0	0	0	0	0	0	0.116906	0.121379	Ggt1
ENSMUSG00000006356	176.074	155.322	160.54	174.398	181.938	172.645	306.442	305.927	324.333	303.182	311.565	302.381	Crip2
ENSMUSG00000006360	65.0827	57.1965	65.2355	39.8951	52.6522	45.9038	20.1088	23.2395	17.2949	23.7341	22.037	16.8878	Crip1
ENSMUSG00000006362	5.20591	4.64921	4.54289	4.87536	4.67523	4.79241	2.2547	1.55694	2.86899	1.91302	2.0955	1.92845	Cbfa2t3
ENSMUSG00000006369	1.27394	1.22541	2.23288	0.914239	0.995771	1.4206	1.9552	2.2143	2.80166	1.28842	2.46489	2.27485	Fbln1
ENSMUSG00000006373	205.762	212.772	224.267	214.329	199.558	211.183	385.105	373.422	375.631	369.501	348.302	363.858	Pgrmc1
ENSMUSG00000006378	121.825	125.05	124.338	117.765	140.199	114.253	12.4144	11.1894	15.5713	13.2687	16.6544	17.1522	Gcat
ENSMUSG00000006386	0	0	0	0	0	0	0	0.0892454	0.288569	0.183748	0	0.175731	Tek
ENSMUSG00000006389	0	0	0	0	0	0	0	0	0	0	0	0	Mpl
ENSMUSG00000006390	91.8583	92.6427	93.0243	103.033	102.914	96.6666	74.0357	72.6585	73.6567	76.069	74.7501	76.2434	Elovl1
ENSMUSG00000006392	50.837	53.5079	53.9499	54.1147	51.4522	53.071	27.5596	31.3887	31.5656	31.3034	26.3097	30.7654	Med8
ENSMUSG00000006395	7.55713	4.84615	4.19447	5.02163	4.72561	5.43082	13.6333	15.4199	16.8249	15.6781	16.0661	17.2431	Hyi
ENSMUSG00000006398	316.755	298.523	276.986	310.218	311.312	290.328	84.9412	79.6925	90.261	79.954	79.6249	92.4237	Cdc20
ENSMUSG00000006403	0.0964063	0.404655	0.81108	0.830228	0.723414	0.946042	1.12139	1.04913	1.03653	1.08003	1.49226	1.72151	Adamts4
ENSMUSG00000006411	0	0.259796	0	0.118449	0	0.110432	1.07993	0.673558	1.93592	1.04009	0.745156	1.43681	Nectin4
ENSMUSG00000006412	58.8919	62.803	62.1851	64.8271	71.6313	67.0599	63.8151	70.7749	67.1563	72.4125	71.4359	70.7494	Pfdn2
ENSMUSG00000006418	59.6914	66.6969	60.8851	83.1627	83.3357	82.0947	67.1021	69.6697	64.2864	124.868	118.703	119.05	Rnf114
ENSMUSG00000006423	19.3631	16.7137	19.8375	18.229	14.1781	16.215	23.4917	25.3765	25.2143	21.5172	26.5342	24.7611	C330007P06Rik
ENSMUSG00000006435	0.105127	0.110315	0.331668	0	0.295819	0.375134	1.12092	0.953354	0.924783	0.392574	1.80805	2.06495	Neurl1a
ENSMUSG00000006442	269.992	249.841	248.253	249.743	271.471	252.243	109.632	110.72	119.052	103.964	112.721	118.329	Srm
ENSMUSG00000006445	412.323	399.668	382.179	464.596	451.238	435.451	564.315	518.683	538.097	542.018	516.33	555.839	Epha2
ENSMUSG00000006456	73.4115	63.967	57.6214	57.6484	71.083	69.5107	31.1539	24.7367	28.864	26.9047	27.2302	31.4488	Rbm14
ENSMUSG00000006457	0.160233	0.16814	0.168508	0	0.150295	0.285887	0.155318	0.435927	0.313232	0.448767	0.13779	0	Actn3
ENSMUSG00000006462	0	0.0815891	0	0	0.0729297	0.208088	0.82904	0.705105	0.151994	0.653286	0.802344	1.31899	A530013C23Rik
ENSMUSG00000006463	7.9512	10.8467	5.0171	6.54306	9.24796	8.5119	15.4146	25.3815	16.6315	21.0814	25.8459	19.8776	Zdhhc24
ENSMUSG00000006464	5.31763	5.23129	4.45633	5.48576	6.23476	5.92981	2.09402	1.13024	2.11152	1.62894	1.85771	1.85461	Bbs1
ENSMUSG00000006469	0	0	0	0	0	0	0	0	0	0	0	0	Slc34a3
ENSMUSG00000006471	5.00668	7.25518	4.26234	5.39905	5.21794	5.10452	6.23971	6.48624	7.61236	6.97405	6.42397	7.0955	Ndor1
ENSMUSG00000006476	26.4249	27.4307	25.3991	26.1913	29.2278	25.8549	37.5493	36.1603	40.4552	38.198	36.6512	44.0576	Nsmf
ENSMUSG00000006488	0	0	0	0	0	0	0.831876	0	0	0	0.491998	1.27706	Prl7a1
ENSMUSG00000006490	1.96906	0.516558	0	0	0.923466	0.878298	0	0	0	0	0	0	Prl8a9
ENSMUSG00000006494	19.9697	19.3288	21.0637	23.3292	19.8494	21.0057	14.1567	14.5959	13.3428	15.4154	17.1214	15.7008	Pdk1
ENSMUSG00000006498	393.472	384.042	377.372	409.45	397.055	413.329	266.755	249.032	265.446	246.777	256.505	259.332	Ptbp1
ENSMUSG00000006517	175.109	183.227	138.508	182.115	198.408	175.574	75.6807	68.9941	75.5817	71.4919	78.7233	80.3992	Mvd
ENSMUSG00000006519	32.1342	30.4416	35.6711	30.321	39.7695	27.8705	110.318	109.684	106.441	99.9986	110.15	105.199	Cyba
ENSMUSG00000006522	0	0	0.134047	0	0	0	0	0	0	0	0	0	Itih3
ENSMUSG00000006526	7.12261	8.70119	9.16742	7.22225	7.97712	6.44891	11.026	7.5197	8.31263	7.3442	8.86753	9.77633	Tmem110
ENSMUSG00000006527	5.63737	5.2395	5.47681	5.85655	5.13664	5.17278	6.8696	7.352	6.19232	6.91695	8.35665	7.28626	Sfmbt1
ENSMUSG00000006529	0	0	0	0	0	0	0	0	0	0.262928	0.121095	0	Itih1
ENSMUSG00000006538	0.152137	0	0	0	0	0	0.442412	0	0.148703	0	0.261657	0.271668	Ihh
ENSMUSG00000006542	0	0	0	0	0	0	0.122078	0	0	0	0	0.112445	Prkag3
ENSMUSG00000006546	0	0	0	0	0	0	0	0	0	0	0	0	Cryba2
ENSMUSG00000006567	1.06929	0.748036	1.34941	1.50064	1.20356	0.763127	0.414595	0.193939	0.627089	0.399303	0.49041	0.381881	Atp7b
ENSMUSG00000006570	0	0	0	0	0	0	0	0	0	0	0	0	Defb2
ENSMUSG00000006574	0	0	0.099706	0.0907199	0	0	0.183803	0.257938	0	0.0885117	0	0.0846499	Slc4a1
ENSMUSG00000006575	11.5101	10.4235	13.0994	8.59963	10.6483	8.86152	5.9606	5.71948	7.0892	4.85755	6.37264	6.61648	Rundc3a
ENSMUSG00000006576	0.215706	0.113175	0.113423	0.0516003	0.0505818	0.0481077	1.14999	1.61383	1.89753	1.61102	2.17955	1.63702	Slc4a3
ENSMUSG00000006585	109.874	88.1764	85.7291	111.21	126.746	115.013	26.1964	24.3743	25.9823	30.1934	32.2568	30.8539	Cdt1
ENSMUSG00000006586	0	0	0	0	0	0	0	0	0	0	0	0	Runx1t1
ENSMUSG00000006587	18.7992	11.6568	12.8805	8.72159	14.4272	11.1805	14.9094	20.148	20.6021	16.2208	19.1054	18.3106	Snai3
ENSMUSG00000006589	577.417	633.932	559.226	517.067	565.842	528.945	488.456	502.286	515.27	484.109	507.9	455.04	Aprt
ENSMUSG00000006599	75.8353	72.0764	78.2809	78.2144	61.3656	79.159	57.9939	65.108	58.7823	65.2848	69.7571	67.8475	Gtf2h1
ENSMUSG00000006611	5.32259	5.58524	5.46094	6.08674	5.96659	7.99099	2.26507	2.1191	1.39578	2.30272	2.456	2.78179	Hfe
ENSMUSG00000006638	0.263774	0.27679	1.94177	0.252395	0.247413	0.705936	0.511366	0	0.515639	0.738755	0.453657	0.471016	Abhd1
ENSMUSG00000006641	33.5789	35.6017	38.2456	32.3528	30.6243	34.7237	17.457	14.3301	12.1517	15.403	15.6868	12.5524	Slc5a6
ENSMUSG00000006642	3.15452	3.19197	3.08047	2.37163	0.951062	1.10555	2.18411	1.22602	1.65177	0.84142	1.64699	1.00589	Tcf23
ENSMUSG00000006649	0.0700474	0.0735041	0	0	0.131406	0	0	0	0.0684662	0.0653943	0.120473	0.0625412	Nphs1
ENSMUSG00000006651	0.768502	2.74185	1.77802	3.23554	3.74835	2.19385	19.2192	16.308	16.6756	13.0576	12.8207	15.3698	Aplp1
ENSMUSG00000006673	45.2704	39.3309	42.3733	45.7832	42.9569	43.6248	36.729	34.9994	33.8876	36.085	37.9224	37.7525	Qrich1
ENSMUSG00000006675	0.71524	0.625447	0.125363	0.456258	0.223626	0	0	0.54052	0.116516	0	0.10251	0.106433	P4htm
ENSMUSG00000006676	56.9116	49.502	49.2644	59.0523	56.8376	57.5206	68.7501	65.5727	72.0898	77.946	68.9691	73.7816	Usp19
ENSMUSG00000006678	24.0986	22.5824	25.6752	26.9358	23.7884	27.8821	8.92554	9.68643	8.69155	7.95773	9.50194	8.64407	Pola1
ENSMUSG00000006699	439.794	428.521	453.956	387.761	370.722	409.773	443.277	424.211	403.429	378.322	392.177	392.665	Cdc42
ENSMUSG00000006705	13.7257	13.697	10.1183	11.6529	12.2433	13.085	7.36976	7.32196	6.971	5.65321	5.72805	7.68934	Pknox1
ENSMUSG00000006711	0	0	0.18486	0	0.0824398	0	0	0.0797052	0.0859072	0	0.0755809	0	D130043K22Rik
ENSMUSG00000006715	57.9247	65.1011	81.2215	66.3295	78.9743	73.9821	23.6251	33.0105	31.8665	29.8457	28.3082	32.7827	Gmnn
ENSMUSG00000006717	63.5737	54.2844	57.025	57.253	62.5537	58.9381	111.164	120.957	115.139	108.81	103.979	100.723	Acot13
ENSMUSG00000006720	2.90399	4.01689	3.60923	5.30483	2.35243	4.12148	2.55901	1.79558	2.19334	2.34139	1.70267	1.88567	Zfp184
ENSMUSG00000006724	0.180153	0.189043	0.378914	0.344764	0	0.321428	0	0	0	0	0.15492	0	Cyp27b1
ENSMUSG00000006728	441.734	464.282	435.729	464.469	501.621	474.158	305.333	333.934	324.206	307.794	311.869	306.853	Cdk4
ENSMUSG00000006731	56.7895	51.5619	53.0865	55.8814	56.0376	55.4526	67.2804	67.8147	71.3856	68.0574	73.0799	69.4033	B4galnt1
ENSMUSG00000006732	41.4743	46.1991	46.9712	50.0644	51.919	47.9565	13.7615	13.3087	13.0969	11.6158	11.797	12.9605	Mettl1
ENSMUSG00000006736	91.5587	90.3079	84.0566	100.154	96.9867	89.7907	121.955	111.795	124.834	130.09	120.92	128.568	Tspan31
ENSMUSG00000006740	89.294	90.213	94.2351	89.1622	71.3452	98.1193	135.485	123.797	130.672	116.379	115.612	124.403	Kif5b
ENSMUSG00000006763	7.17379	7.16647	7.66498	7.96263	7.42865	9.01082	2.89276	3.38293	3.70226	4.07193	3.55335	4.45792	Saal1
ENSMUSG00000006764	0	0	0	0	0	0	0.156127	0.146066	0	0.451105	0.415524	0.287616	Tph2
ENSMUSG00000006777	32.0007	28.916	29.6025	29.2027	28.9042	31.1911	26.4237	29.5576	22.5899	36.5139	34.653	33.3335	Krt23
ENSMUSG00000006782	12.2332	13.238	12.7309	15.8512	12.5502	17.2792	16.3047	19.0675	15.9427	19.5101	19.0671	21.5032	Cnp
ENSMUSG00000006784	0	0.0791601	0.238	0.0721833	0.212276	0	0.219371	0.342057	0.368673	0.211279	0.324357	0.336768	Ttc25
ENSMUSG00000006800	6.55566	7.37646	5.56521	6.12171	6.00088	6.27106	132.604	117.97	114.566	87.6734	99.9799	101.478	Sulf2
ENSMUSG00000006818	56.6304	51.9173	60.5752	48.0377	53.0042	48.3562	36.5564	34.9704	37.4545	35.4344	31.9095	36.2703	Sod2
ENSMUSG00000006850	17.099	18.7462	15.5665	17.5824	20.1079	15.0263	6.92665	10.1833	8.98011	11.6745	6.80336	11.6209	Tmco6
ENSMUSG00000006906	8.49505	8.21419	9.26118	8.72441	9.88718	9.9194	12.5026	10.4466	9.65094	11.294	11.2447	11.7146	Stambp
ENSMUSG00000006920	17.2646	17.7242	19.0083	17.7127	17.4799	16.1802	15.8892	16.7871	14.8645	19.5508	20.4206	17.9187	Ezh1
ENSMUSG00000006930	8.37296	9.56139	7.38097	17.7908	21.944	19.9919	4.29678	4.80153	6.37867	25.1746	19.9065	26.165	Hap1
ENSMUSG00000006931	1.27745	1.34049	1.34342	0.203724	1.59762	1.51948	2.27015	1.15847	1.04051	2.58395	1.64779	2.47121	P3h4
ENSMUSG00000006932	634.302	617.994	622.257	545.494	495.102	528.81	843.227	817.237	800.078	727.493	707.976	726.214	Ctnnb1
ENSMUSG00000006941	51.1116	47.5784	50.2834	41.0186	54.5141	50.7446	35.9592	33.642	49.152	43.0986	40.0537	34.9619	Eif1b
ENSMUSG00000006948	0	0	0	0	0	0	0	0	0	0	0	0	Klk4
ENSMUSG00000006958	1.19145	1.91705	0.918856	1.67209	0.894044	1.20461	0.38497	0.504226	0.232912	0.593231	1.16119	0.921942	Chrd
ENSMUSG00000006998	556.962	552.272	551.428	563.484	526.833	556.284	405.298	366.267	387.807	356.792	367.559	366.653	Psmd2
ENSMUSG00000007021	0.671725	0.234958	0.235472	0.642749	0.420041	0.199748	1.73632	1.01527	1.31312	1.25421	0	0.599743	Syngr3
ENSMUSG00000007029	264.271	229.069	215.135	299.236	307.057	280.531	117.983	111.205	112.665	127.758	124.294	126.835	Vars
ENSMUSG00000007030	0	0.451284	0.226136	0.514388	0.403387	0.383657	1.25061	1.26752	1.05088	0.401494	0.832108	0.191988	Vwa7
ENSMUSG00000007033	1.31311	0.984218	0.789097	0.538484	0.703807	0.334691	0.909163	0.850575	0.550056	0.525377	1.12919	0.837424	Hspa1l
ENSMUSG00000007034	1.19207	1.25089	1.56704	0.712903	1.11813	0.664651	0.144438	0.54052	0.145645	0.55644	0	0	Slc44a4
ENSMUSG00000007035	4.53141	6.07586	4.14769	4.65712	5.50971	4.49162	1.7895	2.20688	2.29658	3.13363	3.10295	3.74613	Msh5
ENSMUSG00000007036	21.6016	21.7609	23.0201	33.7606	30.3926	27.8783	22.7537	19.5897	20.9732	45.8455	42.3533	39.6022	Abhd16a
ENSMUSG00000007038	222.354	236.064	204.836	278.493	276.025	243.243	110.657	112.988	111.581	121.303	110.774	113.571	Neu1
ENSMUSG00000007039	23.5787	21.9931	19.2861	21.4474	27.8501	18.178	6.77198	8.18346	9.38928	7.33747	8.76131	10.396	Ddah2
ENSMUSG00000007041	626.878	685.943	620.217	693.067	751.436	670.532	804.036	825.855	830.406	899.751	911.684	837.481	Clic1
ENSMUSG00000007050	62.5249	60.2072	61.886	58.2793	61.6827	57.3533	33.6547	33.087	38.6812	37.4951	35.2968	40.4565	Lsm2
ENSMUSG00000007080	36.773	36.5384	37.6234	36.459	35.5055	39.7739	18.0843	14.6957	16.3672	15.8268	16.5437	15.8783	Pole
ENSMUSG00000007097	0.988308	0.96794	1.66296	1.00872	0.741607	0.940446	2.04372	1.85227	1.8676	1.41474	1.69976	1.29419	Atp1a2
ENSMUSG00000007107	0	0.132696	0	0	0	0.112811	0.122577	0	0	0.236112	0	0	Atp1a4
ENSMUSG00000007122	0.23768	0	0	0.227427	0.222938	0.636102	0.46078	0.215543	0.696945	0.887566	0.20439	1.06105	Casq1
ENSMUSG00000007207	9.39256	13.689	8.96303	9.48669	10.7678	10.0859	16.5229	17.6664	17.851	16.2382	14.8078	16.4615	Stx1a
ENSMUSG00000007209	0	0	0	0	0	0	0	0	0	0	0	0	Ceacam9
ENSMUSG00000007216	5.13538	6.19139	6.31984	6.90031	4.81686	5.65348	5.08377	4.45891	5.44665	4.69224	5.44966	5.36552	Zfp775
ENSMUSG00000007279	0	0	0	0	0	0	0	0	0	0.10424	0.0960185	0	Scube2
ENSMUSG00000007338	121.718	129.138	138.199	108.48	112.148	121.797	93.4481	105.253	100.809	98.0459	95.4071	91.8447	Mrpl49
ENSMUSG00000007379	14.9433	13.4811	15.4305	13.3281	12.2406	15.2008	8.97932	10.6695	9.78134	7.76436	9.07076	8.75376	Dennd2c
ENSMUSG00000007411	39.0572	37.5232	39.9179	40.117	35.7827	39.1502	35.0788	35.7229	35.8859	31.7319	33.5045	34.9999	Mark3
ENSMUSG00000007415	100.575	98.3002	95.3562	78.2456	77.6403	97.6631	92.6373	91.2078	92.3239	82.469	85.1489	90.8903	Gatad1
ENSMUSG00000007440	0	0	0	0	0	0	0	0	0	0	0	0	Pcdha11
ENSMUSG00000007457	0	0	0	0	0	0	0	0	0	0	0	0	2310003L06Rik
ENSMUSG00000007458	104.975	113.539	131.213	132.9	124.332	125.096	106.606	102.963	100.866	96.9637	97.2527	106.534	M6pr
ENSMUSG00000007476	7.2119	7.45484	8.26354	6.7978	7.97615	8.54628	8.13841	8.88295	7.46994	6.53184	7.77536	9.03392	Lrrc8a
ENSMUSG00000007480	0	0	0.419675	0	0	0	0	0	0	0	0	0	Mc5r
ENSMUSG00000007564	398.725	364.912	370.334	378.37	387.011	383.281	346.94	332.682	339.23	317.853	323.029	330.605	Ppp2r1a
ENSMUSG00000007570	21.27	27.823	17.9254	20.6312	17.2177	23.7836	12.8507	12.4189	13.5276	14.1447	14.6577	18.3403	Fance
ENSMUSG00000007589	19.7205	20.1024	15.9986	21.296	19.3782	17.5926	7.73728	6.72771	6.60869	6.8382	7.4294	7.37829	Tinf2
ENSMUSG00000007591	0.540145	0	1.13608	1.03369	1.01328	0.963724	0.261788	0.489836	0.527951	1.00853	0.46449	1.44679	Tssk4
ENSMUSG00000007594	1.65443	4.34019	3.60403	4.18382	4.32292	4.11148	5.3838	3.96519	4.15822	3.86133	3.76001	3.90388	Hapln4
ENSMUSG00000007603	64.6341	61.9075	53.5729	59.9193	65.9134	64.845	37.4738	34.6937	37.3933	40.227	30.3013	35.7753	Dus3l
ENSMUSG00000007610	24.7919	28.8245	24.481	26.8409	31.0057	27.1009	17.4877	18.5774	15.8136	15.6474	18.4168	19.6411	Gtpbp3
ENSMUSG00000007613	19.6585	24.1288	19.0318	22.6813	18.2395	20.7662	16.923	14.867	13.6654	13.251	14.4639	15.2074	Tgfbr1
ENSMUSG00000007617	4.56899	4.75383	4.51991	5.66865	3.48659	4.59412	3.94092	4.07322	4.12524	3.54252	4.4618	3.9411	Homer1
ENSMUSG00000007646	6.02913	4.88373	5.22813	5.76905	5.0599	7.17143	1.53795	1.82253	1.44741	1.28372	1.36439	1.69991	Rad51c
ENSMUSG00000007653	0	0	0	0	0	0	0	0.0661202	0.0712651	0.0680677	0	0	Gabrb2
ENSMUSG00000007655	208.564	241.462	223.583	171.481	142.837	157.712	127.512	121.737	129.367	109.108	108.144	109.396	Cav1
ENSMUSG00000007656	49.4865	57.7203	54.2065	45.2931	46.2417	49.9051	58.6686	60.4021	60.8047	58.6879	61.862	57.4637	Arpp19
ENSMUSG00000007659	155.414	149.077	144.087	163.416	154.121	158.941	263.265	243.732	250.738	262.899	248.945	262.533	Bcl2l1
ENSMUSG00000007670	188.856	181.834	167.321	192.052	203.414	205.388	128.426	124.682	133.248	132.911	126.126	132.093	Khsrp
ENSMUSG00000007682	0	0	0	0	0	0	0.0772984	0	0	0	0	0	Dio2
ENSMUSG00000007721	127.412	117.92	93.7369	114.59	147.72	123.908	68.3777	75.625	87.6561	90.3599	73.8279	80.8028	Ccdc124
ENSMUSG00000007739	390.2	369.958	409.887	378.966	393.021	402.551	321.416	320.524	313.097	301.729	282.106	288.367	Cct4
ENSMUSG00000007777	45.0704	39.4934	48.8639	39.5694	40.0958	31.0881	54.9477	55.1991	48.1404	52.0534	52.7424	57.2496	0610009B22Rik
ENSMUSG00000007783	0.165464	0.0868149	0	0.158327	0.232802	0.147611	5.21265	5.92711	6.30744	5.48379	5.7627	3.91493	Cpt1c
ENSMUSG00000007805	5.11342	5.21245	6.60664	4.89284	3.69997	5.60434	0.141616	0.264981	0.285599	0.136393	0	0.782652	Twist2
ENSMUSG00000007812	17.5612	19.5578	22.3882	20.7667	19.1137	22.0215	38.2203	35.9827	41.0496	35.7279	33.9071	34.3909	Zfp655
ENSMUSG00000007815	109.029	100.449	106.526	99.1748	97.8556	105.269	132.316	135.293	135.538	123.623	126.111	126.129	Rhoa
ENSMUSG00000007817	28.9567	29.3365	28.1546	29.054	26.0145	29.7632	39.4466	35.9644	36.4827	32.0457	34.7084	36.6977	Zmiz1
ENSMUSG00000007827	17.1983	15.6989	22.0534	17.4964	13.373	17.2247	6.94098	9.45064	8.74872	8.29651	8.13693	8.21995	Ankrd26
ENSMUSG00000007833	37.4469	30.9857	27.4104	35.6737	36.6716	32.6704	19.9081	20.1211	19.8326	20.9448	22.9102	23.1976	Aldh16a1
ENSMUSG00000007836	94.5437	76.1331	77.2101	78.2045	94.0394	89.7488	46.4932	41.4557	55.6826	40.7369	53.1587	48.2356	Hnrnpa0
ENSMUSG00000007837	19.5834	16.7792	10.7698	13.2374	19.2114	14.4251	21.0726	27.5353	26.1657	23.4822	26.7285	20.3723	Prrg2
ENSMUSG00000007850	229.317	250.795	243.581	243.198	202.437	220.577	121.721	142.598	139.962	135.757	136.585	137.7	Hnrnph1
ENSMUSG00000007867	37.0747	29.7676	30.1281	34.9379	38.4634	33.5754	38.3877	43.0458	31.2962	36.9718	29.7081	45.8911	Ift43
ENSMUSG00000007872	118.582	99.4387	87.4034	124.616	151.784	134.89	35.638	32.4022	37.2011	45.4423	48.5375	46.9272	Id3
ENSMUSG00000007877	0	0	0.514411	0.468049	0	0	0	0	0	0	0.420638	0.873466	Tcap
ENSMUSG00000007880	48.1655	48.3799	45.6386	53.202	50.2947	53.0616	33.0968	27.8859	32.1491	29.0468	29.8483	32.9385	Arid1a
ENSMUSG00000007888	3.9489	2.36787	2.66968	3.23877	2.11656	1.50978	2.1873	1.79055	3.03267	2.10662	1.6979	1.00735	Crlf1
ENSMUSG00000007891	210.456	233.26	204.523	219.685	225.894	218.365	1127.26	1054.98	1003.47	1053.09	980.883	1036.03	Ctsd
ENSMUSG00000007892	7445.45	7834.32	6901.54	7066.47	8431.46	7178.44	5113.74	5471.03	5877.67	5826.51	5386.12	4984.87	Rplp1
ENSMUSG00000007907	0	0	0	0	0	0	0	0	0	0	0	0	Cabs1
ENSMUSG00000007908	5.10605	5.71522	4.2063	4.07149	3.59201	3.71999	10.1463	8.41203	9.23295	8.42146	9.07448	9.42169	Hmgcll1
ENSMUSG00000007944	0	0	0	0	0	0.201598	0	0	0	0	0	0	Ttc9b
ENSMUSG00000007946	0	0	0	0	0	0	0	0	0	0.638197	0	0	Phox2a
ENSMUSG00000007950	23.6461	25.4095	23.074	25.128	30.2835	25.6584	22.2596	22.3716	25.7791	25.79	20.3342	20.5032	Abhd8
ENSMUSG00000007987	15.2943	13.3518	13.7865	12.6669	13.3813	14.1027	15.0744	16.6671	18.2153	16.1981	18.1257	17.5569	Ift22
ENSMUSG00000007989	0.289731	0.266025	0.5713	0.415849	0.30573	0.193851	0.807426	0.755394	0.637179	0.338106	0.373725	0.549702	Fzd3
ENSMUSG00000008028	0	0	0	0	0	0	0.12231	0	0	0	0	0	1700008O03Rik
ENSMUSG00000008035	102.418	103.356	93.0408	113.43	114.461	117.027	135.819	135.761	142.278	127.961	115.807	118.292	Mid1ip1
ENSMUSG00000008036	161.607	137.186	137.155	137.755	166.358	138.83	150.543	141.698	153.032	162.93	143.577	142.883	Ap2s1
ENSMUSG00000008090	14.8349	14.8673	14.1986	14.1949	12.664	16.0594	19.3885	15.1159	17.2696	13.5382	14.1904	14.1381	Fgfrl1
ENSMUSG00000008129	0.77093	0.404487	0.405372	0.184418	1.08467	0	0.560462	0.699126	0.753527	1.07958	0.828688	0.860396	4930432K21Rik
ENSMUSG00000008136	80.4227	61.0491	65.8099	64.5568	58.9261	69.1281	151.884	170.471	194.009	155.638	157.025	156.923	Fhl2
ENSMUSG00000008140	61.8391	53.047	50.9897	56.5857	69.6342	60.9811	50.6967	48.4389	43.3513	42.8903	45.5223	44.7093	Emc10
ENSMUSG00000008153	0	0	0	0	0	0	0	0	0	0.0871398	0	0	Clstn3
ENSMUSG00000008167	18.5047	18.2672	14.7034	19.0181	16.9713	15.8966	47.4337	47.4846	54.6629	47.8595	42.7879	48.4638	Fbxw9
ENSMUSG00000008193	0	0.169664	0	0	0.151657	0	0	0.146626	0	0.150945	0	0	Spib
ENSMUSG00000008200	55.7894	55.5858	58.2261	63.5606	57.4827	62.7147	35.2327	45.8661	45.0286	47.3486	52.0339	48.679	Fnbp4
ENSMUSG00000008206	0.037811	0.0793538	0	0	0	0.0337311	0	0.0342893	0.0739149	0	0	0	Cers4
ENSMUSG00000008226	25.7137	24.4562	23.8007	25.4339	19.6926	23.1969	37.7143	39.3014	35.4878	31.1084	33.541	31.8148	Scrn3
ENSMUSG00000008301	64.8741	62.6032	74.1474	64.2712	66.1331	63.6428	58.0314	59.7777	56.2735	55.3066	55.2495	56.246	Phax
ENSMUSG00000008305	11.0725	10.1107	8.45333	8.35364	10.935	9.30788	5.72764	5.21371	5.87956	5.61576	3.93683	4.89546	Tle1
ENSMUSG00000008307	2.72595	4.60853	3.02599	4.9269	3.40916	3.51262	2.20195	4.1201	5.7729	2.68625	5.20921	1.89298	1700109H08Rik
ENSMUSG00000008318	5.65505	4.30223	2.67619	4.19361	5.56951	3.65752	4.52231	2.82059	5.52739	5.01543	4.01196	4.54415	Relt
ENSMUSG00000008333	141.533	157.884	171.202	148.318	140.214	135.383	57.4253	63.4393	65.0441	59.7013	61.9711	53.039	Snrpb2
ENSMUSG00000008348	190.102	179.299	189.806	203.374	186.129	200.333	253.411	239.988	248.635	280.127	279.535	292.95	Ubc
ENSMUSG00000008373	36.9164	37.0383	38.1953	44.1345	42.1438	42.4403	29.0074	28.9164	31.6664	32.7926	29.0331	31.3619	Prpf31
ENSMUSG00000008384	82.4611	81.8237	72.9316	82.5355	88.997	83.4128	64.8818	62.578	71.8314	69.2528	69.1311	68.3877	Sertad1
ENSMUSG00000008393	91.7988	93.2545	87.2964	97.3392	95.4178	100.77	228.453	236.167	228.453	242.363	244.802	242.833	Carhsp1
ENSMUSG00000008398	55.238	53.7931	52.839	43.8835	51.1428	44.7318	59.471	58.2265	54.5888	54.1376	55.1259	54.9604	Elk3
ENSMUSG00000008429	4.75036	5.56634	6.49439	4.6212	4.82703	6.56857	24.0209	18.0215	19.7333	16.6305	17.8379	18.4497	Herpud2
ENSMUSG00000008435	16.9454	13.2809	15.0846	16.1472	14.6413	14.9915	9.8145	9.94721	9.75906	8.92734	10.8232	9.2284	Rdh13
ENSMUSG00000008438	0.318594	0	0.335048	0.152426	0.149417	0	0.463233	0.14446	0.311402	0.743577	0.684927	0	Adam21
ENSMUSG00000008450	95.0682	86.1234	87.2709	77.6603	93.6624	82.7764	60.9928	59.3365	63.0623	58.3173	62.7358	59.0298	Nutf2
ENSMUSG00000008461	0	0	0	0.159264	0.156121	0	0	0	0	0	0	0	Fut1
ENSMUSG00000008475	234.709	212.94	246.831	213.278	212.89	241.191	296.435	319.458	304.687	293.489	282.604	282.867	Arpc5
ENSMUSG00000008482	0.390003	0.409249	0	0.37318	0.365814	0.347921	0	0	0	0.364096	0	0.348211	Rnf151
ENSMUSG00000008489	0.111564	0.117069	0.0586626	0.213502	0.104644	0.149289	0	0.151759	0	0.104153	0.0479688	0.0498042	Elavl2
ENSMUSG00000008496	0.112511	0.35419	0.177482	0	0.105533	0.100371	0	0	0.164957	0	0.0967523	0.0502272	Pou2f2
ENSMUSG00000008540	0	0	0	0.440845	0	0	0.223294	0.417809	0.675479	1.93552	1.78285	0.205674	Mgst1
ENSMUSG00000008575	13.1143	13.4362	13.7264	14.2989	11.9229	14.1885	9.43638	10.1778	8.84856	7.29381	8.26483	9.79903	Nfib
ENSMUSG00000008590	0	0	0	0	0	0	0	0	0	0	0	0	Htr3b
ENSMUSG00000008601	0	0	1.45745	0.265219	0.259984	0.247267	0.268673	0.502719	0.541837	0	1.43012	0	Rab25
ENSMUSG00000008604	170.748	148.432	159.105	163.061	167.709	169.98	127.141	135.476	138.258	144.999	141.832	149.056	Ubqln4
ENSMUSG00000008658	0	0	0	0	0	0	0.108285	0	0.10919	0	0	0	Rbfox1
ENSMUSG00000008668	1551.79	1667.25	1591.61	1579.26	1678.35	1510.73	1099.28	1189.15	1186.16	1179.34	1150.03	1064.89	Rps18
ENSMUSG00000008682	2444.16	2423.51	2434.98	2322.94	2395.1	2285.21	1519.68	1687.01	1586.69	1634.01	1553.3	1461.28	Rpl10
ENSMUSG00000008683	268.392	280.085	286.842	270.048	266.868	241.675	175.495	199.33	190.118	196.225	182.974	180.796	Rps15a
ENSMUSG00000008690	175.08	170.854	164.374	175.032	181.524	173.926	94.7592	103.078	100.949	101.267	98.0289	98.5252	Ncaph2
ENSMUSG00000008730	35.5625	31.6997	36.6394	32.5648	30.0091	31.7631	50.9867	50.5523	50.6652	49.0267	47.2789	46.6601	Hipk1
ENSMUSG00000008734	0.100154	0.525483	0.105327	0.191668	0.375769	0.0893474	2.32997	2.90643	2.9368	4.02055	4.65082	4.29224	Gprc5b
ENSMUSG00000008763	53.1854	49.3986	56.85	48.9424	40.5534	48.1215	39.3706	34.195	33.4432	30.8019	30.7743	34.6015	Man1a2
ENSMUSG00000008789	0	0	0	0	0	0	0	0	0.13848	0	0	0	Ceacam5
ENSMUSG00000008813	0	0	0	0	0	0	0	0	0	0	0	0	Tppp2
ENSMUSG00000008822	17.1373	20.0986	17.6689	12.5397	14.4984	10.4918	9.77153	19.8073	14.7798	14.4304	11.8474	12.6007	Acyp1
ENSMUSG00000008843	0	0	0	0	0	0	0	0	0	0	0	0	Cldn13
ENSMUSG00000008845	0	0	0	0	0	0.0757514	0	0.077005	0.0829969	0	0	0	Cd163
ENSMUSG00000008855	8.82007	10.4192	6.83171	12.7352	14.7131	11.4492	4.19797	3.92745	4.69766	5.27579	4.63257	4.29112	Hdac5
ENSMUSG00000008859	61.2634	58.9154	62.0722	55.4065	50.712	55.081	74.4241	74.415	77.5475	73.3215	80.6058	82.119	Rala
ENSMUSG00000008874	0	0	0	0	0	0	0	0	0	0	0	0	Clec3a
ENSMUSG00000008892	112.677	112.941	122.995	102.414	102.158	109.068	76.8778	82.1652	81.116	73.7226	76.1479	75.6241	Vdac3
ENSMUSG00000008932	0	0	0	0	0	0	0.133777	0	0	0	0	0	Slc1a7
ENSMUSG00000008958	68.9391	64.7192	54.274	62.917	68.1294	65.7066	38.1678	39.5217	40.4795	37.9496	37.3671	35.6112	Vps72
ENSMUSG00000008976	49.6574	49.0277	48.8777	49.5439	41.9121	46.6998	52.0862	48.8036	47.8989	42.0959	42.6321	45.6466	Gabpa
ENSMUSG00000008999	29.0759	26.6363	24.2678	23.4055	24.0257	24.6004	94.0586	88.7297	91.4613	73.8932	64.3937	70.7722	Bmp7
ENSMUSG00000009013	178.095	181.88	178.266	164.367	171.074	159.303	148.02	152.643	156.364	154.134	161.864	148.261	Dynll1
ENSMUSG00000009030	44.1338	49.6846	44.9829	41.9934	33.2795	41.3568	35.1108	36.66	40.6	33.2387	36.8892	34.4375	Pdcl
ENSMUSG00000009035	92.3468	87.0604	80.1261	96.641	88.0855	95.9578	270.159	243.108	265.998	261.751	253.385	264.01	Tmem184b
ENSMUSG00000009047	0	0	0	0	0	0	0	0	0	0	0	0	Gm5965
ENSMUSG00000009070	0	0	0	0	0	0	0	0.279233	0	0	0	0	Rsph14
ENSMUSG00000009073	63.2554	56.4667	58.9481	62.2821	56.4642	59.0969	56.4415	56.378	55.4521	54.2962	56.1484	55.8703	Nf2
ENSMUSG00000009075	0	0	0	0	0	0	0	0.160017	0	0	0	0	Cabp7
ENSMUSG00000009076	21.9224	25.3436	22.273	23.1099	24.0479	24.529	13.6864	12.8044	16.343	16.3035	21.7276	20.9002	Zmat5
ENSMUSG00000009079	218.158	222.828	217.206	238.569	221.784	231.736	110.794	114.617	122.845	133.457	138.255	132.05	Ewsr1
ENSMUSG00000009090	85.97	78.4328	82.2444	86.4686	80.8133	90.7138	102.466	96.1175	94.5444	97.2892	97.4186	103.652	Ap1b1
ENSMUSG00000009092	1.39603	2.44153	0.489375	2.00371	1.96416	1.66053	0.451069	0.633002	1.59193	0.651647	0.800331	0.623215	Derl3
ENSMUSG00000009093	0	0	0	0	0	0	0	0	0	0	0	0	Gstt4
ENSMUSG00000009097	0.260953	0	0.27443	0	0	0.465592	0	0	0	0.243619	1.79523	0	Tbx1
ENSMUSG00000009108	2.16761	2.92446	3.58216	2.37041	1.74271	2.20997	0.600321	2.10613	1.51334	1.44544	1.59772	0.829428	Gnat2
ENSMUSG00000009112	43.9276	44.168	40.8844	48.4279	47.472	47.8809	36.2995	34.6543	36.6527	36.0084	38.9595	34.2551	Bcl2l13
ENSMUSG00000009114	0	0	0	0	0	0	0	0.246642	0.531667	0	0.467759	0	2610028H24Rik
ENSMUSG00000009115	0	0	0.366113	0.999349	0.653082	0	0	0	0	0.325008	0	0.310828	Spatc1l
ENSMUSG00000009145	6.6458	5.12358	2.71003	2.98489	2.79876	4.1138	2.62937	4.55086	4.77241	4.43167	4.08212	2.66408	Dqx1
ENSMUSG00000009185	0	0	0	0	0	0	0	0	0	0.847183	0	2.43066	Ccl8
ENSMUSG00000009207	14.5386	17.2228	16.3016	18.2254	13.2092	15.5005	9.72243	9.41747	9.15999	7.80317	8.6688	9.27186	Lnpk
ENSMUSG00000009210	0	0	0	0	0	0	0	0	0	0	0	0	Prr29
ENSMUSG00000009214	0	0	0	0	0	0	0	0	0	0	0	0	Mymk
ENSMUSG00000009216	0	0	0	0	0	0	0	0	0	0	0	0.27984	Fam163b
ENSMUSG00000009246	0	0	0	0	0	0	0.0702548	0	0	0	0	0	Trpm5
ENSMUSG00000009248	0	0	0	0	0	0	0	0	0	0	0	0	Ascl2
ENSMUSG00000009281	0	0	0	0	0	0	0	0	0	0	0	0	Rarres2
ENSMUSG00000009291	199.743	182.113	204.524	210.01	182.193	190.354	404.623	386.249	387.311	409.462	387.245	421.925	Pttg1ip
ENSMUSG00000009292	0.111658	0.117168	0.0391413	0.213682	0.0349107	0.0332032	0.0360776	0.0337527	0.0727581	0.10424	0.224043	0.299077	Trpm2
ENSMUSG00000009293	78.5891	74.8611	75.0249	74.6515	73.3569	83.8928	95.4081	98.428	91.3578	90.9985	89.07	87.1985	Ube2g2
ENSMUSG00000009350	0	0	0	0	0	0	0.131276	0	0	0	0	0	Mpo
ENSMUSG00000009356	0	0	0	0	0	0	0	0.134139	0	0	0	0	Lpo
ENSMUSG00000009376	83.2137	81.8705	88.8448	98.6345	89.7206	99.9853	45.8329	40.7984	39.4871	43.7477	42.1666	43.5104	Met
ENSMUSG00000009378	0	0	0	0	0	0	0	0	0	0	0.0984361	0.102203	Slc16a12
ENSMUSG00000009394	0	0	0.138718	0.189323	0.123724	0	0.319649	0.0598101	0	0	0.0567152	0	Syn2
ENSMUSG00000009406	14.3052	14.6495	12.144	14.5952	16.1662	13.0692	16.0383	15.8644	16.5093	15.9294	16.1551	16.6963	Elk1
ENSMUSG00000009418	5.30633	5.34321	5.15761	4.56456	4.32363	4.75767	5.58518	5.58982	5.81522	6.48002	6.24546	6.36479	Nav1
ENSMUSG00000009470	117.211	113.534	126.395	122.246	90.2724	114.857	78.9374	70.8876	70.8652	65.9482	68.2154	70.1239	Tnpo1
ENSMUSG00000009471	0	0	0	0	0	0	0	0	0	0	0	0	Myod1
ENSMUSG00000009487	0.0896152	0	0	0	0	0	0	0.0406343	0	0.0418311	0.115595	0	Otog
ENSMUSG00000009535	17.6918	16.3768	18.9377	15.7799	14.6979	15.9519	27.1323	31.9161	30.2	25.3647	28.1455	28.9404	Rnmt
ENSMUSG00000009545	0	0	0	0	0	0	0	0.102742	0.221474	0	0.292278	0.101154	Kcnq1
ENSMUSG00000009549	202.56	184.866	191.8	187.881	203.463	204.935	242.612	265.687	249.57	254.312	248.602	231.437	Srp14
ENSMUSG00000009551	0	0	0	0	0	0	0	0	0	0	0	0	6330409D20Rik
ENSMUSG00000009555	65.4691	54.7699	57.7453	58.6033	64.3326	63.7878	59.8541	60.101	59.3712	65.1572	61.3152	64.2	Cdk9
ENSMUSG00000009563	42.7225	49.2979	47.8069	44.8075	49.9126	41.7747	32.717	31.9874	37.7458	35.4845	31.6397	38.9589	Tor2a
ENSMUSG00000009566	45.3713	44.6666	37.325	41.5468	48.506	44.2838	29.2015	31.1909	29.8032	37.1196	34.8211	36.9157	Fpgs
ENSMUSG00000009569	14.1848	11.0418	12.2594	13.03	9.96666	12.7463	18.0496	16.5123	17.1921	16.6615	16.4563	13.6319	Mkl2
ENSMUSG00000009575	184.538	175.653	189.791	182.884	154.16	173.675	99.0716	94.4616	96.4772	87.6781	82.8435	89.1395	Cbx5
ENSMUSG00000009580	0	0	0	0	0	0	0	0	0	0	0	0	Odam
ENSMUSG00000009585	20.8111	22.398	22.7677	45.8081	42.8303	47.672	15.7392	18.9419	20.2668	40.7077	40.3812	41.2457	Apobec3
ENSMUSG00000009588	0	0	0	0	0	0	0	0	0	0	0	0	St6galnac1
ENSMUSG00000009596	0	0	0	0	0	0.184267	0	0	0	0	0	0	Taf7l
ENSMUSG00000009614	0.170734	0.268739	0.179552	0	0.0800723	0.0761558	1.40673	1.31607	1.6688	0.87666	0.587282	0.685973	Sardh
ENSMUSG00000009621	24.2754	25.2623	25.8112	22.2016	19.1845	19.5024	26.6509	29.312	26.8081	24.6662	27.5646	28.2601	Vav2
ENSMUSG00000009628	0	0	0.101364	0.0461142	0	0	1.02773	0.568158	0.706578	0.539901	1.11896	0.817546	Tex15
ENSMUSG00000009630	192.557	183.84	214.452	186.969	215.552	219.089	193.688	190.367	201.477	183.597	193.546	195.033	Ppp2cb
ENSMUSG00000009633	0	0	0	0	0	0	1.03212	0.482807	0	0	0	0	G0s2
ENSMUSG00000009640	27.091	21.5978	24.2351	25.2491	26.0708	24.1679	15.0057	16.4317	20.8053	18.558	14.9764	16.8059	Dmap1
ENSMUSG00000009646	0	0	0	0	0	0	0	0	0	0	0.337364	0	Pla2g12b
ENSMUSG00000009647	97.4762	86.5717	92.7373	79.0056	77.1326	82.5448	36.2262	34.3162	37.6398	34.8276	33.1729	32.0545	Mcu
ENSMUSG00000009654	1.82958	0.698131	2.27389	0.795751	1.56009	1.3354	3.06324	2.86584	3.25141	2.48442	2.14543	2.67303	Oit3
ENSMUSG00000009670	0	0	0	0	0	0	0	0.116039	0	0.119457	0	0.228489	Tex11
ENSMUSG00000009681	27.4005	22.218	24.2908	28.1687	26.7099	29.1408	42.6936	42.2527	42.8844	48.8881	44.9834	44.7333	Bcr
ENSMUSG00000009687	7.19022	7.42897	6.39824	8.25607	9.64947	5.7236	21.4452	17.8562	20.7594	21.1705	21.0227	24.4937	Fxyd5
ENSMUSG00000009731	14.4719	16.1984	13.9279	17.7921	15.9601	13.6928	5.27112	4.05651	5.31516	5.56798	5.20423	5.87322	Kcnd1
ENSMUSG00000009733	17.9778	17.6672	20.4068	18.7041	17.7996	19.9839	28.9057	29.6308	30.5418	23.3106	24.4167	28.9179	Tfcp2
ENSMUSG00000009734	0	0	0	0	0	0	0.128702	0.120408	0	0.0619772	0.0570887	0.0592731	Pou6f2
ENSMUSG00000009739	2.48803	2.32855	2.33365	3.98928	2.586	3.11939	5.9315	6.64692	7.22986	6.59159	5.8982	6.00381	Pou6f1
ENSMUSG00000009741	48.2528	45.1103	43.1586	44.9587	40.5054	46.2638	31.5598	33.5925	34.3008	35.947	30.8483	38.9914	Ubp1
ENSMUSG00000009772	21.293	19.1163	16.1725	25.0153	22.4134	25.7494	20.2959	21.4553	18.3842	28.7135	30.2125	32.9528	Nuak2
ENSMUSG00000009828	8.5709	7.6849	6.51683	7.62363	8.34125	8.00506	5.8117	6.67789	5.54562	5.89786	6.88599	5.64054	Ick
ENSMUSG00000009863	153.467	160.388	159.432	135.749	155.41	144.852	115.233	109.498	122.877	106.729	103.654	106.326	Sdhb
ENSMUSG00000009876	1.17694	0	0	1.68925	0.55197	1.57492	0.570419	0.533661	0.575186	1.09876	1.51814	2.10164	Cox4i2
ENSMUSG00000009894	46.179	41.8499	43.2292	47.5345	47.2525	44.1611	119.536	118.178	118.825	99.2869	106.799	106.981	Snap47
ENSMUSG00000009900	0	0	0	0	0	0	0	0	0	0	0.288855	0	Wnt3a
ENSMUSG00000009905	3.13051	3.10581	3.53161	3.59456	3.89733	4.26525	15.2276	16.2594	17.6915	17.1634	15.3202	15.6014	Kdsr
ENSMUSG00000009907	32.8583	32.2941	34.391	28.8998	25.0568	28.3373	37.3524	38.8176	36.3411	38.3567	36.5852	40.0772	Vps4b
ENSMUSG00000009927	608.636	649.52	644.236	520.878	616.142	594.154	402.888	434.901	439.098	406.527	401.136	370.482	Rps25
ENSMUSG00000009941	0	0	0	0	0	0	0	0.163756	0	0	0	0	Nxf2
ENSMUSG00000009995	15.9931	18.4152	16.3645	18.2812	15.0012	17.5836	16.7595	15.6795	20.2795	20.9837	18.8083	20.2998	Taz
ENSMUSG00000010021	0.227981	0	0	0	0	0	0.331483	0	0.111417	0	0	0.101775	Kif19a
ENSMUSG00000010025	94.1623	90.6687	83.1429	72.0961	69.8989	73.9895	175.988	170.26	167.941	155.244	154.992	150.018	Aldh3a2
ENSMUSG00000010044	0.217808	0	0	0.416826	0	0	0	0	0.212892	0.40668	0	0	Zmynd10
ENSMUSG00000010045	55.7979	51.8978	51.5668	61.076	57.095	62.7871	45.6866	46.9592	49.9934	50.3155	45.9834	44.7235	Tmem115
ENSMUSG00000010047	33.3739	37.3851	28.5815	34.0901	33.2852	28.5166	49.1396	49.0378	52.5782	45.7494	43.3519	37.467	Hyal2
ENSMUSG00000010048	84.2317	85.6205	73.7873	80.7665	88.409	94.7523	28.466	33.3294	38.6729	40.0569	35.0828	32.5001	Ifrd2
ENSMUSG00000010051	0.982185	0.901822	1.16202	1.29225	1.03642	1.42383	12.6148	11.6905	16.5602	9.05479	11.2968	11.729	Hyal1
ENSMUSG00000010054	45.2024	34.0754	42.346	38.2809	36.0633	31.0549	37.7723	48.0599	40.3732	39.2894	41.3286	41.0543	Tusc2
ENSMUSG00000010057	20.7324	22.9641	23.9834	24.4669	18.15	19.9338	23.6691	16.9213	18.2379	14.4088	18.819	19.3334	Nprl2
ENSMUSG00000010064	1.75749	0.553266	0.462064	0.42042	0.0824242	0.783927	1.19251	1.43442	1.11658	1.06648	0.604532	0.78458	Slc38a3
ENSMUSG00000010066	0	0.0612303	0	0	0	0	0.113122	0	0.114067	0	0	0.052098	Cacna2d2
ENSMUSG00000010067	9.04421	9.49052	5.75683	6.75625	8.18559	6.1574	8.53609	9.13714	9.4604	9.5544	10.097	8.50004	Rassf1
ENSMUSG00000010080	27.7065	25.6041	24.3411	11.3464	14.6517	13.7316	13.5941	13.8555	15.1565	10.6445	13.8249	13.1323	Epn3
ENSMUSG00000010086	0	0	0	0	0	0	0	0	0	0.110352	0	0	Rnf112
ENSMUSG00000010095	229.82	234.267	231.601	283.024	290.872	280.631	198.571	182.557	178.011	194.068	202.151	203.668	Slc3a2
ENSMUSG00000010097	97.7056	96.2617	99.4896	100.985	96.446	96.6403	50.4361	57.6639	66.5469	65.7329	67.0165	64.3881	Nxf1
ENSMUSG00000010110	25.549	28.8205	27.5401	26.5096	26.1361	27.0657	30.4149	32.3647	33.0882	30.0384	34.1229	33.0049	Stx5a
ENSMUSG00000010122	2.87851	0.863016	2.30641	2.62318	1.92855	2.56791	0.930072	0.870136	1.2058	0.895765	2.35746	1.59098	Slc47a1
ENSMUSG00000010136	0	0	0	0	0	0	0	0.746272	0.402171	0	0	0	Pifo
ENSMUSG00000010142	0	0	0	0	0	0	0.158495	0	0	0	0	0	Tnfrsf13b
ENSMUSG00000010154	77.2241	67.8522	66.4464	74.6	93.922	75.484	44.4118	47.4137	54.534	71.2319	60.5296	57.7322	Spire2
ENSMUSG00000010175	0	0	0.0581242	0	0	0	0.0535745	0.150366	0	0	0.0475286	0	Prox1
ENSMUSG00000010205	0	0	0	0	0	0	0	0	0	0	0	0	Raver1
ENSMUSG00000010277	175.092	168.357	175.155	197.547	171.45	202.372	143.716	135.363	131.368	168.578	156.823	169.082	2610507B11Rik
ENSMUSG00000010290	21.8581	23.4996	19.8844	19.3755	19.1188	19.4996	24.5673	24.8083	23.8551	20.5313	20.2957	20.4736	AI597479
ENSMUSG00000010307	28.506	27.8498	25.5848	28.452	26.9684	20.388	36.207	36.9937	45.8771	41.0657	31.6983	38.177	Tmem86a
ENSMUSG00000010311	0	0	0	0	0	0	0	0	0	0	0	0	Optc
ENSMUSG00000010342	0.184968	0.0970478	0.19452	0.0884944	0.173495	0.165009	0.179294	0.25161	0.0903962	0.431702	0	0.330293	Tex14
ENSMUSG00000010358	11.8144	14.6515	17.5073	50.8713	47.8523	46.2304	15.6163	17.045	23.6202	94.754	101.365	100.209	Ifi35
ENSMUSG00000010362	14.4267	14.8296	15.4813	14.0861	13.5319	11.0314	10.5595	14.151	18.1299	15.9421	14.1783	12.0921	Rdm1
ENSMUSG00000010376	125.398	120.781	119.112	113.655	133.487	122.693	124.403	119.054	140.539	123.934	154.32	110.975	Nedd8
ENSMUSG00000010392	48.5446	48.5576	45.7076	43.8642	41.4772	45.1391	51.3524	51.0826	48.2941	44.0077	45.6501	48.8448	Gosr1
ENSMUSG00000010406	66.0657	52.2138	51.8883	47.2118	72.5575	59.3101	40.9365	39.0568	51.9047	46.453	41.7103	35.4663	Mrpl52
ENSMUSG00000010435	0.947322	0	0.996245	0.453229	1.77713	0.422552	8.26438	10.3091	5.55562	5.74856	4.07318	8.45807	Spaca7
ENSMUSG00000010453	34.4587	27.787	30.3794	34.6176	30.5796	33.8698	41.8022	43.1627	47.1263	41.9298	42.6445	40.4074	Kansl3
ENSMUSG00000010461	0	0	0	0	0	0	0	0.223232	0	0	0.127009	0	Eya4
ENSMUSG00000010476	3.81947	2.58408	3.69961	3.79898	3.15832	4.34885	2.92288	3.73719	3.24204	3.51883	3.11164	2.73712	Ebf3
ENSMUSG00000010492	1.10321	1.15765	1.16018	1.58342	0.51739	0.328056	1.06937	0.66697	1.0783	2.74646	2.05549	1.64164	Uckl1os
ENSMUSG00000010505	0	0	0	0	0	0	0	0	0.0630297	0	0	0	Myt1
ENSMUSG00000010517	39.4243	38.5036	40.5028	37.8979	41.2492	45.1611	32.2136	28.8166	30.9699	30.0904	27.717	28.4524	Faf1
ENSMUSG00000010529	2.28995	0	0	0	0	0.340476	0	0	0	0	0	0	Gm266
ENSMUSG00000010538	2.91906	2.62553	0.438545	0.399021	4.69373	2.23208	3.23374	5.29437	2.85317	2.33585	5.02042	2.60626	Tsacc
ENSMUSG00000010554	23.9291	25.4973	26.9649	26.7183	24.617	28.9518	14.867	15.0655	16.8938	13.9113	13.2758	14.2632	Mettl16
ENSMUSG00000010592	0	0.165397	0	0	0.295685	0	0	0.142938	0.462182	0.147148	0.135542	0.281457	Dazl
ENSMUSG00000010601	3.37024	1.44677	2.09435	15.0982	14.5128	12.573	8.61263	5.27913	6.13911	14.7307	18.97	17.9177	Apol7a
ENSMUSG00000010607	20.2912	17.535	18.201	15.9896	20.1522	13.3101	15.0409	25.9783	16.3332	21.1719	23.0945	18.6497	Pigyl
ENSMUSG00000010608	41.525	41.1379	46.7287	44.3047	36.4713	41.9726	30.6541	31.9943	35.0056	34.6807	35.2499	35.0023	Rbm25
ENSMUSG00000010609	7.38603	8.64912	6.30403	8.60381	7.22913	6.87554	8.9234	7.66884	8.78871	7.99465	8.83689	10.7998	Psen2
ENSMUSG00000010651	2.83617	1.73608	3.47975	0.226152	1.9952	1.05423	16.4951	26.5775	24.4873	18.9757	16.666	12.8723	Acaa1b
ENSMUSG00000010660	0.899542	0.157322	0.945998	0.430369	0.421874	0.133747	2.3252	2.58324	2.78425	1.53961	1.16032	1.6063	Plcd1
ENSMUSG00000010663	172.417	171.492	175.959	200.671	206.779	185.413	93.6438	87.0009	85.6394	92.8202	90.3451	97.5158	Fads1
ENSMUSG00000010721	8.006	11.0628	8.00266	9.17761	8.1786	7.35428	21.6677	20.2714	19.5245	16.5764	17.8592	19.3918	Lmbr1
ENSMUSG00000010751	51.3527	47.5405	47.6445	55.3455	49.199	56.21	118.955	109.294	106.621	123.703	126.05	127.142	Tnfrsf22
ENSMUSG00000010755	75.372	73.7694	72.0048	85.399	87.8759	80.6871	71.2165	71.7377	69.4018	78.2567	81.0493	85.7856	Cars
ENSMUSG00000010760	20.2694	22.1378	15.2258	14.2494	19.7882	11.0708	1.60389	1.87567	2.02162	1.93091	2.49006	2.216	Phlda2
ENSMUSG00000010796	0	0	0	0	0	0	0	0	0	0.153026	0	0	Asz1
ENSMUSG00000010797	0	0	0	0	0	0	0	0	0	0	0	0	Wnt2
ENSMUSG00000010803	0	0	0.0665659	0	0	0	0	0	0	0	0	0	Gabra1
ENSMUSG00000010825	0	0	0	0	0	0	0.066365	0.0620884	0	0	0	0	Grid2ip
ENSMUSG00000010830	28.2033	27.8744	24.1417	19.1417	23.3779	18.4312	40.0536	50.2607	42.9526	28.7791	30.1753	37.1859	Kdelr3
ENSMUSG00000010841	0	0	0	0	0	0	0.563271	0	0.567978	0	0	0.518825	1700006E09Rik
ENSMUSG00000010911	103.408	112.891	115.576	86.9673	93.0798	92.664	62.4792	70.6481	58.922	61.4733	64.9987	75.7661	Apip
ENSMUSG00000010914	48.0233	46.6787	52.737	45.1614	42.9419	51.5782	23.4467	22.4708	22.374	23.7936	23.9462	26.0213	Pdhx
ENSMUSG00000010936	42.8403	41.1091	39.7276	39.4622	43.8077	43.2104	31.8389	27.8537	25.5928	30.4157	31.3397	31.5871	Vac14
ENSMUSG00000011008	0	0	0	0	0	0	0.410119	0	0.413546	0	0.363836	0.377758	Mcoln2
ENSMUSG00000011034	0	0	0	0	0	0	0.109525	0.204934	0	0.105485	0.0971649	0.201765	Slc5a1
ENSMUSG00000011052	0	0	0	0	0	0	0	0	1.07659	0	0	0	1700049J03Rik
ENSMUSG00000011096	74.4177	48.3113	52.0681	58.7859	82.5447	63.4253	59.9906	57.7674	72.0001	67.2195	60.1003	62.5347	Akt1s1
ENSMUSG00000011114	67.5185	58.252	63.1298	78.5963	95.442	86.32	78.2374	73.7346	75.2893	85.7831	84.128	86.7102	Tbrg1
ENSMUSG00000011118	0	0	0	0	0	0	0	0	0	0	0	0	Panx3
ENSMUSG00000011148	13.978	14.9006	10.7332	15.0734	11.6542	13.6573	42.5833	45.6742	35.5657	50.3336	40.2581	43.3832	Adssl1
ENSMUSG00000011154	0	0	0	0.139182	0	0	0	0	0	0	0	0	Cfap161
ENSMUSG00000011158	14.0519	15.87	13.5253	14.1864	12.3426	14.5011	11.37	12.0412	15.4225	14.397	14.3879	13.0246	Brf1
ENSMUSG00000011171	0	0	0.327803	0	0	0.185381	0.302145	0.188449	0.710895	0.194	0.178698	0.371071	Vipr2
ENSMUSG00000011179	641.573	630.933	665.111	691.563	690.176	698.576	372.001	369.395	396.141	359.424	349.578	358.212	Odc1
ENSMUSG00000011254	9.38194	10.4905	13.5866	11.7734	10.0984	11.1138	7.00698	8.6476	6.01322	7.46645	7.00979	7.82729	Thg1l
ENSMUSG00000011256	0.260697	0.0683904	0.3427	0.249451	0.0611318	0.34885	0.694925	0.472831	0.318515	0.243379	0.224183	0.290951	Adam19
ENSMUSG00000011257	206.351	194.18	218.219	218.054	214.398	225.998	96.6622	97.9518	94.431	90.8392	84.0703	86.9787	Pabpc4
ENSMUSG00000011263	0	0	0	0	0	0	0.4477	0.314137	0.22572	0.107796	0.198588	0.206187	Exoc3l2
ENSMUSG00000011267	4.55291	2.38879	1.91522	5.88129	5.12463	6.70171	3.75127	3.30309	4.89515	6.16318	6.26435	5.69103	Zfp296
ENSMUSG00000011305	0.444383	0	0	0.212607	0	0	0	0.402994	0.217176	1.24459	0.191071	0.595145	Plin5
ENSMUSG00000011306	24.2142	23.4975	22.9901	25.1308	23.3532	24.107	21.9999	23.8864	25.0031	24.7317	25.0656	26.8379	Sugp1
ENSMUSG00000011349	0	0	0	0	0	0	0	0	0	0	0	0	Dmrtc2
ENSMUSG00000011350	0	0	0	0.425214	0	0	0.861505	0.604491	0	0.207432	0.764283	0	Gm5893
ENSMUSG00000011382	0.187789	0.394112	0.460804	0.0598962	0.0587139	0.335053	0.121353	0.283831	0	0.116876	0.269145	0.167666	Dhdh
ENSMUSG00000011427	14.9585	12.1051	15.1978	14.3133	12.6039	13.6837	13.7624	12.3007	15.736	15.2667	14.4986	11.9974	Zfp790
ENSMUSG00000011463	0	0	0	0	0	0	0	0	0	0	0.242853	0	Cpb1
ENSMUSG00000011486	0	0	0	0	0	0	0	0.631893	0	0	0	0	Slc25a41
ENSMUSG00000011589	0.795848	0.278374	0	0.507678	0.248829	0.709975	0.771437	0.481149	0.777883	0.742981	0.684379	1.18428	Fsd1
ENSMUSG00000011632	0	0	0	0	0	0	0	0	0	0.513536	0	0	Pinlyp
ENSMUSG00000011658	1.66837	1.55618	1.07221	2.74936	1.47795	2.56327	1.07813	1.68109	2.35547	1.29795	1.19558	1.48959	Fuz
ENSMUSG00000011751	0.0969809	0.254417	0.203979	0.139196	0.227414	0.129775	0.0470031	0.219871	0.189583	0.181077	0.250192	0.216471	Sptbn4
ENSMUSG00000011752	529.308	482.611	477.275	541.129	537.336	549.914	451.945	476.564	504.735	555.62	546.205	543.815	Pgam1
ENSMUSG00000011831	42.9194	43.9507	49.3107	44.4812	33.7277	42.343	40.9337	39.9133	40.6572	34.9659	34.4343	41.6077	Evi5
ENSMUSG00000011832	6.52812	4.45267	4.9201	4.789	3.98009	4.36779	6.59154	6.70945	7.12518	6.04368	6.7833	4.76	Evi5l
ENSMUSG00000011837	66.3198	59.9651	49.0694	66.9705	62.2063	51.4467	47.5154	45.1666	46.3751	40.3789	49.8174	43.064	Snapc2
ENSMUSG00000011877	89.6182	79.1551	68.946	83.0009	88.375	85.6771	101.27	101.176	103.24	107.378	107.315	115.786	Git1
ENSMUSG00000011884	208.961	203.808	207.851	170.736	192.051	192.987	200	201.67	181.864	194.589	214.319	206.306	Gltp
ENSMUSG00000011958	46.0359	41.1249	46.8607	47.0038	41.7957	41.6672	56.2026	65.2391	60.6078	58.3897	56.2079	58.4785	Bnip2
ENSMUSG00000011960	29.9285	29.8112	34.1901	30.3819	27.4547	33.5207	28.0778	27.738	29.3519	30.3515	25.693	29.5246	Ccnt1
ENSMUSG00000012017	0	0	0.44306	0	0.263448	0	0.136127	0	0	0	0.120765	0	Scarf2
ENSMUSG00000012042	0	0	0	0	0	0	0.214759	0	0.216553	0	0.381046	0	4930579F01Rik
ENSMUSG00000012076	19.9981	17.3231	22.3012	20.9334	21.4014	20.1152	23.4177	29.8201	26.4995	25.8117	24.4683	27.9211	Brms1l
ENSMUSG00000012114	78.8163	69.6167	66.7418	68.0715	72.2564	72.7575	64.8393	61.6554	60.156	63.3434	66.1268	67.1884	Med15
ENSMUSG00000012117	29.2885	33.1771	28.4813	34.8261	32.9893	30.9384	17.1053	19.1147	22.279	15.3303	19.4956	16.0839	Dhdds
ENSMUSG00000012123	12.5425	11.0406	11.4398	11.3757	8.41916	13.8936	7.49055	7.43909	8.59896	8.37963	6.59411	7.85481	Crybg2
ENSMUSG00000012126	0.195577	0.615686	0.308517	0.187141	0.458617	0.261711	0.568735	0.354723	0.573488	0.273878	0.672737	0.960407	Ubxn11
ENSMUSG00000012187	0	0	0	0	0	0	0.57701	0.269913	0	0	0	0	Mogat1
ENSMUSG00000012211	0	0	0	0.349379	0	0	0	0	0.356887	0	0	0	Tex22
ENSMUSG00000012282	0	0	0	0	0	0	0	0	0	0	0	0	Wnt8a
ENSMUSG00000012296	55.6339	57.5512	45.3325	53.1396	54.7739	55.7907	50.3896	51.1678	55.535	52.5828	56.4938	51.6097	Tjap1
ENSMUSG00000012350	0.249488	0.523598	0.262372	0.557026	0.390022	0.519324	0.0806116	0.226251	0.243856	0.232915	0.143029	0.148502	Ehf
ENSMUSG00000012396	0.413661	0	0	0	0.194002	0	0	0	0	0	0	0	Nanog
ENSMUSG00000012405	689.665	737.078	691.955	647.534	778.095	701.564	536.371	550.44	570.361	557.725	561.141	546.784	Rpl15
ENSMUSG00000012422	20.4674	21.7026	20.9378	19.9951	17.7088	21.3978	17.1361	18.4055	17.1115	18.0663	17.7114	16.0138	Tmem167
ENSMUSG00000012428	0.440933	1.07961	0.463704	0.562549	0.137861	0.524474	0	0	0.14366	0.137214	0	0	Steap4
ENSMUSG00000012429	8.75321	5.61916	7.6891	5.9122	5.98869	4.96083	9.68256	8.03134	9.4615	8.74858	12.1321	9.28632	Mplkip
ENSMUSG00000012443	127.307	127.329	135.602	134.154	123.292	137.435	32.1797	36.6508	36.587	34.4963	41.5397	41.5827	Kif11
ENSMUSG00000012483	56.7397	48.8311	60.5285	41.4026	58.1979	49.5249	18.2012	18.1388	16.7573	15.2433	22.1146	19.6807	Rpa3
ENSMUSG00000012519	107.119	107.123	109.687	193.822	182.253	199.744	110.079	109.011	105.292	202.639	219.035	220.225	Mlkl
ENSMUSG00000012520	0	0	0	0	0	0	0	0	0	0	0	0.227173	Phox2b
ENSMUSG00000012535	46.8316	44.9081	44.2991	45.1162	43.296	47.7467	31.3271	30.6887	31.3467	29.4776	27.2743	30.0878	Tnpo3
ENSMUSG00000012609	6.10496	5.11885	6.54312	6.17701	5.56191	5.99345	3.62424	4.21187	4.3683	4.00868	3.49155	3.8077	Ttll5
ENSMUSG00000012640	7.15636	5.9886	6.76382	5.54747	6.11772	7.67717	8.95644	7.72208	9.38545	7.4421	9.50367	8.24972	Zfp715
ENSMUSG00000012705	0	0	0	0	0	0	0.284668	0	0	0	0	0	Retn
ENSMUSG00000012777	0.265131	0	0	0	0	0	0	0	0	0	0	0.473439	Acp4
ENSMUSG00000012819	0	0	0	0.0785839	0	0	0.0265358	0.198607	0.0267576	0.204456	0.141247	0.0977679	Cdh23
ENSMUSG00000012848	1386.6	1417.98	1349.65	1299.66	1413.97	1282.07	1049.85	999.898	1048.95	967.433	1032.56	986.587	Rps5
ENSMUSG00000012889	0	0.685542	0.412225	0.500097	0.245113	0.58281	3.03966	3.19926	4.34217	4.26933	3.93259	3.61643	Podnl1
ENSMUSG00000013033	1.99807	1.98334	1.93088	1.55017	1.51957	1.20437	4.34467	3.86881	3.90593	3.37778	3.48286	4.29114	Adgrl1
ENSMUSG00000013076	12.4867	11.3623	11.8717	12.7417	12.8792	12.537	33.5421	30.5449	34.0025	29.6809	33.2436	29.8258	Amotl1
ENSMUSG00000013083	0.752783	0	0	0	0	0	0	0	0	0	0	0	2200002J24Rik
ENSMUSG00000013089	25.2031	23.7191	21.7505	25.9543	20.0356	24.3993	14.0226	19.576	20.4364	11.9227	16.7164	13.2189	Etv5
ENSMUSG00000013091	2.66196	2.79333	1.67966	0	0.998743	2.84968	2.06425	0.482807	2.0815	0	1.37347	0.475342	Tmem190
ENSMUSG00000013150	10.667	8.23668	10.6888	10.3032	10.9493	11.132	11.803	13.5977	11.8033	13.3406	9.25951	14.2859	Gfod2
ENSMUSG00000013155	15.0812	14.4955	13.0612	16.2496	21.6347	16.8456	5.40519	5.51658	7.80391	6.98052	6.86586	6.56281	Enkd1
ENSMUSG00000013158	0.311845	0.654469	0.32795	1.19357	0.292503	0	0.60456	0	0.304806	0.29113	0.804502	0.278428	4933405L10Rik
ENSMUSG00000013160	134.743	125.11	119.672	107.649	120.079	128.741	308.351	327.413	307.388	299.392	290.678	295.104	Atp6v0d1
ENSMUSG00000013236	17.107	17.8213	15.2252	17.8787	17.99	17.3585	62.7607	67.2727	67.3369	60.9367	56.9018	59.9076	Ptprs
ENSMUSG00000013275	18.22	18.0295	16.8776	19.4214	18.2411	20.465	20.864	21.6598	18.1778	20.3588	18.0223	19.3862	Slc41a1
ENSMUSG00000013338	0	0.141125	0	0	0.0630732	0	0	0.0609809	0.262904	0.251108	0.231302	0.240152	Fer1l4
ENSMUSG00000013353	0	0	0	0	0	0	0	0	0	0	0	0	4931406B18Rik
ENSMUSG00000013367	0	0	0	0	0	0	0	0.160383	0.518588	0.165107	0.304168	0	Iglon5
ENSMUSG00000013415	58.3354	52.2683	54.3973	57.8355	54.4477	58.7917	33.287	33.9217	37.7315	34.5631	31.9605	35.0222	Igf2bp1
ENSMUSG00000013418	1.88502	3.39092	1.69917	1.03069	2.27327	2.40231	1.04411	0.488414	0.263209	1.257	0	0.721294	B4galnt2
ENSMUSG00000013419	3.47966	3.58248	3.38318	4.20907	3.87966	3.51419	6.42766	6.01345	7.37977	7.66159	7.28312	6.91699	Zfp651
ENSMUSG00000013465	91.743	97.6881	91.7918	102.912	98.7261	90.0402	80.6778	88.3445	87.691	82.2429	84.0055	86.2547	Nelfb
ENSMUSG00000013483	0.302094	0.422669	0.423593	0.192708	0.283357	0.0898325	1.26892	1.46111	1.08267	0.846079	1.64528	1.16879	Card14
ENSMUSG00000013495	6.64907	5.25341	6.25208	8.60775	7.26388	5.79206	10.6155	9.50578	9.32794	10.0779	9.41752	11.4541	Tmem175
ENSMUSG00000013523	0.122838	0	0.258364	0	0	0	0.11907	0	0.360196	0	0.211266	0.109675	Bcas1
ENSMUSG00000013539	8.10182	7.05013	6.09577	7.56325	5.12799	5.69983	14.7489	16.9046	16.4173	16.2956	14.5572	14.232	Tango2
ENSMUSG00000013562	0	0	0	0	0	0.301295	0	0	0	0	0	0	4833413E03Rik
ENSMUSG00000013584	0	0.429856	0.215398	0.195985	0.192117	0.18272	1.38977	1.85744	1.20118	1.3385	0.880664	0.731489	Aldh1a2
ENSMUSG00000013593	225.742	201.539	185.957	200.85	217.382	201.205	224.648	209.262	224.566	216.736	207.227	214.619	Ndufs2
ENSMUSG00000013611	0	0	0	0	0	0	0.306297	0.286558	0.154428	0.442498	0.135865	0.423192	Snx31
ENSMUSG00000013622	38.086	38.5632	38.6476	35.3775	30.0832	29.0092	47.0648	43.4259	38.3148	43.8733	45.9671	35.7945	Atraid
ENSMUSG00000013629	158.954	151.634	149.344	162.345	149.786	161.619	92.5018	83.8171	94.6594	78.509	73.7785	84.1908	Cad
ENSMUSG00000013643	0.361148	0.37897	1.1394	2.41898	1.01624	2.57744	0.35007	0	0.352996	0.337158	0.931693	1.28979	Lypd8
ENSMUSG00000013646	13.2865	11.8738	12.514	14.2502	13.558	16.8024	14.6481	14.962	16.6257	16.8339	13.3717	15.3825	Sh3bp5l
ENSMUSG00000013653	0	0	0	0	0	0	0	0	0	0	0	0	1810065E05Rik
ENSMUSG00000013662	145.56	151.705	178.734	175.718	152.458	155.148	138.698	124.378	132.123	126.195	128.858	135.407	Atad1
ENSMUSG00000013663	21.7612	22.1161	25.7668	23.6759	19.8445	22.5048	25.7421	26.2028	26.7056	25.9588	27.4114	31.5905	Pten
ENSMUSG00000013668	0	0	0	0	0	0	0	0.230298	0	0	0	0	4933402N03Rik
ENSMUSG00000013698	97.0425	96.16	99.1491	85.1566	80.3215	84.1071	312.583	321.302	306.038	298.586	296.208	296.925	Pea15a
ENSMUSG00000013701	107.75	105.711	114.68	108.816	120.306	128.087	52.3483	56.5094	68.0123	66.6576	61.1767	65.372	Timm23
ENSMUSG00000013707	0.413292	0	0.869273	0	0	0.737395	0	0.749598	0.807926	1.15751	0.355405	0	Tnfaip8l2
ENSMUSG00000013736	92.0493	99.8997	98.1291	91.5977	70.2745	88.4914	94.4205	89.2888	97.3663	89.6624	79.518	89.5032	Trnt1
ENSMUSG00000013766	0	0	0	0	0	0	0	0	0	0	0	0	Ly6g6e
ENSMUSG00000013787	167.103	144.233	137.796	162.481	170.843	164.145	156.081	151.999	154.33	151.822	140.864	137.052	Ehmt2
ENSMUSG00000013822	74.652	73.1897	81.659	67.7819	74.1106	64.6525	65.2316	67.699	69.5049	67.1495	82.4707	72.2472	Elof1
ENSMUSG00000013833	29.1375	24.2099	25.2041	25.7872	30.3152	25.4612	19.0862	18.217	18.1765	19.4035	17.1889	16.3372	Med16
ENSMUSG00000013846	52.3713	52.2226	52.239	62.0394	53.1366	60.4128	31.1082	28.3443	27.1857	31.437	32.3171	33.2215	St3gal1
ENSMUSG00000013858	70.7057	68.9772	54.8005	68.7975	77.8866	71.6818	62.7532	65.7436	74.65	70.9294	72.8603	72.0966	Tmem259
ENSMUSG00000013878	7.13749	5.85134	6.25508	5.9759	4.11451	5.43877	6.26995	7.88863	7.84842	7.5657	7.35256	7.30199	Rnf170
ENSMUSG00000013921	0	0	0.123929	0	0.110534	0	0.685373	0.320603	0.230367	0.220031	0.304014	0.210431	Clip3
ENSMUSG00000013928	0	0	0	0.364894	0	0	0.369647	0	0	0	0	0	Thap8
ENSMUSG00000013936	0	0	0	0.227544	0	0	0	0	0	0.222005	0	0	Myl2
ENSMUSG00000013973	2.05708	1.41139	2.24652	2.11976	2.74582	2.32919	2.7609	3.73098	2.93864	2.80679	2.78952	3.24945	Dedd
ENSMUSG00000013974	0	0	0	0	0	0	0	0	0	0	0	0	Mcemp1
ENSMUSG00000013997	23.1293	22.3961	23.0384	21.6817	21.342	21.053	30.3488	35.0437	40.4356	34.1448	34.2006	34.9216	Nit1
ENSMUSG00000014030	0	0	0	0	0	0	0	0.0475008	0	0.0977997	0.0450429	0.0467664	Pax5
ENSMUSG00000014039	5.53977	5.58247	5.54844	5.21666	5.03121	5.76569	4.00608	4.34599	5.37174	4.51504	4.537	5.57421	Prdm15
ENSMUSG00000014074	28.4755	25.8457	29.181	28.7388	25.0522	27.2572	21.2556	21.9593	19.1985	17.1728	18.2313	20.8774	Rnf168
ENSMUSG00000014075	11.8602	8.36499	11.2459	11.1625	11.6717	10.2336	8.10402	9.34499	10.8323	9.62023	11.2022	7.63815	Tctex1d2
ENSMUSG00000014077	680.132	595.626	651.006	682.876	610.351	710.43	390.269	396.608	384.074	366.471	373.237	386.808	Chp1
ENSMUSG00000014104	0	0	0	0	0	0	0	0	0	0	0	0	Sval2
ENSMUSG00000014158	0.568835	0.238762	0	0.435438	0.640264	0.304474	0.441109	0.309513	0.333596	0.637258	0.293497	0.304727	Trpv4
ENSMUSG00000014164	0	0	0	0	0	0	0.061389	0.172299	0	0	0.0544612	0.056545	Klhl3
ENSMUSG00000014177	32.3666	37.4473	38.402	39.7057	25.2993	35.1673	76.0212	74.509	69.153	68.181	54.4176	52.7948	Tvp23b
ENSMUSG00000014195	71.2306	66.1404	74.2072	75.8223	72.5368	79.3671	49.7277	56.1218	53.4985	57.6858	51.5778	45.6336	Dnajc7
ENSMUSG00000014198	0	0	0	0	0	0	0	0	0.146161	0	0	0	Zfp385c
ENSMUSG00000014226	189.948	191.178	196.697	197.349	178.349	200.089	94.0357	100.292	101.649	111.941	112.622	117.797	Cacybp
ENSMUSG00000014232	8.9528	5.12433	5.77748	6.81434	6.10728	5.80856	8.67818	4.42852	7.35854	5.12882	4.54931	7.44841	Cluap1
ENSMUSG00000014243	13.9368	5.98276	5.99584	6.06162	7.13037	9.04215	11.053	16.0856	10.5262	15.968	10.3505	13.0089	Zswim7
ENSMUSG00000014245	22.695	22.5277	22.1469	24.0637	24.7394	21.7054	11.8913	8.34374	9.59251	10.88	12.1317	11.6832	Pigl
ENSMUSG00000014294	336.436	393.872	353.811	312.614	333.818	308.812	305.685	323.48	328.049	323.169	288.616	261.298	Ndufa2
ENSMUSG00000014301	36.253	35.7709	37.5562	40.3844	46.1852	31.8586	35.6655	44.1624	41.2523	43.9477	42.3426	34.7837	Pam16
ENSMUSG00000014303	52.596	47.5136	51.2976	46.2685	42.9681	52.4075	49.6464	50.486	51.9269	40.0935	43.9526	44.7822	Glis2
ENSMUSG00000014313	83.8507	92.4903	90.9154	75.3823	75.4796	78.1663	94.8882	107.754	109.15	102.068	100.166	92.508	Cox6c
ENSMUSG00000014329	48.7956	39.9558	42.2059	41.7414	39.8653	44.142	44.5806	40.6904	38.07	32.8712	33.4939	33.1619	Bicc1
ENSMUSG00000014349	180.984	170.802	175.69	175.508	155.721	182.155	164.974	166.442	173.043	148.167	156.433	161.59	Ube2z
ENSMUSG00000014351	0	0	0	0	0	0	0	0	0	0	0	0	Gip
ENSMUSG00000014353	22.8129	20.8086	26.2565	22.6216	20.9834	20.0064	24.9509	28.0517	21.704	21.6584	23.2751	24.7082	Tmem87b
ENSMUSG00000014355	85.2852	80.0612	84.0293	88.1634	77.263	89.151	52.5221	50.3452	50.439	47.8911	47.8355	51.4246	Anapc1
ENSMUSG00000014361	3.3153	3.36668	3.14911	1.43265	2.30717	1.7173	3.62827	3.49144	3.97218	2.29634	4.04651	3.24649	Mertk
ENSMUSG00000014402	74.0584	79.6736	80.2052	71.5138	82.3701	76.2199	96.3194	95.9658	97.9543	81.6663	88.9552	95.5437	Tsg101
ENSMUSG00000014418	12.99	9.43686	11.1839	12.3613	9.84116	13.6259	16.1199	17.0229	15.6268	16.4582	15.7738	17.6519	Hps5
ENSMUSG00000014426	45.1914	35.4056	38.0569	43.7438	37.715	43.8242	20.5893	20.6101	22.8118	23.4204	22.7007	24.0375	Map3k4
ENSMUSG00000014444	41.3072	39.4274	37.0594	41.8031	42.7291	42.9709	72.9319	66.031	70.4391	63.8799	64.1796	63.0931	Piezo1
ENSMUSG00000014453	0	0	0	0	0	0	0	0	0	0	0	0	Blk
ENSMUSG00000014470	29.4347	32.6033	29.4808	29.9533	29.8003	22.0906	40.9863	39.1925	42.0138	38.8202	40.5796	40.0465	Rnf166
ENSMUSG00000014496	30.9699	33.4528	35.3199	33.2248	29.9379	32.092	27.7418	25.2322	25.5282	24.3121	23.2094	22.4052	Ankrd28
ENSMUSG00000014498	113.32	99.5089	101.526	115.615	106.81	111.975	56.7147	51.7584	49.8512	51.5824	52.0706	53.8165	Ankrd52
ENSMUSG00000014503	7.47926	4.92803	8.23135	7.65593	6.19962	6.98257	16.0171	18.1397	17.511	16.4006	15.8549	15.0638	Pkd2l2
ENSMUSG00000014504	42.9223	37.5337	36.138	37.4037	31.3933	30.7695	26.4989	30.0044	28.4684	29.3377	28.4518	26.3469	Srp19
ENSMUSG00000014529	0	0	0	0	0	0	0	0	0	0	0.170049	0.176556	Tmbim7
ENSMUSG00000014542	0	0	0	0	0	0	0	0	0	0	0	0	Clec4f
ENSMUSG00000014543	0	0	0	0	0	0	0	0	0	0	0	0	Klra17
ENSMUSG00000014547	5.50298	6.19836	5.84026	4.83082	5.16166	5.40462	5.48099	6.40974	4.98398	3.77059	5.12294	4.10191	Wdfy2
ENSMUSG00000014550	29.9886	26.5376	26.7067	28.3918	26.1972	31.6511	20.2662	20.4924	20.5904	17.8428	19.2504	19.2799	Rbsn
ENSMUSG00000014551	17.2059	18.943	19.5777	16.6661	18.0569	18.7464	14.8326	16.8184	19.0231	17.7088	16.6758	17.0621	Mrps25
ENSMUSG00000014554	9.15159	7.17602	7.509	9.14173	8.30098	7.35668	8.7734	12.5856	11.9922	8.07424	10.4642	11.2238	Dguok
ENSMUSG00000014592	0.922972	0.801533	0.870227	0.578621	0.776168	0.596242	0.493606	0.519522	0.871029	0.623962	0.930542	0.966148	Camta1
ENSMUSG00000014599	55.4069	54.6397	58.3606	114.015	97.3516	121.887	78.5608	73.0204	71.2355	138.374	148.98	152.328	Csf1
ENSMUSG00000014601	54.0844	47.6514	46.593	53.5415	51.5275	54.09	35.0327	38.1734	39.897	35.9634	38.6845	38.5702	Strip1
ENSMUSG00000014602	0	0	0	0	0	0	0	0.135217	0.0971589	0.0463998	0	0.0443754	Kif1a
ENSMUSG00000014603	0	0	0	0	0	0	0	0	0	0	0	0	Alx3
ENSMUSG00000014606	137.802	137.028	132.497	134.997	131.101	131.128	150.537	157.3	147.733	145.393	151.418	150.767	Slc25a11
ENSMUSG00000014609	0	0	0	0.525102	0	0	0	0	0	0	0	0	Chrne
ENSMUSG00000014633	24.7405	27.8668	26.2569	22.3702	17.2448	20.856	16.5011	12.9677	13.0893	17.1639	9.56411	14.9964	Cmc2
ENSMUSG00000014668	32.1893	29.5007	33.0823	31.9008	23.919	33.0048	26.5419	27.4853	29.7261	28.4899	31.2757	28.8332	Chfr
ENSMUSG00000014686	1.98532	2.08329	2.38611	1.89968	2.12821	2.53014	1.09967	1.54321	1.66329	2.11822	0.487786	1.0129	Ceacam16
ENSMUSG00000014704	0	0	0	0	0.245044	0	0	0	0	0	0	0	Hoxa2
ENSMUSG00000014725	0	0	0	0.239004	0.117143	0.111414	0.181588	0.169886	0.36621	0.641263	0.214794	0.167259	Adam28
ENSMUSG00000014747	1.33328	0	0	0	0.750349	0.475766	0.258476	0.24182	0.521272	0.746827	0.687921	0.238081	Ankrd53
ENSMUSG00000014748	110.937	109.151	107.839	99.4225	101.61	100.687	141.4	136.712	128.501	122.736	129.638	125.888	Tex261
ENSMUSG00000014763	24.0171	23.1559	23.7463	25.9273	25.223	27.4687	42.8797	40.2095	45.746	42.2562	42.7185	46.9189	Fam120b
ENSMUSG00000014767	9.55184	9.95057	9.24443	10.63	7.49862	10.0957	6.27321	6.43388	6.22415	5.23409	5.74383	5.87091	Tbp
ENSMUSG00000014769	691.99	701.715	723.961	655.716	694.833	727.531	573.144	642.964	589.745	632.233	622.781	604.249	Psmb1
ENSMUSG00000014771	0	0	0	0	0	0	0	0	0	0	0	0	Pdcd2
ENSMUSG00000014773	1.53875	1.03801	1.27146	2.73441	2.68044	2.35323	0.532698	0.99674	0.752009	1.84698	1.89033	0.981329	Dll1
ENSMUSG00000014776	0.292011	0.153211	0	0	0.2739	0	0	0	0.570839	0.272614	0.125556	0	Nol3
ENSMUSG00000014778	34.7835	34.7272	28.0097	33.3782	32.999	28.1046	23.2163	24.7844	25.1588	22.9166	24.7839	25.2886	Fhod1
ENSMUSG00000014782	1.26975	0.799448	0.801197	1.45798	0.952799	0.528614	0.246161	0.460596	0.330958	0.158054	0.218382	0	Plekhg4
ENSMUSG00000014786	13.0088	11.422	9.77185	10.8387	11.1228	9.63145	3.68857	6.01896	8.90923	4.79176	8.37102	5.05677	Slc9a5
ENSMUSG00000014791	4.6571	4.46804	4.47781	4.58353	3.74421	4.5107	5.67506	6.75735	5.0722	7.0806	6.52212	7.36568	Elmo3
ENSMUSG00000014813	3.4251	4.05788	4.18295	3.80595	3.41993	2.267	6.96137	5.611	4.85968	5.26053	3.51544	4.63642	Stc1
ENSMUSG00000014837	9.7443	8.54102	8.68026	8.33672	10.7528	7.36337	6.33398	6.96542	8.96408	6.74249	6.40784	4.70829	4931428F04Rik
ENSMUSG00000014846	0.752783	1.05324	1.05555	0.72031	0.470728	0.447704	0.729692	0.68267	0.245263	0.468518	0.215782	0.672115	Tppp3
ENSMUSG00000014850	7.62281	6.96127	8.49313	7.76711	6.84082	8.78525	4.59316	4.52137	4.14825	3.84673	4.96064	4.81935	Msh3
ENSMUSG00000014852	0	0	0	0	0	0.0839956	0.182534	0	0	0	0	0	Adamts13
ENSMUSG00000014856	61.9922	63.4412	60.3526	59.6117	63.6165	52.0178	85.6739	85.4408	82.4902	83.6597	89.2008	81.1057	Tmem208
ENSMUSG00000014859	213.135	214.524	197.491	235.789	197.964	218.818	103.023	107.018	103.515	100.459	107.66	110.091	E2f4
ENSMUSG00000014867	365.77	364.689	371.878	372.576	350.905	366.902	411.131	397.069	386.109	346.091	338.725	370.866	Surf4
ENSMUSG00000014873	34.833	41.4065	37.2043	40.8818	32.4172	36.4154	30.4672	33.3162	36.0416	30.9948	33.2304	30.7358	Surf2
ENSMUSG00000014905	21.2846	20.426	24.1057	18.6258	16.893	21.4223	52.5493	46.5233	45.3424	43.4779	45.9933	39.4694	Dnajb9
ENSMUSG00000014907	20.383	15.098	21.1205	19.0735	12.7927	17.6489	16.1259	18.7564	19.9229	14.8315	17.7859	18.7341	Naf1
ENSMUSG00000014932	24.6433	25.1465	27.9295	29.6674	17.901	26.5574	22.3907	21.1719	19.4386	20.1233	20.873	20.6239	Yes1
ENSMUSG00000014956	91.7825	91.7637	96.3884	96.4836	66.6797	86.9964	70.8855	72.9068	70.7302	65.1369	65.3341	71.0588	Ppp1cb
ENSMUSG00000014959	116.907	101.193	114.121	114.969	109.132	114.872	106.164	107.033	109.238	99.2195	105.343	100.384	Gorasp2
ENSMUSG00000014980	12.1594	12.1794	14.6473	10.4714	11.6126	10.7487	6.42895	9.82393	8.21138	7.53337	8.46009	9.27727	Tsen15
ENSMUSG00000015001	0	0	0	0	0	0	0	0	0	0	0	0.216539	Oc90
ENSMUSG00000015002	45.928	43.6695	48.3854	50.1749	44.0714	52.8031	35.8047	32.3906	31.8493	35.1296	35.4722	37.9191	Efr3a
ENSMUSG00000015013	54.6945	59.1403	53.7679	50.5148	55.317	46.035	66.8473	69.6561	76.2384	70.3757	70.1417	70.49	Trappc2l
ENSMUSG00000015016	23.7612	19.9989	22.125	21.3152	19.0372	22.7429	21.8327	19.1913	19.1121	21.8362	20.8588	17.2371	Acsf3
ENSMUSG00000015023	109.93	103.342	107.032	104.438	101.494	117.654	103.062	105.522	108.522	93.1116	99.1181	96.75	Ddx19a
ENSMUSG00000015027	90.643	87.7712	74.3454	90.584	75.9936	82.1113	91.255	80.2964	87.2285	96.8739	84.5682	89.0539	Galns
ENSMUSG00000015053	0.515429	0.45072	0.361365	0.164398	0.402883	0.536449	0.582889	0.467423	0.671725	0.0801983	0	0.613594	Gata2
ENSMUSG00000015083	2.79533	1.95552	4.57285	3.26914	5.53523	3.04787	1.50533	3.9433	1.82149	2.31968	3.47216	4.71426	C8g
ENSMUSG00000015085	4.57613	5.03061	3.66663	4.37873	2.65714	2.52717	9.08275	6.12606	6.60274	8.74772	8.8073	12.0627	Entpd2
ENSMUSG00000015087	56.3377	51.4135	52.214	51.7512	54.7526	56.2898	35.373	37.6422	37.9422	39.5653	36.4446	37.7741	Rabl6
ENSMUSG00000015090	0	0	0	0	0.263767	0	0	0	0	0	0	0	Ptgds
ENSMUSG00000015092	288.017	282.648	260.679	249.987	297.895	244.061	252.561	296.634	280.139	282.362	269.477	242.378	Edf1
ENSMUSG00000015093	0.916431	0.480827	0.963759	0.876899	0.85959	0	1.33248	1.66215	3.1351	1.71111	1.97018	0.409113	Clic3
ENSMUSG00000015094	24.6934	31.1442	23.5965	27.3769	34.8541	33.1494	63.4074	62.5511	64.5174	55.3053	63.3981	69.1098	Npdc1
ENSMUSG00000015095	43.4542	50.86	41.8635	43.9059	47.4571	41.4763	52.2835	46.7096	49.6017	48.5109	48.0817	51.1424	Fbxw5
ENSMUSG00000015112	74.3554	76.7435	79.351	70.0965	70.6598	77.3333	59.4113	51.486	55.8503	48.8991	46.827	48.2917	Slc25a13
ENSMUSG00000015120	142.147	139.028	149.577	139.339	147.553	146.835	118.326	121.763	120.805	117.125	119.032	116.78	Ube2i
ENSMUSG00000015126	61.8545	62.8658	61.3669	69.609	80.2765	67.3269	38.4631	49.3905	50.5719	51.2084	50.1801	46.1955	Tsr3
ENSMUSG00000015127	6.4575	5.57533	4.72791	6.33537	4.98359	4.66692	4.754	5.11479	5.91226	5.87592	5.62333	4.81676	Unkl
ENSMUSG00000015133	38.3317	32.1975	31.227	34.8701	33.2956	34.9983	46.7501	46.1039	47.0528	44.0177	42.0933	45.2304	Lrrk1
ENSMUSG00000015134	1.30567	0.632355	0.633739	0.480519	0.376827	0.627193	0.389422	0.273245	0.196338	0.281293	0.604582	0.179347	Aldh1a3
ENSMUSG00000015143	274.474	267	260.18	277.389	248.095	275.437	568.667	541.141	566.783	491.044	486.69	507.258	Actn1
ENSMUSG00000015149	44.0229	42.4263	38.0638	40.2733	37.3187	39.1906	54.1888	50.9474	62.4733	59.7563	59.4781	61.0139	Sirt2
ENSMUSG00000015165	187.573	192.579	192.837	195.88	199.247	192.35	117.111	116.416	126.16	115.772	122.316	127.691	Hnrnpl
ENSMUSG00000015176	228.702	232.173	243.233	253.379	237.123	249.887	105.379	103.091	108.787	96.8569	99.3576	105.376	Nolc1
ENSMUSG00000015189	1.83786	3.13389	3.26155	2.74778	3.01676	2.25438	6.68056	3.02086	4.04183	3.21707	3.25966	5.02529	Casd1
ENSMUSG00000015202	14.5024	12.9353	13.0907	16.1896	15.6433	14.7704	8.20024	7.6718	9.21376	7.55929	6.13164	9.17173	Cnksr3
ENSMUSG00000015214	20.1821	22.0086	18.8939	20.296	16.8517	17.6514	12.1982	16.0056	15.2397	14.3343	16.0622	15.4048	Mtmr1
ENSMUSG00000015217	113.541	128.946	132.721	133.272	131.615	130.177	47.283	53.6479	51.33	53.6778	56.0484	50.2239	Hmgb3
ENSMUSG00000015222	0	0	0	0	0	0.0502983	0	0	0	0.0263183	0.0242425	0.0503402	Map2
ENSMUSG00000015224	0	0	0	0	0	0	0	0	0	0	0	0	Cyp2j9
ENSMUSG00000015242	0	0	0	0	0	0	0	0.485314	0	0	0	0	Nipsnap3a
ENSMUSG00000015243	0	0	0.094116	0.0856337	0.0839434	0	1.51811	1.29854	1.31211	1.16969	1.50071	0.9988	Abca1
ENSMUSG00000015247	37.1081	32.0168	33.8212	42.3458	40.9943	35.311	43.4303	38.3881	39.4945	39.0056	44.6749	44.4209	Nipsnap3b
ENSMUSG00000015289	40.1534	36.5971	44.3987	37.5431	41.3216	42.1661	32.9167	32.6682	34.0888	31.0599	37.489	37.2846	Lage3
ENSMUSG00000015290	50.0315	46.7703	52.1497	41.236	54.2652	45.5547	37.3383	39.4827	41.9779	41.059	35.1553	37.9499	Ubl4a
ENSMUSG00000015291	72.8601	71.132	71.4012	76.0175	77.8581	71.9315	113.733	119.325	111.413	117.801	117.977	124.033	Gdi1
ENSMUSG00000015305	20.5662	17.0945	19.6932	24.7024	21.2197	23.3684	14.0597	12.5647	13.3308	12.7327	13.3108	14.6416	Sash1
ENSMUSG00000015312	30.3501	34.6038	30.6899	41.8859	54.7454	47.9024	36.7739	36.786	47.9203	42.501	31.8711	37.7805	Gadd45b
ENSMUSG00000015314	0	0	0	0	0	0	0	0	0.0418433	0	0	0	Slamf6
ENSMUSG00000015316	0	0	0	0	0	0	0.0730166	0	0	0	0.0647766	0.13451	Slamf1
ENSMUSG00000015335	61.309	68.4235	57.6452	66.6188	67.4968	74.8561	91.409	83.6337	88.8718	90.9476	87.7953	87.9073	Zdhhc12
ENSMUSG00000015337	6.54347	3.66207	0.91752	2.08707	2.45505	6.22658	0.422851	3.16481	1.70554	0.814507	0.375131	3.11588	Endog
ENSMUSG00000015340	0	0	0	0.763965	0.823774	0.284903	0.309566	0.362022	0.156077	3.95046	4.80605	4.20581	Cybb
ENSMUSG00000015341	32.955	36.1729	37.8471	36.679	32.463	31.9208	52.9952	53.0188	49.0579	49.367	54.3069	55.4	Golga7
ENSMUSG00000015342	13.6118	12.6538	12.8737	17.5701	11.9106	14.425	4.2505	4.88789	5.00035	3.75257	4.55641	3.83354	Xk
ENSMUSG00000015354	23.662	21.0421	23.0915	18.3241	15.7053	17.2627	5.92841	5.09176	5.87995	3.08888	2.58658	3.75977	Pcolce2
ENSMUSG00000015355	0	0	0	0	0	0	0	0	0	0	0	0	Cd48
ENSMUSG00000015357	38.6207	35.3737	38.9404	34.4149	37.4702	36.9398	26.3725	22.3862	26.4632	23.789	24.7659	22.9881	Clpx
ENSMUSG00000015363	36.5763	35.5092	33.1446	35.3953	35.0078	36.3291	29.5051	34.7491	32.5079	33.3723	33.0937	31.7681	Trabd
ENSMUSG00000015365	0	0	0	0	0	0	0	0	0	0	0	0	Mov10l1
ENSMUSG00000015377	6.94514	7.81598	5.92773	8.5718	8.11937	9.6079	5.26861	5.84189	4.62396	11.5581	11.8582	12.3119	Dennd6b
ENSMUSG00000015396	0	0	0	0	0	0	0	0	0	0	0	0	Cd83
ENSMUSG00000015401	0	0	0	0	0	0	1.74672	0.817081	1.17421	0.560765	1.29134	0	Tmem27
ENSMUSG00000015405	0.123263	0.258691	0	0.117945	0	0.219925	0	0	0	0	0.105998	0.110054	Ace2
ENSMUSG00000015437	0	0	0	0	0	0	0	0	0	0.30147	0	0.288317	Gzmb
ENSMUSG00000015441	0	0	0	0	0	0	0	0	0	0	0	0	Gzmf
ENSMUSG00000015443	0	0	0	0	0	0	0	0	0	0	0	0	Gzmn
ENSMUSG00000015451	0.224161	0.548853	0.628633	0.357485	0.84103	0.533263	0.724284	0.542088	0.584269	0.488297	0.385528	0.733846	C4a
ENSMUSG00000015452	0.433175	1.13638	0.455546	1.03622	1.21892	0.579652	0.419888	0.982075	0.846794	1.6176	0.931258	0.193378	Ager
ENSMUSG00000015461	148.853	139.255	130.538	156.755	157.605	146.145	79.7246	70.1637	73.8149	74.8996	71.3061	71.0311	Atf6b
ENSMUSG00000015467	1.31662	2.48687	0.553847	1.76376	0.987967	2.1142	0.765742	0.238799	0.77214	0.245832	0	0.470213	Egfl8
ENSMUSG00000015468	0.115051	0.0603644	0.0604965	0.0550441	0	0.0513185	0.446089	0.46951	0.393589	0.912973	0.494684	0.462251	Notch4
ENSMUSG00000015474	19.5136	17.8704	16.6036	16.1257	18.3033	13.4517	19.9468	16.4091	22.3676	17.7205	17.5432	22.9661	Ppt2
ENSMUSG00000015476	0	0	0	0	0	0	0	0.364722	0.196551	0	0	0.179541	Prrt1
ENSMUSG00000015478	48.4664	40.0303	40.1178	48.1709	48.6865	42.6789	52.1324	51.325	61.4312	49.3337	57.2737	51.9273	Rnf5
ENSMUSG00000015484	0	0	0	0	0	0	0	0.216654	0	0.111517	0.102721	0	Fam163a
ENSMUSG00000015488	35.1763	35.1495	32.0051	31.8625	38.2773	32.7029	50.9544	47.2228	50.3178	46.492	44.3544	44.9047	Cacfd1
ENSMUSG00000015501	4.3262	3.75943	4.01646	4.75404	4.05787	5.0956	4.84873	6.22205	5.38478	6.24754	5.69664	6.1862	Hivep2
ENSMUSG00000015519	0	0	0	0	0	0	0	0	0	0	0	0	2310057J18Rik
ENSMUSG00000015522	35.7327	37.3137	35.3855	40.0099	34.8201	34.7703	29.9773	31.5643	27.0578	32.2236	29.7318	31.2831	Arnt
ENSMUSG00000015533	70.8606	76.4721	78.7588	80.5559	67.685	73.3637	138.949	127.932	123.272	113.128	114.492	120.556	Itga2
ENSMUSG00000015536	9.78235	13.436	12.819	10.9776	13.211	12.4277	9.383	9.66082	10.3625	10.1844	11.2309	12.1637	Mocs2
ENSMUSG00000015542	13.2426	19.5487	11.33	11.1679	16.6318	15.2176	35.4632	33.9921	34.882	28.9166	30.303	30.4605	Nat9
ENSMUSG00000015568	0.575328	0.325079	0.558498	0.338775	0.456621	0.513249	0.128695	0.280938	0.173028	0.0826323	0.190287	0.197568	Lpl
ENSMUSG00000015575	55.458	51.0323	57.7239	49.664	56.5532	50.8694	142.387	159.131	155.53	143.64	139.892	137.627	Atp6v0e
ENSMUSG00000015579	0	0	0	0	0	0	0	0	0	0	0	0	Nkx2-5
ENSMUSG00000015597	15.432	15.4008	15.2643	15.6956	12.4504	17.2326	11.0882	11.4991	10.7589	11.4348	11.3681	11.2731	Zfp318
ENSMUSG00000015599	1.08552	0.966498	0.41512	0.818364	0.894774	0.586903	0.350741	0.417631	0.514432	0.52206	0.169723	0.469913	Ttbk1
ENSMUSG00000015605	43.8449	42.442	39.0797	45.2058	45.695	41.7418	27.345	25.8911	30.7849	23.2691	24.8436	28.3231	Srf
ENSMUSG00000015619	6.41133	4.15895	6.49726	4.68473	6.66971	5.30357	1.69491	3.06566	2.50664	3.26479	4.51091	3.3305	Gata3
ENSMUSG00000015627	10.7544	5.64257	10.2681	3.65584	5.57461	4.54453	6.85826	7.57124	6.77726	5.68055	6.32767	7.20149	Gata5
ENSMUSG00000015647	195.209	186.854	169.748	220.336	206.094	195.905	115.214	119.422	128.874	140.768	138.139	137.171	Lama5
ENSMUSG00000015652	132.682	143.117	149.805	164.337	181.941	172.141	125.675	128.57	141.866	159.08	155.51	167.173	Steap1
ENSMUSG00000015653	49.8691	50.4067	53.1272	54.185	48.4236	50.3813	81.7625	75.1085	77.034	80.636	84.6193	89.5276	Steap2
ENSMUSG00000015656	2690.32	2635.84	2875.86	2945.14	2672.21	2879.11	3157.82	3206.98	3161.55	2990.62	2876.56	2889.11	Hspa8
ENSMUSG00000015659	4.66146	4.99783	5.64818	5.52699	4.37234	5.1529	5.00962	5.14628	7.52769	6.1493	5.57713	5.79053	Serac1
ENSMUSG00000015665	0	0	0	0	0	0	0	0	0	0.311446	0	0	Awat1
ENSMUSG00000015668	85.6792	82.5866	93.543	84.6952	79.1381	73.1279	72.9075	66.4298	68.4025	66.5547	71.2415	64.4295	Pdzd11
ENSMUSG00000015671	162.735	169.971	181.894	172.749	188.049	177.838	151.135	144.487	142.897	155.815	163.501	164.008	Psma2
ENSMUSG00000015672	15.4509	17.1901	19.0875	14.8735	18.5959	18.1846	11.4583	12.7457	13.8285	11.3832	12.8066	13.2135	Mrpl32
ENSMUSG00000015697	48.1781	53.7508	51.8047	50.4379	50.5213	49.9215	37.1897	34.8545	38.0957	36.8918	35.4367	39.0884	Setdb1
ENSMUSG00000015702	17.6717	15.4922	16.4671	13.4847	14.0578	13.5698	16.9128	18.8658	19.0219	20.048	17.8896	19.7724	Anxa9
ENSMUSG00000015709	0.0603088	0.0632849	0.19027	0.230829	0	0.0538013	0.584589	0.218767	0.412632	0.506723	0.777926	0.699999	Arnt2
ENSMUSG00000015711	77.542	67.6502	72.6506	62.6689	56.2625	58.9989	80.3815	83.1053	80.4268	72.2714	65.1382	70.377	Prune1
ENSMUSG00000015714	285.722	294.924	293.314	298.986	284.21	286.401	363.041	339.531	343.141	346.941	350.275	367.057	Cers2
ENSMUSG00000015721	0	0	0	0	0	0	0	0	0.0935107	0	0	0.0854183	Nlrp5
ENSMUSG00000015733	148.404	146.475	167.825	148.331	142.227	152.899	128.131	124.301	124.662	125.243	130.8	133.134	Capza2
ENSMUSG00000015745	38.0024	41.4459	38.3933	39.4273	37.0471	39.8061	55.6689	53.0496	54.882	53.2169	51.0389	48.9889	Plekho1
ENSMUSG00000015747	20.798	19.0201	19.917	23.2362	20.5979	19.5904	33.4499	22.1273	27.1425	26.1417	27.7766	29.6694	Vps45
ENSMUSG00000015748	54.2269	47.6197	52.8925	55.3365	48.0976	53.9295	24.0586	24.2167	28.6632	25.1594	25.0769	25.4513	Prpf3
ENSMUSG00000015749	212.091	216.827	219.352	212.897	190.277	194.659	91.1334	94.8126	86.5566	78.4241	88.9002	93.2306	Anp32e
ENSMUSG00000015750	83.1997	91.5367	93.2918	92.3433	94.0506	93.2875	101.624	85.3238	102.867	92.4797	90.0399	94.9252	Aph1a
ENSMUSG00000015755	91.2311	87.1672	93.558	87.8743	82.3822	94.9404	79.2744	74.3715	73.5833	73.8806	75.3981	80.51	Tab2
ENSMUSG00000015757	25.019	23.3869	30.9231	25.522	22.658	25.3338	16.9343	18.9725	18.6217	16.3097	15.0232	16.5609	Ppil4
ENSMUSG00000015759	138.571	138.814	159.549	145.443	130.781	133.815	157.031	161.939	156.109	130.167	142.012	142.599	Cnih1
ENSMUSG00000015766	54.4221	48.4825	57.8642	63.2795	55.3768	59.03	39.3645	39.2785	37.419	43.9042	41.7969	46.4121	Eps8
ENSMUSG00000015776	95.3347	97.7503	94.9956	89.8717	83.1633	102.103	125.867	118.687	130.431	117.032	109.015	118.914	Med22
ENSMUSG00000015787	0	0	0	0	0	0	0	0.219023	0.236066	0.225474	0	0.215637	Abo
ENSMUSG00000015790	60.5765	58.8469	68.1558	78.2126	63.0222	65.3673	73.3339	74.3654	82.7375	79.5192	78.2516	78.4116	Surf1
ENSMUSG00000015804	34.2395	35.8321	31.7258	37.6326	43.3998	37.2319	26.1029	27.1062	32.6525	37.6669	35.1734	34.7016	Med28
ENSMUSG00000015806	61.9842	66.1315	65.1852	66.2588	72.0056	60.6173	65.6135	64.678	53.2336	58.593	54.6406	56.2682	Qdpr
ENSMUSG00000015812	1.44459	2.27382	2.27879	1.38228	4.06498	3.86615	0.700141	1.96507	3.52996	7.41747	0.621129	4.51427	Gnrh1
ENSMUSG00000015829	0.072078	0.113452	0.0379002	0.0344844	0.101411	0.0643007	0.244535	0.196094	0.246578	0.26916	0.216939	0.418302	Tnr
ENSMUSG00000015837	389.929	366.543	349.908	401.138	412.401	409.364	844.201	828.644	807.632	774.879	779.469	757.726	Sqstm1
ENSMUSG00000015839	155.997	144.21	158.914	164.229	147.123	158.344	168.381	168.387	158.565	168.557	162.195	174.073	Nfe2l2
ENSMUSG00000015843	0	0	0	0	0	0	0	0	0	0	0	0.180245	Rxrg
ENSMUSG00000015846	42.4491	41.8713	37.0523	40.7805	38.6217	42.2616	51.5161	47.9654	44.3123	42.2448	43.8043	43.2063	Rxra
ENSMUSG00000015850	39.6554	45.901	37.0567	31.0746	35.1236	26.7048	69.2759	67.917	62.513	62.3894	69.3421	70.0229	Adamtsl4
ENSMUSG00000015852	0	0	0	0	0	0	0.385167	0	0	0	0.17085	0	Fcrls
ENSMUSG00000015854	0	0	0	0	0	0	0	0	0	0	0	0	Cd5l
ENSMUSG00000015869	108.885	100.547	96.33	107.574	107.11	110.25	75.7286	76.4029	78.756	80.4322	82.3981	83.1205	Prpsap1
ENSMUSG00000015879	0.161798	0.0565943	0.113436	0	0	0.0481133	0	0.0489096	0.263577	0	0	0	Fam184b
ENSMUSG00000015880	55.8478	54.2653	56.7306	52.8736	53.9228	53.4515	16.2213	17.7946	15.7154	17.0934	20.2599	18.5156	Ncapg
ENSMUSG00000015882	3.63987	2.96784	3.80198	3.60052	2.62978	3.86144	3.62358	3.47928	2.88462	2.77816	3.04546	2.65695	Lcorl
ENSMUSG00000015889	107.455	96.3307	96.5414	85.5136	85.4651	81.8273	63.35	68.5713	66.0334	54.841	50.9075	56.2479	Lta4h
ENSMUSG00000015890	0.191538	0.401981	0.20143	0.549828	0.538975	0.512613	0.185663	0	0.374429	0.35763	0.988265	0	Amdhd1
ENSMUSG00000015932	873.801	856.32	946.998	707.476	641.618	688.815	1377.64	1409.23	1339.1	1232.58	1261.82	1245.53	Dstn
ENSMUSG00000015937	37.4567	36.5895	33.3034	35.2545	35.1335	32.8683	34.7895	31.93	31.7519	32.1711	33.1474	31.9835	H2afy
ENSMUSG00000015942	2.16899	2.11905	2.04503	2.00386	2.31507	2.402	3.69742	3.45915	5.1904	4.81788	4.11628	4.60767	Gtf2ird2
ENSMUSG00000015943	49.2857	44.5223	38.7606	41.0084	72.3581	48.9379	26.1718	29.5378	29.7417	36.8094	33.169	27.9331	Bola1
ENSMUSG00000015944	35.6986	30.702	30.1886	28.9938	27.3284	31.6278	33.2361	34.8212	33.9935	31.2085	27.059	28.423	Gatsl2
ENSMUSG00000015947	0	0	0.188359	0.342766	0.336	0	0	0	0	0.167211	0	0.479748	Fcgr1
ENSMUSG00000015950	0	0	0.266264	0	0	0	0	0	0	0.118185	0	0.113028	Ncf1
ENSMUSG00000015957	0.112089	0	0	0	0	0	0	0	0.109559	0	0	0.100078	Wnt11
ENSMUSG00000015961	206.016	193.307	222.682	194.093	176.151	197.025	129.46	132.905	127.041	121.819	126.556	129.388	Adss
ENSMUSG00000015962	15.0949	15.8398	18.4143	15.5992	5.66344	15.082	32.1901	31.7584	32.459	31.0027	34.7881	24.2591	1700016C15Rik
ENSMUSG00000015966	0.125091	0	0.263103	0	0.117333	0.223188	0	0.226881	0.122268	0.233564	0.107571	0.111687	Il17rb
ENSMUSG00000015968	0	0	0.0386389	0	0	0.065554	0.142458	0.0666389	0	0.102902	0.0315953	0.0328043	Cacna1d
ENSMUSG00000015970	0	0	0	0	0	0	0.0723002	0.135282	0	0	0	0	Chdh
ENSMUSG00000015971	12.1475	12.8549	12.3418	14.9233	12.2148	12.0765	9.9787	8.86887	10.867	9.70673	9.87063	9.60492	Actr8
ENSMUSG00000015980	4.20747	4.28131	3.35209	4.75797	4.06609	4.32218	5.43788	4.74058	6.10643	5.2373	5.26277	5.35031	Lrrc27
ENSMUSG00000015981	20.3454	20.2925	17.3711	27.1778	30.6092	26.0571	9.76304	9.31657	8.46637	10.1552	9.00772	9.71209	Stk32c
ENSMUSG00000015994	75.7461	74.9606	76.7436	65.7022	66.8602	69.7705	63.5733	70.9251	59.4397	58.0664	58.7821	54.2958	Fnta
ENSMUSG00000016018	64.1553	62.9142	73.4082	67.0001	63.0287	69.1833	33.059	31.7823	32.6275	29.0004	35.1192	35.8811	Skiv2l2
ENSMUSG00000016024	0.0959872	0	0	0.0918466	0	0	0.279129	0.348188	0.281461	0.716888	0.412714	1.28552	Lbp
ENSMUSG00000016028	20.4747	17.9042	16.4814	19.7527	16.3201	17.1379	6.86058	5.46334	5.22961	5.86024	5.72407	5.1908	Celsr1
ENSMUSG00000016087	0	0	0	0	0	0	0.128942	0	0	0	0	0.356302	Fli1
ENSMUSG00000016128	4.64038	4.75613	5.16375	3.61412	4.5044	5.15052	7.11318	8.22063	9.01852	7.0523	7.00646	7.46725	Stard13
ENSMUSG00000016150	0	0	0	0	0	0	0	0	0.0255393	0	0	0.0233292	Tenm1
ENSMUSG00000016179	0	0	0.353506	0	0	0.149938	0.162918	0.304838	0	0	0	0.150063	Camk1g
ENSMUSG00000016181	15.0547	14.2328	12.9197	15.6964	13.5881	12.7968	7.36531	6.43988	6.45512	6.76216	5.92346	6.91094	Diexf
ENSMUSG00000016194	0	0.114467	0	0	0	0	0	0.197847	0	0.101837	0.281415	0.486971	Hsd11b1
ENSMUSG00000016200	14.0684	14.6403	13.3645	13.2013	10.389	12.7584	10.1712	9.97389	8.88867	7.87308	8.65572	8.11945	Syt14
ENSMUSG00000016206	6.7719	10.1515	7.46075	31.1647	26.3149	27.9046	8.75225	10.2353	9.45576	27.6966	25.2348	31.0949	H2-M3
ENSMUSG00000016239	25.1807	22.9768	22.3874	33.1736	26.4714	28.2152	4.8345	4.41264	4.99379	5.45113	5.23039	4.88747	Lonrf3
ENSMUSG00000016252	146.561	156.01	165.239	113.455	161.002	136.165	149.233	153.985	159.514	157.041	150.332	137.222	Atp5e
ENSMUSG00000016253	92.1638	99.5812	81.5307	97.2686	92.3312	86.5238	46.9291	52.365	55.3391	54.9585	50.4853	54.2839	Nelfcd
ENSMUSG00000016255	0	0.692173	0	0	0.309355	0.294224	0	0	0	0	0	0.294468	Tubb1
ENSMUSG00000016256	341.43	374.15	370.23	418.154	390.884	378.368	574.574	592.119	567.737	651.319	646.436	643.014	Ctsz
ENSMUSG00000016257	182.993	197.778	193.492	202.055	187.31	191.493	139.922	135.653	149.62	137.088	142.355	160.712	Prelid3b
ENSMUSG00000016262	0.722671	0	0.126665	0.691497	0.451899	0.537245	0.934006	1.63841	1.17726	3.036	2.48581	2.36584	Sertad4
ENSMUSG00000016283	0	0	0	0	0	0	0	0	0	0	0	0	H2-M2
ENSMUSG00000016308	59.8012	67.8923	64.6066	49.9956	57.6236	59.175	40.557	40.7198	40.8959	46.4922	48.617	47.1971	Ube2a
ENSMUSG00000016319	1441.57	1477.23	1484.32	1413.08	1391.27	1426.26	626.993	636.918	637.188	614.123	633.517	604.936	Slc25a5
ENSMUSG00000016327	0	0	0	0	0	0	0	0	0	0	0	0	Atp1b4
ENSMUSG00000016344	116.97	111.087	92.7142	79.7085	106.459	79.887	87.4757	88.1339	87.8674	75.8242	77.007	78.0941	Ppdpf
ENSMUSG00000016346	0.199471	0.209315	0.209773	0.218134	0.053457	0.101685	0.0828656	0.103367	0.083558	0.053206	0.0490094	0.101769	Kcnq2
ENSMUSG00000016349	0	0	0	0	0	0	0.215686	0	0	0	0.191346	0	Eef1a2
ENSMUSG00000016356	0.270545	0.283896	0.474195	0.862915	0.253765	0.563156	0.349662	0.981387	0.352584	1.09448	0.853056	0.563625	Col20a1
ENSMUSG00000016382	147.933	149.952	160.406	145.007	127.674	148.37	256.246	252.434	241.382	212.165	208.321	224.791	Pls3
ENSMUSG00000016386	0	0.142072	0	0	0	0	0	0.245562	0.132335	0.252794	0.116428	0.120883	Mpped2
ENSMUSG00000016409	32.9081	32.7323	28.2948	29.5397	26.0408	27.4447	17.4559	21.3859	20.9545	20.0144	18.6201	22.108	Nkap
ENSMUSG00000016427	214.703	210.201	216.48	203.323	204.5	202.396	251.028	248.902	286.659	304.794	259.816	244.066	Ndufa1
ENSMUSG00000016458	0	0	0	0	0	0.0667762	0.145114	0.0678813	0	0	0	0.0668317	Wt1
ENSMUSG00000016477	25.5389	22.5866	25.0613	23.8651	21.0706	23.6976	30.2199	26.491	25.3798	25.5169	27.1034	26.3102	E2f3
ENSMUSG00000016481	12.5461	12.7421	13.9951	13.1197	13.5752	13.4309	10.9017	11.9059	10.3797	10.5833	11.9834	12.2018	Cr1l
ENSMUSG00000016487	33.4824	31.3765	34.248	34.6282	31.5228	34.9964	71.8539	70.9623	68.1803	63.2551	66.0012	68.3407	Ppfibp1
ENSMUSG00000016493	0.792882	1.15201	0.705548	0.70032	0.228832	0.544099	0.354721	0.940276	0.655756	0.512455	0.62938	0.544552	Cd46
ENSMUSG00000016494	0.0636096	0	0.0668946	0	0	0	0.308292	0.288426	0.186521	0.178152	0.0547002	0.397553	Cd34
ENSMUSG00000016495	33.8112	37.9134	40.3069	39.8277	36.9807	38.8742	36.7969	38.2999	34.8376	48.6583	50.0686	48.8239	Plgrkt
ENSMUSG00000016496	2.94462	4.70207	4.98164	25.1134	20.2946	21.8146	5.3363	6.85007	5.7563	94.6618	100.297	99.905	Cd274
ENSMUSG00000016498	0	0	0	0	0.264409	0	0	0	0	0	0	0	Pdcd1lg2
ENSMUSG00000016503	18.9271	16.6146	13.9715	14.2795	18.0946	16.2354	13.9363	15.3488	14.2307	14.7815	12.8331	14.624	Gtf3a
ENSMUSG00000016510	11.6675	10.1552	10.8433	10.2987	11.7922	9.44029	9.46849	10.3347	11.4041	9.37255	10.3444	11.144	Mtif3
ENSMUSG00000016520	39.3806	33.1019	38.525	34.6634	31.593	30.2293	32.7476	32.2061	33.1207	30.9697	30.2771	34.888	Lnx2
ENSMUSG00000016524	0	0	0	0.772343	0	0	0	0	0	0	0	0.720666	Il19
ENSMUSG00000016526	9.77623	11.7898	8.43971	11.0299	7.66436	10.023	9.19348	12.1738	12.1227	12.941	11.0419	14.07	Dyrk3
ENSMUSG00000016528	110.858	113.129	116.102	121.834	107.558	121.342	100.954	101.778	97.3265	109.331	108.313	111.232	Mapkapk2
ENSMUSG00000016529	0	0	0	0	0	0	0	0	0.34599	0	0	0	Il10
ENSMUSG00000016534	43.6431	48.8024	47.4796	58.7155	50.4986	58.1194	112.467	108.961	97.131	119.603	124.99	127.605	Lamp2
ENSMUSG00000016541	232.144	222.531	219.196	221.764	210.212	212.042	296.386	301.737	276.06	278.312	272.311	264.804	Atxn10
ENSMUSG00000016552	1.17119	1.31092	2.05279	3.2873	3.36889	2.50756	0.83253	1.34534	0.915803	1.09339	1.07429	1.88224	Foxred2
ENSMUSG00000016554	311.732	322.53	323.491	371.23	351.833	336.791	234.394	233.6	237.064	261.333	257.422	225.436	Eif3d
ENSMUSG00000016559	461.688	460.436	461.116	435.063	431.883	430.776	411.278	403.709	415.476	404.69	435.881	418.614	H3f3b
ENSMUSG00000016619	102.211	96.5805	105.638	115.209	104.77	116.05	79.1657	72.9997	73.4219	74.602	74.6054	80.6912	Nup50
ENSMUSG00000016624	6.09005	4.90706	3.88849	3.74615	6.93639	4.07469	2.21372	2.95866	1.38185	2.74123	2.89909	4.17518	Phf21b
ENSMUSG00000016626	0	0	0	0	0	0	0	0	0	0	0.112741	0	Nlrp14
ENSMUSG00000016637	85.6863	78.8557	82.4014	66.6443	69.197	85.8424	67.5124	55.2666	66.285	74.0055	70.9265	60.1397	Ift27
ENSMUSG00000016664	312.604	294.338	296.614	328.129	291.872	334.776	282.537	276.561	277.081	264.761	260.916	261.628	Pacsin2
ENSMUSG00000016756	0	0	0	0.0416239	0	0	0.0843322	0.197244	0.127555	0.203054	0.224445	0.116517	Cmah
ENSMUSG00000016757	142.236	132.024	129.151	135.658	137.97	127.508	116.576	109.903	116.646	109.145	102.128	104.487	Ttll12
ENSMUSG00000016758	0.983487	0	0	0.470531	0	0.438683	0	0	0	0.918156	0	0.439048	Bik
ENSMUSG00000016763	0.0555612	0	0	0	0	0.0495661	0.107714	0	0.054307	0.0518704	0.143337	0.0496073	Scube1
ENSMUSG00000016831	27.3558	26.2553	25.0497	28.1549	26.0972	28.6896	23.5417	20.8144	20.0211	25.1026	26.6799	25.6754	Tox4
ENSMUSG00000016833	63.3513	65.1208	55.7457	54.8453	52.1458	50.7487	37.5968	41.818	31.1712	37.417	45.9543	42.3257	Mrps18c
ENSMUSG00000016918	0	0	0	0	0	0	0.0795981	0.0744687	0.0401316	0	0.0353077	0	Sulf1
ENSMUSG00000016921	187.125	188.569	204.899	206.45	173.8	193.337	101.205	110.42	118.259	118.083	116.23	119.214	Srsf6
ENSMUSG00000016933	30.0998	28.4886	29.9785	31.2862	29.949	29.0633	46.3392	43.5671	44.0151	40.9383	41.9218	41.26	Plcg1
ENSMUSG00000016940	14.7945	13.0988	14.424	13.2715	14.3105	13.4731	27.4863	31.0257	28.6197	27.7673	31.8058	27.6565	Kctd2
ENSMUSG00000016942	0	0	0	0.139051	0.136306	0	0.140862	0.131785	0	0	0	0	Tmprss6
ENSMUSG00000016946	119.005	105.774	103.347	114.678	110.833	108.871	115.191	114.035	116.977	108.267	104.511	100.383	Kctd5
ENSMUSG00000016982	0	0	0	0	0	0	0	0	0	0	0	0	Pom121l2
ENSMUSG00000016984	25.2633	25.9286	28.3159	26.0819	23.3845	29.3578	9.88127	10.6513	10.722	11.896	10.0049	10.9812	Etaa1
ENSMUSG00000016995	0.0896239	0	0	0	0	0	0.17375	0.325106	0.350403	0.0836704	0.308284	0.480119	Matn4
ENSMUSG00000016998	0	0	0	0	0	0	0	0	0	0	0	0	Svs4
ENSMUSG00000017000	0	0	0	0	0	0	0	0	0	0	0	0	Svs6
ENSMUSG00000017002	0	0	0	0	0	0	0	0	0	0	0.337936	0.701733	Slpi
ENSMUSG00000017003	0	0	0	0	0	0	0	0	0	0.360759	0	0	Svs3a
ENSMUSG00000017004	0	0	0	0	0	0	0	0	0	0	0	0	Svs5
ENSMUSG00000017007	0	0.0848914	0.0850771	0	0	0	0.235253	0.0733644	0	0.15105	0	0.14446	Rbpjl
ENSMUSG00000017009	202.454	216.266	208.697	248.597	225.246	264.579	333.191	310.399	299.317	333.819	326.589	332.096	Sdc4
ENSMUSG00000017049	0	0	0	0	0	0	0	0	0	0	0	0	Ccdc70
ENSMUSG00000017057	0.749538	0.262175	1.31374	9.8018	7.38201	8.58115	0.968729	0.113288	0.732618	4.66498	4.18961	3.79223	Il13ra1
ENSMUSG00000017064	0	0.458622	0.459625	0	0	0	0.847296	0.792695	0	0.408021	2.25503	0.780439	Prl5a1
ENSMUSG00000017119	60.1323	55.8762	58.6245	69.4206	58.6816	60.2064	132.407	129.199	119.925	127.775	124.893	132.504	Nbr1
ENSMUSG00000017132	14.9624	13.707	16.9839	12.0444	14.0343	12.8182	18.6472	21.5377	20.1959	25.1654	19.6064	19.7204	Cyth1
ENSMUSG00000017144	43.4209	40.7328	46.9837	56.1647	49.9528	55.5367	17.3427	15.9405	16.2604	27.3499	24.203	25.8764	Rnd3
ENSMUSG00000017146	24.6177	26.8589	29.0323	28.5997	25.1297	30.0575	14.9075	13.9961	15.2445	12.8356	14.8141	14.0223	Brca1
ENSMUSG00000017165	0	0	0	0	0	0	0	0	0	0	0	0	Gast
ENSMUSG00000017167	2.05218	2.23628	2.49019	3.02101	1.70279	1.68992	1.14764	1.14526	1.38867	1.76849	1.01812	2.04369	Cntnap1
ENSMUSG00000017176	32.5413	44.2491	35.6478	33.8621	35.8645	38.7068	28.126	21.2721	23.4575	22.0253	19.8216	20.459	Nt5c3b
ENSMUSG00000017188	304.607	299.318	306.578	266.928	318.605	279.677	214.091	219.28	222.019	215.478	203.433	198.133	Coa3
ENSMUSG00000017195	0.551057	0	0	0	0	0	0	0	0	0	0	0	Zpbp2
ENSMUSG00000017204	0	0	0	0	0	0	0	0.154264	0.332536	0	0.146282	0.151879	Gsdma
ENSMUSG00000017210	41.4132	40.4007	38.5468	39.2869	47.9727	42.5212	26.9226	24.8656	24.162	26.0622	27.0608	25.813	Med24
ENSMUSG00000017211	0	0	0	0	0	0	0	0.136401	0	0	0	0	Gsdma2
ENSMUSG00000017221	208.937	197.206	189.488	228.511	226.102	222.372	133.119	134.446	133.683	138.58	133.912	130.783	Psmd3
ENSMUSG00000017264	109.155	96.805	109.771	108.644	98.7538	115.448	51.1524	51.2492	53.2192	50.8315	54.8107	51.724	Exosc10
ENSMUSG00000017286	26.7186	31.9266	30.3723	25.6399	26.5824	25.6267	32.2615	35.2946	33.3613	29.4855	27.2262	28.8885	Glod4
ENSMUSG00000017288	35.2041	33.294	32.8982	34.9647	32.3518	34.5858	47.6012	46.0694	46.3438	41.6852	43.7622	47.983	Vps53
ENSMUSG00000017291	49.7277	50.4187	55.0048	52.0122	41.0055	52.1886	48.0938	47.3306	47.8753	43.0087	42.4737	45.5322	Taok1
ENSMUSG00000017299	40.209	41.9639	33.5526	35.9653	35.0504	33.1411	27.7489	32.8968	30.3303	29.3775	32.51	31.0224	Dnttip1
ENSMUSG00000017300	0	0	0	0	0	0	0	0	0	0	0	0	Tnnc2
ENSMUSG00000017307	16.9765	20.2546	18.5869	22.6973	22.9037	22.1984	20.9642	18.3479	24.3216	28.441	27.5976	33.4291	Acot8
ENSMUSG00000017309	0	0	0	0	0	0	0.164227	0	0	0	0.291388	0.151269	Cd300lg
ENSMUSG00000017310	0	0	0	0	0	0	0	0	0	0	0	0	Spint4
ENSMUSG00000017311	0	0	0	0	0	0	0	0	0.718298	0	0	0	Pyy
ENSMUSG00000017314	2.12226	1.1135	1.62317	1.29227	1.44773	1.63509	8.7897	11.81	11.0318	7.29473	9.70574	8.09614	Mpp2
ENSMUSG00000017316	0	0	0	0	0	0	0	0	0	0	0	0	Ppy
ENSMUSG00000017344	0	0	0	0	0	0	0	0	0	0	0	0	Vtn
ENSMUSG00000017376	23.5816	22.6906	27.1271	23.2975	22.1189	21.8725	27.1493	28.5651	29.9557	29.327	28.6244	30.9358	Nlk
ENSMUSG00000017386	138.748	136.135	126.804	143.006	141.241	139.736	166.579	169.513	180.087	177.662	166.919	170.413	Traf4
ENSMUSG00000017390	14.6376	11.6318	12.2551	14.5501	12.7966	13.0582	4.13261	2.44866	2.08357	3.98018	4.27728	5.20225	Aldoc
ENSMUSG00000017400	0	0	0	0	0	0	0	0	0	0	0.254071	0.131896	Stac2
ENSMUSG00000017404	2501.88	2742.47	2489.37	2447.36	2834.85	2559.38	2010.39	2120.32	2051.58	2066.28	2045.33	1929.13	Rpl19
ENSMUSG00000017405	13.5864	13.0455	10.8328	12.1506	11.5776	11.4867	13.3418	13.2068	14.2345	16.4974	13.9743	13.2405	Nek8
ENSMUSG00000017412	0	0	0	0	0	0.092308	0.0501495	0.0938357	0.35398	0	0.0889802	0	Cacnb4
ENSMUSG00000017417	0	0	0	0	0.0899406	0	0.0929467	0.173914	0	0	0.0824576	0.171225	Plxdc1
ENSMUSG00000017418	15.2971	15.492	16.2273	15.9988	13.3889	14.7176	11.4226	11.2108	11.0399	10.337	9.67467	11.0374	Arl5b
ENSMUSG00000017421	91.2384	85.7283	92.5078	93.5005	84.2729	91.3348	79.2583	80.6563	81.6225	76.5298	83.4902	89.9806	Zfp207
ENSMUSG00000017428	111.442	110.157	118.802	113.934	119.249	126.249	64.9272	64.6961	70.5113	67.4833	68.033	69.4038	Psmd11
ENSMUSG00000017446	0.296208	0.155413	0.934517	0.283431	0.138918	0	1.8663	1.20879	1.88189	1.52092	0.636801	1.05787	C1qtnf1
ENSMUSG00000017453	1.50191	1.77303	0.98717	1.61676	2.11313	1.50733	0.18198	0.340506	0	0.175267	0	0.502862	Pipox
ENSMUSG00000017466	208.648	206.204	216.168	196.572	187.445	200.15	1106.77	1017.74	972.223	968.604	979.41	1020.6	Timp2
ENSMUSG00000017478	50.4586	47.1772	48.8723	54.5103	52.1091	53.8367	27.977	27.8214	28.4574	27.8401	27.1195	26.5353	Zc3h18
ENSMUSG00000017485	34.0178	34.6642	38.4777	32.9147	29.229	32.159	28.2373	27.3673	25.5887	21.3893	22.7039	25.1026	Top2b
ENSMUSG00000017491	0	0	0	0	0	0	0	0	0	0	0	0.0786368	Rarb
ENSMUSG00000017493	848.462	782.787	791.567	788.35	796.527	753.727	1546.34	1544.21	1532.37	1552.93	1501.96	1534.68	Igfbp4
ENSMUSG00000017499	31.7479	32.5701	39.0764	37.676	36.0173	39.5562	9.36976	10.9373	12.3951	11.6734	11.0577	11.2433	Cdc6
ENSMUSG00000017548	131.003	123.494	134.612	135.222	110.123	137.363	48.6304	45.6667	48.3035	45.4359	50.5613	54.1704	Suz12
ENSMUSG00000017550	24.9342	22.5468	25.3802	26.863	21.1355	26.7474	8.11613	8.15143	8.42465	8.50647	9.68852	9.12477	Atad5
ENSMUSG00000017561	56.3727	55.5002	58.9406	56.6484	52.4679	58.2509	39.5585	39.9701	39.2509	39.0138	37.5275	38.4776	Crlf3
ENSMUSG00000017588	0.29917	0	0	0	0	0	0	0.271306	0	0.558594	1.02907	0	Krt27
ENSMUSG00000017607	0.807708	1.13009	1.03818	1.63161	1.43104	1.76136	1.56587	1.2208	1.57895	1.92703	1.00328	2.24359	Tns4
ENSMUSG00000017615	214.626	208.358	220.68	209.357	201.889	217.726	181.294	166.719	176.336	148.616	160.097	162.39	Tnfaip1
ENSMUSG00000017631	33.3607	31.5563	32.1767	30.1888	28.6988	28.6981	35.756	35.6128	33.353	41.2444	38.1552	38.4662	Abr
ENSMUSG00000017639	16.679	13.5837	14.9879	11.0168	11.6166	10.8819	6.75653	8.69155	7.96877	6.85592	6.79682	6.83462	Rab11fip4
ENSMUSG00000017652	0	0	0	0.130273	0	0	0.13197	0.246932	0.133073	0.254205	0.117077	0	Cd40
ENSMUSG00000017664	58.1716	50.9721	47.4704	59.2899	60.4533	58.4477	46.7406	48.6708	46.7837	52.0953	47.6806	46.649	Slc35c2
ENSMUSG00000017667	16.8983	14.7669	13.8483	17.0346	13.2527	14.3187	13.3121	13.5306	13.2577	12.7156	10.5462	13.3214	Zfp334
ENSMUSG00000017670	34.0884	31.9668	33.6496	47.4928	40.0167	42.1017	69.8697	67.3269	68.2731	73.2147	70.5571	71.8876	Elmo2
ENSMUSG00000017677	91.6495	94.4636	94.4256	104.278	90.0015	89.3346	72.4912	87.9652	86.0566	93.705	91.0148	94.2896	Wsb1
ENSMUSG00000017679	37.4026	39.4119	35.073	32.8067	32.5246	37.8157	54.1564	57.5916	55.4467	49.6127	52.4003	54.0574	Ttpal
ENSMUSG00000017686	38.6592	33.8287	40.7246	31.6623	33.8645	35.1308	28.4544	25.3729	25.9382	25.7532	23.7219	27.6717	Rhot1
ENSMUSG00000017688	1.23422	2.77527	2.22507	2.36196	2.97686	3.46043	2.73454	2.23853	1.89571	3.95051	4.09378	2.51877	Hnf4g
ENSMUSG00000017692	0.097954	0.205576	0	0.0937285	0	0.262154	0	0.0888307	0.287228	0.0914471	0.0842342	0.174915	Rhbdl3
ENSMUSG00000017697	22.0044	16.0417	17.7819	24.6014	30.6335	29.9617	63.5394	51.8829	53.4296	53.411	46.2105	54.8032	Ada
ENSMUSG00000017707	100.109	103.149	103.247	107.692	91.1815	89.3072	359.592	336.748	324.472	288.494	299.385	305.45	Serinc3
ENSMUSG00000017713	2.86833	2.34102	1.8434	2.43965	4.03564	2.55884	1.54464	1.01157	1.24604	2.52903	1.37033	2.13414	Tha1
ENSMUSG00000017715	43.389	41.8804	42.5207	51.4182	54.4812	52.2043	48.3794	47.7062	55.6678	64.5348	63.3328	68.2404	Pgs1
ENSMUSG00000017716	132.217	126.87	141.482	116.471	123.633	123.787	42.9407	37.9486	49.0284	47.0832	59.5451	48.4365	Birc5
ENSMUSG00000017718	8.91002	9.34971	5.92525	5.0151	6.26804	6.66281	6.35053	6.8919	6.91588	5.01535	6.53528	6.43437	Afmid
ENSMUSG00000017720	1.98593	0.520982	2.61061	0.95013	1.86275	2.65746	1.44376	0.900481	3.39692	3.24451	1.70777	0	Trp53tg5
ENSMUSG00000017721	145.752	151.809	135.701	160.753	153.971	154.7	111.44	95.6431	106.612	104.523	103	111.022	Pigt
ENSMUSG00000017723	1750.72	1914.38	1770.55	2036.01	2236.95	1959.17	2786.45	2832.27	2861.02	3081.26	3094.97	2915.95	Wfdc2
ENSMUSG00000017724	96.9557	93.4317	89.7084	86.6265	90.9421	80.4967	57.4896	64.4876	66.7312	61.9241	67.1888	69.6262	Etv4
ENSMUSG00000017733	0	0.625447	0	0.570322	0	0.53172	0	0	0	0.55644	0.512551	0	Eppin
ENSMUSG00000017734	1.79611	1.55214	2.44442	1.41535	2.08111	1.69656	1.43378	2.01208	1.13596	1.57817	0.635988	2.3583	Dbndd2
ENSMUSG00000017737	0	0	0	0	0	0	0	0.118826	0.128072	0	0	0	Mmp9
ENSMUSG00000017740	0.498149	0.0653414	0.261937	0.297912	0.0584064	0.0555497	0.905379	1.41172	0.426041	1.16264	0.696111	1.00073	Slc12a5
ENSMUSG00000017747	31.0061	24.4022	23.0063	28.1852	28.5983	25.9702	39.9065	40.3029	43.6073	42.6156	45.1795	46.1392	Ghdc
ENSMUSG00000017754	1.62897	3.03886	0.951721	4.67611	7.46991	5.16694	4.56157	3.28278	3.1844	7.26587	7.78229	8.08007	Pltp
ENSMUSG00000017756	16.1782	16.5925	15.8589	21.8896	21.5605	23.1182	20.6136	20.281	18.7466	29.2503	29.052	30.2617	Slc12a7
ENSMUSG00000017760	110.741	101.964	116.356	121.773	112.543	116.339	212.781	209.861	198.506	210.9	210.081	210.48	Ctsa
ENSMUSG00000017764	28.5132	24.846	32.616	29.0383	30.1855	33.9154	20.3653	19.2041	19.5576	20.3924	19.7877	17.8651	Zswim1
ENSMUSG00000017765	56.2439	53.9021	50.9429	60.6616	57.0246	54.4288	114.815	109.971	110.478	108.354	101.671	111.464	Slc12a4
ENSMUSG00000017767	0	0	0	0	0	0	0	0	0	0	0.350408	0	Spata25
ENSMUSG00000017774	300.411	276.736	276.971	280.512	264.076	282.884	344.507	324.925	339.745	324.305	324.099	334.299	Myo1c
ENSMUSG00000017776	168.133	167.789	181.456	170.918	146.486	177.191	209.35	208.573	195.48	190.096	188.085	200.271	Crk
ENSMUSG00000017778	255.432	261.584	262.587	238.529	245.742	230.797	199.111	216.769	211.996	197.125	215.072	196.944	Cox7c
ENSMUSG00000017781	198.221	190.208	195.703	159.689	153.166	170.02	204.551	198.703	196.491	189.352	187.552	182.796	Pitpna
ENSMUSG00000017801	73.3035	78.3814	79.0408	78.5761	83.3351	77.6035	71.9544	64.3724	65.9803	69.95	73.6089	77.2539	Mlx
ENSMUSG00000017802	50.1313	49.7579	50.0027	53.2849	47.6279	43.2236	96.9366	103.93	101.03	97.5828	98.3301	103.708	Retreg3
ENSMUSG00000017817	0	0	0	0.10428	0.204443	0.194443	0	0	0.213042	0.305225	0.374867	0.291908	Jph2
ENSMUSG00000017830	0.566888	0.446147	0.596164	3.79704	4.78554	3.28718	0.686874	0.385566	0.692614	6.61538	5.72798	3.79605	Dhx58
ENSMUSG00000017831	93.2543	104.256	104.277	93.1849	71.9692	94.6002	119.381	110.796	115.763	111.671	99.4797	108.556	Rab5a
ENSMUSG00000017832	0	0	0	1.83352	1.19822	0	1.8574	0	1.87292	2.98148	0	1.14056	Hspb9
ENSMUSG00000017837	39.7877	36.5832	31.2115	39.5595	37.3199	40.8129	42.2104	40.0779	37.7494	40.5324	43.7995	41.5411	Nkiras2
ENSMUSG00000017843	70.2902	70.0592	73.0963	66.3478	66.8754	67.9479	59.2377	59.0744	59.5686	51.6713	56.4026	60.0598	Ppp2r5c
ENSMUSG00000017858	47.6623	50.3616	57.4334	56.0577	48.5868	57.2831	57.2691	67.6861	62.6004	66.2807	61.3375	60.4337	Ift52
ENSMUSG00000017861	100.011	94.4411	97.385	112.269	110.053	119.317	15.6235	11.7115	17.0261	18.3183	19.9727	17.6979	Mybl2
ENSMUSG00000017868	22.8323	21.2494	18.8662	22.2376	17.7193	21.7024	6.85038	6.40893	6.37627	5.9633	5.60982	8.25133	Sgk2
ENSMUSG00000017897	47.107	50.5812	54.971	45.8237	39.6346	37.8356	49.6063	47.1192	49.8678	41.3479	50.468	45.2728	Eya2
ENSMUSG00000017922	0	0	0	0	0	0	0	0	0	0	0	0	Prl3c1
ENSMUSG00000017929	27.7712	33.095	28.8658	31.1051	30.9959	29.0958	36.1011	33.8723	38.7174	38.5881	35.2668	37.4812	B4galt5
ENSMUSG00000017943	0	0.188604	0	0.343962	0.674345	0	0.174221	0	0.527031	0.167795	0	0.160474	Gdap1l1
ENSMUSG00000017950	198.721	192.099	191.913	162.302	153.513	166.825	181.826	178.47	187.664	146.157	139.667	150.928	Hnf4a
ENSMUSG00000017969	0	0	0.189973	0.172852	0.33888	0.161153	0	0.982917	0.353133	0.337289	0.155343	0.161287	Ptgis
ENSMUSG00000017978	0	0	0	0	0.136406	0	0.0469883	0.0439603	0.142143	0.0452551	0	0.0865613	Cadps2
ENSMUSG00000017999	99.2504	102.532	105.793	104.273	103.208	108.723	66.999	64.3402	67.2765	70.3693	66.9713	71.1669	Ddx27
ENSMUSG00000018001	16.756	14.3344	15.1409	14.9518	14.8871	16.0877	14.4797	11.4077	13.4	13.3034	12.5921	13.4688	Cyth3
ENSMUSG00000018008	0	0	0	0	0	0	3.70415	4.21881	3.08552	2.94708	3.57188	2.67016	Cyth4
ENSMUSG00000018012	1.0759	3.76332	1.88578	2.05898	3.02751	3.51931	10.429	11.7083	8.41292	10.0443	7.40167	9.9263	Rac3
ENSMUSG00000018040	42.7635	42.4458	43.4399	46.4129	49.3552	46.1766	36.5507	36.1382	35.0971	44.0031	38.6163	34.2787	Rrp7a
ENSMUSG00000018042	216.537	212.165	199.013	195.943	205.636	202.797	368.963	367.788	359.18	345.281	364.251	350.831	Cyb5r3
ENSMUSG00000018068	31.8205	29.538	29.7865	26.8928	23.3281	28.621	22.8791	22.8318	23.5403	22.4841	22.9659	23.7276	Ints2
ENSMUSG00000018076	12.0234	11.7336	12.265	14.4385	13.0821	13.4881	8.2748	7.82333	7.93262	8.81143	7.59946	8.42699	Med13l
ENSMUSG00000018102	19.2546	14.7326	15.6086	13.818	16.9315	12.8827	85.1543	76.7566	87.4342	72.2766	78.6491	73.421	Hist1h2bc
ENSMUSG00000018126	0	0.178371	0.178762	0	0.15944	0	0.164769	1.23321	0.166146	0.952149	0	0	Baiap2l2
ENSMUSG00000018143	45.0519	38.2941	41.8782	58.1226	56.0833	63.7326	76.6242	73.4112	84.0034	89.8891	87.7058	86.7102	Mafk
ENSMUSG00000018160	38.6208	34.1891	37.4953	41.4664	39.4056	39.5105	20.8492	21.3313	19.936	22.5531	20.8653	23.5084	Med1
ENSMUSG00000018166	17.266	19.493	18.5629	18.5125	15.9781	17.122	1.19545	1.18832	1.73282	0.935478	0.99426	1.85815	Erbb3
ENSMUSG00000018167	27.8985	28.4544	24.4037	30.562	27.6354	25.3534	35.1303	31.4477	37.0803	38.0942	38.0043	39.6912	Stard3
ENSMUSG00000018168	0	0	0	0	0	0	0	0	0.0517759	0.0989058	0.0455523	0	Ikzf3
ENSMUSG00000018169	0.163337	0	0	0	0	0	0	0	0.15965	0.152487	0	0	Mfng
ENSMUSG00000018171	122.592	124.484	141.046	136.951	143.37	135.929	167.366	184.674	160.784	167.134	166.651	175.064	Vmp1
ENSMUSG00000018189	68.7395	62.8029	67.7818	67.4453	69.5388	68.6868	39.3939	33.4001	37.2404	34.9767	34.1291	36.8524	Uchl5
ENSMUSG00000018196	7.18937	7.15584	8.06099	5.96875	7.33846	6.74373	7.37878	10.259	11.109	9.67288	10.6374	9.29805	Glrx2
ENSMUSG00000018199	21.142	23.8683	24.0228	23.5784	17.8704	21.4622	24.3095	24.9027	22.2324	19.7376	20.3959	20.5688	Trove2
ENSMUSG00000018209	63.9387	57.3786	61.4154	68.6767	59.973	65.0873	69.1878	68.9631	70.1526	65.3798	65.6669	72.6306	Stk4
ENSMUSG00000018211	0	0	0	0	0	0	0	0	0	0	0	0	Wfdc15b
ENSMUSG00000018217	0.787959	1.03355	0.414326	1.13095	1.10863	0.527203	6.68316	6.78842	7.70172	6.06884	5.59016	4.74877	Pmp22
ENSMUSG00000018238	0.228318	0	0	0.436938	0	0	0.663944	0	0	0.639454	0.392678	0.203852	Gdf9
ENSMUSG00000018239	51.672	53.1724	43.4724	54.5468	45.6528	50.8548	30.6985	30.8364	22.1573	32.0559	29.2408	32.7408	Zcchc10
ENSMUSG00000018259	0	0	0	0	0	0.440552	0	0	0	0	0	0	Prl8a2
ENSMUSG00000018263	0	0	0	0	0	0	0	0	0	0	0	0	Tbx5
ENSMUSG00000018286	353.235	400.819	359.755	357.671	398.474	373.018	275.649	292.256	293.206	305.489	292.044	282.65	Psmb6
ENSMUSG00000018287	134.101	129.869	140.368	120.222	144.005	135.564	123.914	125.305	112.087	124.901	120.707	113.297	Spag7
ENSMUSG00000018293	1176.93	1069.1	1056.84	960.113	1227.45	1108.93	716.007	745.404	783.617	763.579	753.591	704.269	Pfn1
ENSMUSG00000018322	73.218	79.7123	71.2243	74.4383	78.4059	75.1153	75.4079	76.4967	78.1254	76.6138	84.344	86.7541	Tomm34
ENSMUSG00000018326	420.798	390.199	417.872	377.981	346.599	410.009	546.911	564.885	530.574	486.288	485.191	525.424	Ywhab
ENSMUSG00000018334	10.7719	12.3996	11.3282	12.3687	8.45044	11.8227	11.7071	11.0119	11.7411	10.483	13.8105	10.8999	Ksr1
ENSMUSG00000018339	0	0.268394	1.3449	1.46843	0.959631	0.68452	6.19816	5.56679	4.74996	4.29806	4.6189	2.96872	Gpx3
ENSMUSG00000018340	25.164	28.0665	26.4636	24.3814	26.5722	26.6844	22.091	23.2508	26.4523	26.4474	21.3673	19.5	Anxa6
ENSMUSG00000018341	0.244446	0	0	0.116951	0.114642	0.109035	0	0.110839	0	0	0.105104	0	Il12rb2
ENSMUSG00000018347	15.4506	16.2131	15.0145	14.7841	13.3916	12.2132	17.0621	15.2531	15.6753	12.5984	16.6502	19.0335	Zkscan6
ENSMUSG00000018362	623.988	594.994	654.007	654.369	628.282	648.955	235.149	233.169	239.638	225.421	236.372	240.372	Kpna2
ENSMUSG00000018363	42.2927	36.6409	38.8578	39.6042	30.2815	38.5348	44.3509	33.8494	38.3222	39.4832	41.4814	40.5826	Smurf2
ENSMUSG00000018372	11.9269	11.3566	12.8913	14.2655	13.1553	12.6103	12.2034	16.2241	13.7086	16.1865	15.6695	13.0152	Cep95
ENSMUSG00000018377	37.1899	37.9675	33.069	35.3927	33.9378	38.7515	40.9338	41.2207	38.1235	47.9862	53.7349	54.0812	Vezf1
ENSMUSG00000018378	1.84555	1.26301	1.77209	3.22475	2.33319	2.29066	16.4116	16.6638	19.9212	19.9263	20.1487	22.5674	Cuedc1
ENSMUSG00000018379	261.255	257.786	265.78	267.625	203.308	242.049	126.66	129.398	127.639	112.966	118.582	123.699	Srsf1
ENSMUSG00000018381	7.81603	7.85024	11.2727	6.41046	7.43598	7.17189	0.757629	1.51887	1.41878	0.625443	1.34426	1.19631	Abi3
ENSMUSG00000018387	1.10888	1.90408	1.27216	1.44688	1.22921	1.61874	2.63831	3.65673	4.631	3.67033	4.50778	2.97016	Shroom1
ENSMUSG00000018395	36.4661	39.2155	39.9812	46.5241	39.7837	40.0297	43.3697	40.6921	38.9291	39.3555	35.3617	41.6794	Kif3a
ENSMUSG00000018398	45.4801	46.0457	37.8144	46.1424	45.3745	46.4173	78.5704	77.376	82.2798	84.2067	81.7576	89.9872	2022-09-08
ENSMUSG00000018401	61.6056	49.1276	57.5972	66.0589	53.0447	62.8473	53.5931	54.3851	48.6659	47.1068	50.932	51.2884	Mtmr4
ENSMUSG00000018405	13.7433	13.4035	12.2426	12.5316	13.8008	11.6834	12.3814	13.9295	15.0134	18.2644	15.0162	13.1367	Mrm1
ENSMUSG00000018411	4.86435	3.61831	3.56147	4.47776	4.38938	4.5592	1.25339	1.39598	1.08331	1.60955	1.32374	0.989564	Mapt
ENSMUSG00000018412	36.6978	34.2614	35.2587	36.1475	30.9415	34.0018	45.1191	45.148	45.1664	41.8174	39.6792	42.8839	Kansl1
ENSMUSG00000018415	19.6392	19.708	21.8566	21.4375	17.4374	22.1978	20.9775	24.5537	23.5755	20.6487	21.6435	19.5776	Gid4
ENSMUSG00000018417	5.24214	4.55396	5.19655	6.20833	6.04549	6.32477	10.121	9.50778	9.49163	9.02566	9.16361	8.51677	Myo1b
ENSMUSG00000018425	61.3465	51.1542	60.0217	50.3145	52.5067	58.6362	108.099	107.292	107.396	82.3277	76.3051	78.6379	Dhx40
ENSMUSG00000018427	5.07053	4.11605	4.72872	3.75328	3.85867	3.0725	20.5873	20.3885	19.9178	22.2395	20.4031	22.9775	Ypel2
ENSMUSG00000018428	66.441	68.6113	73.9824	69.6394	63.1127	76.6106	62.9696	56.4212	55.0297	50.4898	50.7766	54.3228	Akap1
ENSMUSG00000018433	76.7807	75.2105	88.2106	76.1191	69.4203	78.6893	40.611	43.018	47.8037	39.8404	40.6432	41.8892	Nol11
ENSMUSG00000018442	18.8389	17.7131	21.0236	17.916	16.5897	19.3759	17.5351	19.9056	20.9477	17.1572	19.0242	17.6432	Derl2
ENSMUSG00000018446	334.248	315.617	345.815	311.508	331.217	342.683	164.463	162.496	171.13	165.75	160.578	163.939	C1qbp
ENSMUSG00000018449	18.6008	14.7246	14.7568	15.3004	14.6923	16.3026	9.17327	9.61791	9.88785	9.74887	10.5233	12.5285	Rpain
ENSMUSG00000018451	0.310384	0.325701	0.326414	0.59399	0	0.553786	0.601727	0.281476	0.910133	0.869298	0.266911	0.554247	6330403K07Rik
ENSMUSG00000018459	0	0	0	0	0	0	0	0	0.086912	0.0830126	0.076465	0.158781	Slc13a3
ENSMUSG00000018470	5.50306	5.60479	5.44683	2.47797	1.66997	3.46537	10.041	8.95358	9.65027	8.31067	7.79435	10.6938	Kcnab3
ENSMUSG00000018474	162.297	158.837	149.77	160.236	138.888	140.571	106.743	104.396	107.044	86.4488	85.4395	85.7664	Chd3
ENSMUSG00000018476	38.1427	34.4971	27.7001	36.3697	43.5953	37.0609	34.5812	29.571	35.0005	35.4845	33.2017	36.0201	Kdm6b
ENSMUSG00000018479	0	0	0	0	0.437138	0	0.903498	0.422638	0.455524	0	0.801537	1.24831	1700125H20Rik
ENSMUSG00000018481	64.5024	61.06	70.3235	66.9377	61.1074	67.1435	57.586	56.8681	52.5971	53.5193	54.4191	57.0779	Appbp2
ENSMUSG00000018486	0	0	0	0	0	0	0	0	0	0	0.176523	0	Wnt9b
ENSMUSG00000018500	0	0.263738	0	0.480987	0.471493	0	0	0.227927	0.245662	0.46928	0.216133	0.224403	Adora2b
ENSMUSG00000018501	74.4563	71.8634	78.0731	80.7692	72.2148	78.6606	53.682	47.8592	50.1327	47.4779	47.3749	51.5791	Ncor1
ENSMUSG00000018507	0.206784	0.216989	0.434927	0	0	0.092236	0.200442	0.37505	0.303175	0.193048	0	0	Trpv2
ENSMUSG00000018509	69.9028	73.3523	60.8568	55.862	68.6894	62.1317	34.9962	36.4563	42.5466	34.4225	37.8727	37.4929	Cenpv
ENSMUSG00000018537	38.9278	33.3966	25.1714	34.6059	39.4739	28.9786	19.8867	20.2749	23.6521	20.872	22.0531	20.6659	Pcgf2
ENSMUSG00000018541	17.7116	16.3708	17.9507	18.0891	16.4409	17.1923	18.0579	15.9788	17.9397	16.5351	14.6785	14.9124	Cwc25
ENSMUSG00000018543	0.743132	0	3.12604	3.55538	2.78816	0.662946	2.16101	2.02175	2.17907	0.693767	0	0	1700001P01Rik
ENSMUSG00000018547	54.6227	49.8379	52.6645	55.5065	47.808	56.5986	63.3122	58.4241	58.18	59.8954	63.9066	61.4192	Pip4k2b
ENSMUSG00000018548	30.79	33.5236	30.6901	31.061	27.4935	34.9797	14.0193	12.5913	14.1365	13.7422	13.4322	12.9705	Trim37
ENSMUSG00000018554	0.492004	0	0	1.17695	0.461488	0	0.476913	0	0.961796	0.688982	0	0	Ybx2
ENSMUSG00000018559	211.88	189.331	193.769	207.214	193.755	201.91	123.188	131.245	123.594	131.143	138.526	134.339	Ctdnep1
ENSMUSG00000018565	137.255	126.846	136.477	120.115	128.362	121.182	106.984	111.455	113.213	112.096	122.028	109.01	Elp5
ENSMUSG00000018566	0.133328	0.139907	0	0.127576	0.250116	0	0.258476	0.24182	0.521272	0.622356	0.687921	0.595202	Slc2a4
ENSMUSG00000018567	279.888	274.173	280.062	237.015	270.548	269.205	594.77	602.509	584.993	600.299	585.172	536.164	Gabarap
ENSMUSG00000018569	1.42828	0.999173	0	0.227778	0.669845	0.637082	0.461489	0	0.232673	1.3334	0	0.212537	Cldn7
ENSMUSG00000018570	2.15408	3.49331	2.88314	4.30969	3.12255	3.8433	1.89819	2.30862	2.29686	3.10789	3.53634	1.74841	2810408A11Rik
ENSMUSG00000018572	84.7238	82.6606	80.6065	82.967	79.8676	81.5223	64.5464	72.4643	68.6863	70.1016	65.7907	71.9764	Phf23
ENSMUSG00000018574	49.7206	57.2468	51.0175	46.0891	45.8271	53.5965	66.7709	66.2256	67.1601	65.7586	62.2049	62.5812	Acadvl
ENSMUSG00000018581	0.0962196	0.0673119	0.0674591	0	0	0.0286124	0.341983	0.116344	0.156746	0.119771	0.137905	0.314999	Dnah11
ENSMUSG00000018583	273.738	263.344	274.62	266.013	256.083	280.158	155.705	155.196	164.193	156.09	150.892	154.907	G3bp1
ENSMUSG00000018585	318	357.078	292.958	250.151	332.043	283.687	623.969	684.81	671.91	682.574	657.483	569.377	Atox1
ENSMUSG00000018589	0	0	0	0	0	0	0	0	0.143888	0.137432	0	0	Glra2
ENSMUSG00000018593	521.862	530.401	531.691	562.604	521.185	530.312	531.248	510.669	504.458	488.796	484.876	485.941	Sparc
ENSMUSG00000018595	0.230704	0.484177	0.485236	0.662255	0.216394	0.20581	0.223627	0	0.225496	0	0	0.205981	Glra4
ENSMUSG00000018599	20.4881	17.7368	16.3392	14.3765	19.5376	17.8205	20.8526	20.9024	21.3607	20.721	16.4439	21.9511	Mief2
ENSMUSG00000018604	10.5008	7.1256	6.77308	8.2392	9.58682	9.24282	3.73218	3.87258	5.54241	3.92129	3.3712	5.93782	Tbx3
ENSMUSG00000018620	0	0	0	0	0	0	0.136748	0	0.137891	0	0	0	Mmp20
ENSMUSG00000018623	0	0	0	0	0	0	0	0	0	0	0	0	Mmp7
ENSMUSG00000018634	0	0	0	0	0	0	0	0	0.184246	0	0	0	Crhr1
ENSMUSG00000018648	72.4777	71.5511	71.2062	61.5948	64.6279	75.5043	155.531	139.887	144.013	113.959	114.811	116.224	Dusp14
ENSMUSG00000018651	39.9162	39.1045	40.0099	38.6419	34.5154	38.3911	25.5427	24.1795	23.7749	22.1259	22.392	19.2115	Tada2a
ENSMUSG00000018654	0	0	0	0	0	0	0.0778069	0.145586	0	0	0	0.0716674	Ikzf1
ENSMUSG00000018656	0	0	0	0	0	0	0.243494	0	0	0.117256	0	0	Tcaf3
ENSMUSG00000018659	33.2923	32.9389	38.0126	27.9121	27.9559	24.6086	36.2666	40.8304	35.7948	38.3329	40.6263	35.245	Pnpo
ENSMUSG00000018661	31.1498	28.3938	31.4873	30.9628	29.9155	30.4432	25.6877	25.5502	22.8123	28.6466	26.3871	29.7213	Cog1
ENSMUSG00000018666	65.2217	67.8708	70.416	67.3925	57.919	67.6717	35.3449	38.6768	38.8224	42.2475	36.0223	36.8192	Cbx1
ENSMUSG00000018669	35.5206	41.1029	35.6919	32.708	37.9956	32.339	51.1749	58.2468	56.4774	54.852	48.4334	58.4324	Cdk5rap3
ENSMUSG00000018672	0.840062	1.76303	0.662584	1.00478	1.37893	1.49884	6.51435	5.52319	8.82681	5.88194	2.8896	3.56269	Copz2
ENSMUSG00000018677	400.113	376.778	340.443	350.01	393.761	383.208	368.758	366.509	368.222	351.858	360.422	350.477	Slc25a39
ENSMUSG00000018678	33.2777	27.5083	28.7112	35.6112	35.9275	35.0185	16.7209	16.752	18.0555	16.865	14.9508	16.9781	Sp2
ENSMUSG00000018697	78.0669	80.2233	76.8293	81.6589	71.5572	73.5364	47.6281	49.5424	46.2883	38.0249	34.8867	39.2521	Aatf
ENSMUSG00000018698	0	0	0.11976	0.544832	0	0	0	0	0	0	0	0	Lhx1
ENSMUSG00000018707	135.015	132.604	136.04	191.903	164.309	178.623	176.92	156.549	157.441	193.563	184.56	193.394	Dync1h1
ENSMUSG00000018727	1.6517	0.216651	1.08562	0.790224	1.74291	0.552554	0.600388	0.936163	0.807206	0.770989	0.887722	0.553013	Cpsf4l
ENSMUSG00000018733	18.0974	13.7612	15.998	13.5523	13.1617	16.1447	11.9491	14.1523	14.4844	15.671	11.9539	13.5822	Pex12
ENSMUSG00000018736	51.8881	48.0165	42.8747	49.5134	50.5417	49.3413	75.7211	74.0733	73.1492	74.6581	75.2664	77.0008	Ndel1
ENSMUSG00000018740	3.40503	3.57306	3.84612	2.77546	2.60238	2.36259	0.611219	1.14366	0.739592	1.76602	1.62673	1.35118	Slc25a35
ENSMUSG00000018750	9.19773	9.71157	8.47115	11.4249	9.75254	10.1419	33.7796	34.6077	33.7827	31.8936	32.3748	29.992	Zbtb4
ENSMUSG00000018752	1.24487	0.653151	0.65458	0.198528	1.36227	0.740364	1.00557	0.564462	0.608384	0.96848	1.07051	2.0377	Tnfsfm13
ENSMUSG00000018761	49.4373	54.893	52.3934	55.0055	62.0077	56.7526	69.4667	67.2492	68.7361	74.9543	77.2813	76.8166	Mpdu1
ENSMUSG00000018765	119.068	113.961	102.816	122.062	118.613	121.709	126.516	114.455	110.604	115.067	115.521	115.764	Fxr2
ENSMUSG00000018770	522.821	480.127	495.935	420.111	494.98	449.337	380.655	381.191	413.761	383.685	383.041	373.778	Atp5g3
ENSMUSG00000018774	3.68905	5.03243	2.7157	5.29488	6.57446	5.9238	31.1103	26.7637	24.1587	26.5188	21.572	30.6317	Cd68
ENSMUSG00000018776	0.286597	0.60148	0.301398	0	1.07528	0.255673	0.833419	0.519808	0.280128	0	0.246455	0	Slc35g3
ENSMUSG00000018796	19.5076	16.0141	17.7704	20.1475	19.5009	20.3623	6.08868	5.6562	6.39898	6.48354	6.99921	7.30651	Acsl1
ENSMUSG00000018800	11.5553	12.3383	14.1135	11.2121	8.93712	9.72978	9.94326	8.78774	8.6393	6.32124	6.83378	6.98665	Abca5
ENSMUSG00000018809	10.926	11.9148	10.4765	9.94224	10.8512	10.0338	7.89126	6.41132	6.4914	6.10015	5.89534	6.69475	Smyd4
[truncated: 51,466 more rows]
